# Supplementary material for: Autoantibody Profiling on Human Proteome Microarray for Biomarker Discovery in Cerebrospinal Fluid and Sera of Neuropsychiatric Lupus
Source: PLoS One. 2015 May 8;10(5):e0126643. doi: 10.1371/journal.pone.0126643 (PMC4425696; doi:10.1371/journal.pone.0126643)
Supplement: S5 Table — (XLS) [file pone.0126643.s006.xls]

## Sheet: Z-score
		Samples	9270	9252	9314	9205	9206	7-C18	2-C24	4-C19	6-C12	U1-C20	1014	5729	1008	5724	1009	5701	1015	262	148	300	395	5704	108	195	246	401	212	231	110
		Diagnosis	CNS diseae	CNS diseae	CNS diseae	CNS diseae	CNS diseae	surgery	surgery	surgery	surgery	surgery	non-NP-SLE	non-NP-SLE	non-NP-SLE	non-NP-SLE	non-NP-SLE	non-NP-SLE	non-NP-SLE	NP-SLE LN	NP-SLE LN	NP-SLE LN	NP-SLE non-LN	NP-SLE	NP-SLE LN	NP-SLE non-LN	NP-SLE	NP-SLE non-LN	NP-SLE non-LN	NP-SLE non-LN	NP-SLE LN
PBlock-Column-Row	Name	ID	finalZscore	finalZscore	finalZscore	finalZscore	finalZscore	finalZscore	finalZscore	finalZscore	finalZscore	finalZscore	finalZscore	finalZscore	finalZscore	finalZscore	finalZscore	finalZscore	finalZscore	finalZscore	finalZscore	finalZscore	finalZscore	finalZscore	finalZscore	finalZscore	finalZscore	finalZscore	finalZscore	finalZscore	finalZscore
P1-1-1	FBXL3	IOH2236	-1.18537	0.233664	0	0.845506	0.583186	-1.11663	-4.20353	1.60052	0.959865	-0.170269	-0.254974	-1.89577	-2.67993	-1.58103	-0.826441	-0.589087	-2.13473	-1.20129	0.107084	-0.448418	-1.2254	-1.0576	-1.29653	1.55656	-1.17329	-2.29842	0	-0.685432	1.00435
P1-3-1	STMN3	IOH1745	-0.281499	0.0834015	0	0.490084	0.0995024	0.827209	-1.30927	0.524678	0.0144309	0.259387	1.08622	0.183389	0.375346	-0.433051	-0.0832349	2.29271	-2.37591	0.424008	1.26886	-0.158724	-0.637982	2.03006	-0.626512	2.02799	-0.251554	-0.428621	-0.245869	0.824263	-0.52337
P1-5-1	STAMBP	IOH2225	1.24941	5.5208	0.822572	4.62	2.50115	1.59528	-2.28591	1.9447	2.80242	3.16616	1.82938	0.286716	10.0625	4.76335	1.9415	3.67048	-1.34529	0.240674	2.87698	4.83768	0.0742957	3.3553	-0.13817	3.24728	0.163837	-1.32177	1.15456	3.7109	2.22643
P1-7-1	RPL11	IOH1740	2.20441	5.22677	8.10306	5.22201	3.76685	1.30269	-0.703718	3.41799	4.40522	8.46914	0.647813	-0.151474	5.51573	3.27022	3.26864	5.47557	-1.32338	2.49728	4.56259	7.50388	2.40659	1.86134	0.533617	3.73366	0.717022	-1.17998	2.31824	6.37972	10.3299
P1-9-1	DHODH	IOH2173	3.96098	7.247	6.57764	3.32793	4.12017	6.30074	1.12473	3.86765	4.04654	6.91271	1.67978	1.04642	2.52719	3.97476	1.53795	3.61033	-0.424354	3.3427	2.79152	7.24007	2.0521	3.10849	2.39889	3.57154	2.28947	-0.82894	2.24705	3.55464	0.640733
P1-11-1	ARL2BP	IOH1708	-0.239321	3.1949	3.2951	0.472907	3.20063	0.346295	-2.85163	3.6038	0.241107	4.37441	-0.842069	-1.36689	6.63221	3.82758	2.54346	2.157	-1.64603	1.18972	3.37811	2.52796	1.6016	0.351022	2.65389	0.997298	0.760696	-3.33926	0.577589	2.12899	0.808244
P1-13-1	FIBP	IOH2103	8.62173	4.57422	3.85369	4.4182	3.83886	7.46792	4.57456	6.47783	4.07644	6.64499	4.4901	3.33077	0.546517	3.05561	0.422493	1.52011	-1.12002	2.68659	1.53734	5.96344	2.08286	0.65267	6.69089	1.79759	8.36818	-0.662325	0.377926	3.01906	0.743109
P1-15-1	RPS13	IOH1694	0.674539	3.30094	1.52079	4.75489	2.16161	0.909541	-0.277918	7.00482	6.15054	6.9778	0.00805188	0.763267	-1.88258	2.70602	2.39651	0.0011133	-0.702921	3.77437	1.01661	4.55159	2.8773	-0.0891867	-0.800459	1.77278	1.36687	-1.94262	-0.355985	2.00065	0.344173
P1-17-1	AGTR1	IOH10876	6.13574	0.190657	0.896444	1.99982	-0.803006	2.54614	1.53877	1.95468	1.79031	3.5489	4.25397	2.51778	-1.16439	1.06609	0.438827	-0.220461	-0.456225	1.2747	0.580709	2.98238	0.819601	-0.377114	2.84656	1.15447	4.46221	10.2236	0.35527	0.410738	-0.202655
P1-19-1	RAB8A	IOH5000	0.661934	2.44507	2.51837	2.59105	0.998491	1.10267	-0.569063	2.75099	2.67868	3.13665	1.50276	0.0441285	6.02296	3.16749	1.57006	4.79979	-0.573168	0.498124	3.99268	2.9434	0.639536	3.60999	0.385211	1.43164	3.16027	22.7176	-0.608024	1.99791	-0.238631
P1-21-1	CD97	IOH10866	1.64171	3.42929	3.92403	3.46031	4.00869	2.76438	-0.00210953	8.81874	7.84441	9.44085	0.57923	1.22225	0.800681	5.5979	0.578302	2.00573	-0.585567	2.77927	3.31636	5.00888	1.86603	-0.00095899	1.06731	3.65428	2.71397	-1.84206	1.02944	3.77091	1.76923
P1-23-1	RRAGD	IOH4847	4.82461	5.33305	3.56666	6.73999	10.4982	1.26555	1.81286	12.5732	10.2754	15.3426	1.85321	3.23316	1.66238	6.99528	1.01765	4.57093	1.13875	2.12579	3.982	8.16235	4.53616	2.16061	-0.0971953	3.66326	1.38072	1.67646	1.92544	6.30034	2.78993
P1-25-1	VIPR2	IOH9624	9.14277	4.12241	5.62205	5.93634	11.443	3.8198	3.14303	12.756	19.0484	17.1841	5.35932	4.30111	0.260133	8.82726	1.47488	3.55707	1.3333	8.57567	5.7833	11.1761	4.2892	0.555699	3.17533	3.78353	9.42164	0.203502	4.15221	8.83294	3.43597
P1-27-1	ARL4D	IOH4765	6.26458	8.75665	5.9004	7.4627	11.5684	2.7041	2.56141	12.7067	20.2732	21.8059	0.801409	2.32523	-0.0319063	8.81822	1.12328	3.06136	1.69998	9.1805	4.13604	13.5262	6.18041	0.927715	0.872485	5.63373	5.24174	1.50198	4.58919	9.93205	3.70699
P1-29-1	ND	IOH4990	6.61516	10.7203	7.94071	9.96447	16.2371	2.29746	4.52733	17.1669	25.2819	24.3306	1.43454	7.00764	2.29004	11.3567	2.96111	6.11971	4.57658	9.42741	5.36474	14.3413	5.40086	2.7942	2.53022	7.56626	5.66708	2.87371	5.70706	11.6124	7.1604
P1-31-1	RABL5	IOH5691	1.93622	10.6791	6.36772	5.85416	9.78937	1.23512	2.32235	13.3652	24.9573	24.9548	-0.918031	2.20255	2.69064	10.2237	2.53244	5.84743	4.70894	12.3535	4.46139	11.7117	5.72879	4.95313	0.19335	6.69871	2.67382	1.35859	7.76075	11.6182	3.176
P1-1-2	ND	IOH14693	-2.02079	-2.77373	0	-3.60475	-0.533266	-1.91917	-1.3739	-0.267091	-2.49133	-1.46984	1.64475	-2.35674	-3.26632	-3.67833	-2.76182	-2.78661	-2.61466	-1.99231	-2.0389	-0.965828	-1.94956	-2.01626	-1.27048	-1.48502	0.391887	-2.24382	0	-0.792944	-1.73805
P1-3-2	AP1M2	IOH6555	-1.91933	-3.52458	0	-3.60705	0.243497	-1.83876	-1.39431	-1.56564	-1.48162	-1.39546	1.95761	-1.22863	4.81363	-2.94294	-2.52665	6.07276	-1.99596	-0.854004	1.3426	1.58879	-2.59655	2.75412	-1.22033	-1.28769	-0.833856	2.44695	-2.3497	0.414091	-1.11803
P1-5-2	RBM4	IOH14846	-1.26813	-2.06662	-0.34754	-3.58849	0.751621	-0.428589	-2.56559	1.6899	0.448817	0.904719	0.260827	-1.02452	-3.57612	-2.96792	-2.60687	-1.99272	-2.86787	-0.982085	-1.2987	-0.00956656	-1.95313	-1.0503	-1.34292	-1.59974	-0.875154	-2.80534	-2.58934	-0.51987	-0.704956
P1-7-2	--	IOH6542	1.42862	-2.28411	-0.812301	-2.95954	-1.55269	-0.429896	2.16249	-0.384625	-1.11255	0.765791	2.9969	0.222544	-2.23159	-1.2125	-2.65085	-1.17067	-2.15447	-1.5518	-0.903682	0.146371	-2.28046	-1.52484	2.18371	-0.882096	1.18533	-1.12064	-2.70627	1.23802	-1.24177
P1-9-2	FARS2	IOH14146	1.01594	-2.18984	0.111973	-2.87412	-0.055844	-0.097034	-0.195979	1.6989	0.805029	2.70937	-2.13827	-0.9984	0.0393557	-2.18703	-2.1714	-0.609642	-2.01171	-0.819765	-0.827695	0.308785	-2.28194	0.0141786	0.95448	-0.919755	-0.600531	-2.58864	-2.38634	0.613305	-1.66753
P1-11-2	METT11D1	IOH6529	0.600597	-2.42427	0.480849	-2.53709	0.873041	-0.821067	-1.01245	0.344582	-0.676275	1.14269	-1.67478	-0.880444	-0.0790647	-0.283965	-0.93202	-1.75767	-2.6602	-0.453478	-0.15553	0.111419	-2.0027	-0.484665	-0.640593	-0.0996605	0.344633	-2.29265	-1.84809	0.30589	-0.683424
P1-13-2	SURF4	IOH14151	1.13034	-1.81682	0.923089	-1.43728	1.58008	-0.225248	1.13231	4.58929	1.52078	2.82948	-2.38739	-0.491651	-1.15942	0.61802	-0.671024	-0.89645	-1.73602	-0.713978	-1.08986	1.39387	-1.67137	-0.624861	-1.09424	-0.0860148	0.792521	-2.24156	-0.693319	1.26614	0.756164
P1-15-2	CCL3L3	IOH6518	-0.89243	-1.91489	3.46857	-0.130994	0.996197	-0.297206	3.64571	2.6297	0.109973	0.639389	-1.91497	0.692784	0.273479	0.317082	0.565543	0.928746	-1.36566	0.470995	0.570302	1.78178	-0.884762	1.2337	-2.06085	-0.218394	1.19674	-0.474837	-0.0541192	-0.0202625	1.22692
P1-17-2	TWSG1	IOH10689	1.04008	-2.20491	10.9141	1.59154	1.9938	-1.33821	-4.1114	1.04263	-0.876118	-1.42384	-2.10404	-1.21859	9.37434	-0.35012	4.37742	6.73743	2.57384	-0.13498	2.50985	1.85343	-0.342324	-0.52521	-0.049263	1.14761	1.37756	4.25754	0.468527	0.290722	9.09115
P1-19-2	PRMT1	IOH13177	-1.94519	-1.43223	2.56098	0.367507	-0.26854	-2.09753	0.864218	1.6357	-1.58188	0.895905	-1.05466	-0.543485	1.8594	0.443777	0.0971035	1.81985	-1.57079	-2.03966	1.12845	-0.390841	-0.978235	1.57421	-1.86992	0.0796548	0.888999	3.46305	0.0696514	0.502147	0.406521
P1-21-2	C3orf49	IOH11027	0.116746	-1.16548	0.895272	-0.257306	1.65017	1.37948	0.549403	2.91109	0.803717	0.525835	0.803069	-0.376331	1.88651	0.557482	-0.311609	-0.568385	-1.70435	-1.86064	0.139282	-0.433984	0.197177	-0.0876404	-0.889965	1.38493	2.23197	-1.44845	0.0898031	0.184194	1.78486
P1-23-2	OSBPL9	IOH12103	2.44255	-1.16548	6.1316	2.92179	5.09391	-1.51529	-1.64516	2.1906	1.68598	1.39293	0.446305	-1.32267	18.1114	2.85407	8.51405	8.35652	2.87013	-1.44585	3.91946	2.11461	1.04352	3.01922	-0.110348	3.80623	-0.00765755	0.573072	1.12696	1.21701	17.3077
P1-25-2	ND	IOH11052	0.566665	-0.225447	-0.711531	1.29755	3.37313	-0.254867	2.74215	5.3227	1.59411	4.68157	-0.761803	-0.469552	-1.48548	2.31681	1.19167	0.0603967	-1.16399	-1.0164	0.454902	1.45675	0.748677	-0.786363	-1.43262	2.17404	1.88557	-1.56531	1.0994	0.664781	1.00264
P1-27-2	ND	IOH12111	2.04871	-2.51941	-1.82922	-0.474004	1.154	-1.72541	-1.14241	1.79873	1.68266	2.11972	-0.828001	-0.570282	-2.81944	0.650019	-0.391127	-1.62171	-1.96044	-2.09556	-0.269814	0.329974	0.792939	-0.166569	-1.39704	0.703563	1.33362	-1.63951	0.616051	0.918192	-0.377707
P1-29-2	FAM119B	IOH11318	1.73094	-0.75444	0.198876	0.423973	2.20223	-0.574638	-1.59247	6.00533	5.73036	4.25622	0.0811934	-0.842299	2.32295	2.8984	1.71563	2.85196	0.379438	-2.58574	1.33325	2.67383	2.29371	2.05373	-0.806442	1.62535	-0.625635	-1.54263	1.23737	1.6371	7.88208
P1-31-2	FAM55C	IOH12459	-0.652364	0.510744	-1.49147	1.01481	3.65578	2.41919	-1.24961	2.60628	3.97844	4.64272	-2.96051	2.24402	-1.97703	2.24863	2.10435	0.602579	-0.273516	-2.31102	-0.738948	1.96148	0.778818	0.486104	-0.827518	1.34642	-0.0802214	-1.69019	0.687893	0.825092	0.593775
P1-1-3	CAPRIN2	IOH7006	-1.81282	0.194153	0	-1.29923	-0.772885	-2.10522	-3.49234	-2.40841	-1.78839	-0.29028	-0.214446	-1.70687	3.21488	-0.510061	3.22048	1.53254	-1.2047	-1.13668	1.10281	-0.946718	-1.51992	4.85355	-1.16253	1.81586	-2.30829	-2.39986	0	0.101277	0.406521
P1-3-3	HEY2	IOH6363	-2.21822	-1.2646	0	-1.10558	-0.897738	-1.35201	-2.40612	-1.78761	-1.72232	-2.71022	-0.560554	-1.07005	5.5378	-1.00203	1.26471	7.60017	-1.58583	-1.32306	4.07506	-1.91225	-2.41048	5.55541	-0.889366	-0.480296	-2.14141	6.92797	-1.60104	-0.833868	0.408038
P1-5-3	GMPR2	IOH6998	0.34116	-0.575778	0.149571	-0.48366	-0.760723	-0.637696	0.500374	-1.44079	-1.52385	-0.544338	-1.13276	-1.10505	0.19295	-1.59277	1.06673	2.56246	-1.882	-0.671515	0.252821	-1.41077	-2.37184	1.45155	1.66521	-0.0110475	-0.866453	-0.319806	-1.61127	0.185367	0.498634
P1-7-3	ND	IOH7237	-1.17396	-0.831249	0.223086	-1.01297	-1.89459	-0.365263	0.152546	-1.07532	-1.69531	-2.01988	-1.43481	-1.93564	5.20413	-1.28015	1.94958	2.02169	-2.15075	-1.45564	0.0701683	-1.76129	-2.33184	1.46947	-0.235919	-0.377104	-1.31336	-0.448943	-1.6774	-1.0301	-1.37757
P1-9-3	THAP2	IOH6992	0.45948	1.13689	-0.2325	-1.45896	-0.214	0.066733	0.279282	1.84012	-1.06017	-1.5742	0.39776	-0.634602	0.0600426	-2.36297	0.772666	4.03971	-1.8111	-0.240487	0.270021	-0.205568	-2.19786	3.38069	1.02664	-0.0548342	-1.84979	2.14212	-1.07201	0.273515	0.173032
P1-11-3	PNLIPRP1	IOH7235	-0.780386	-0.912609	-0.940274	-2.77079	-1.03793	0.728188	-0.582487	0.230246	-2.44977	-0.693339	-2.98715	-2.25255	-0.885987	-1.95271	-0.270147	-0.747422	-2.083	-2.19368	-2.03518	-2.34908	-2.36781	-0.117818	-1.38689	-0.386162	-1.2869	-1.42108	-1.42448	-0.979263	-0.981143
P1-13-3	TMEM176A	IOH6987	-0.790106	-0.844122	0.283879	-1.94327	0.130148	1.53494	-0.537837	0.929531	-0.938515	0.39534	-1.22676	-1.25254	-0.416253	-1.42854	-0.211363	1.22518	-2.09238	-0.272661	-1.57726	-0.755837	-2.37883	0.444872	0.614419	-0.621633	-0.716363	-1.30183	-0.816386	-0.971919	0.00716869
P1-15-3	ZMYM5	IOH7230	0.0754987	-0.0560295	1.27562	-0.0899352	-0.226234	0.288141	-0.469549	1.58603	0.087318	-0.895759	-1.78645	-1.37753	3.05426	-1.13153	1.49818	4.29657	-1.56939	-1.58672	3.54529	1.25554	-3.06333	3.54848	-0.730021	0.578512	-2.34781	0.548131	-0.62148	-0.118651	0.977516
P1-17-3	ND	IOH10923	-1.49663	-2.33492	-0.791339	-2.5286	-2.40585	-0.582363	-4.0652	-2.21725	-3.46825	-3.61608	-1.74517	-3.81394	-2.97642	-2.63115	-1.07394	-2.73746	-2.3564	-2.32122	-1.84206	-2.62346	-2.53709	-2.57834	-1.91372	-1.88884	-1.95154	-3.26593	-1.42795	-2.27019	1.01516
P1-19-3	CYP4B1	IOH14196	-2.91998	-0.970285	-0.34906	-0.386788	-2.49906	-1.18007	-2.56285	-1.49529	-0.970619	-2.94841	-1.7989	1.23003	-0.997356	-1.59875	-0.222567	-0.310884	-2.25925	-1.54068	-1.36536	-1.86534	-2.4135	0.240761	-2.98896	-1.89064	2.32476	3.64551	-1.25638	-2.22171	-2.19293
P1-21-3	PROK1	IOH11285	0.701465	-0.384016	0.455742	0.596286	-1.39948	-1.37415	-2.40559	-0.298996	-1.59215	-0.338046	1.09379	-1.3849	0.15822	-0.514998	0.0582455	1.2949	-2.07179	0.51181	-0.861618	-0.696193	-2.36077	-0.539085	-1.35981	-0.505661	-1.88011	0.0367953	-0.771496	-1.64856	-1.37185
P1-23-3	C4BPA	IOH13736	0.276809	-0.425876	-1.06122	-0.3974	-1.71984	-1.32537	-2.87822	-0.903776	-1.08772	-1.4486	0.487817	-2.74758	-1.20812	-1.00177	-0.120616	-0.160569	-1.78727	-1.93064	-1.84236	-1.77026	-2.43413	-1.12437	-0.786261	-1.15837	-0.696103	-1.52714	-0.249376	-1.84383	-1.0337
P1-25-3	FAM92A1	IOH10713	1.12	0.450611	-0.456348	0.000664183	0.959199	0.502353	0.0578077	1.41571	-0.634629	0.157907	2.83886	-1.45009	-0.89279	-0.212646	0.836796	-0.325688	-1.89672	-1.36863	-0.748657	-0.832762	-1.67329	-1.46161	-1.92933	-1.98162	0.483787	-1.24323	-0.282438	0.046475	-0.514896
P1-27-3	ND	IOH13909	0.33623	-1.81491	-0.836003	1.05401	-0.232813	-0.332519	-0.648608	0.492411	-0.447419	0.188586	0.95211	-1.12154	-3.00004	-0.760161	-0.612622	-2.0103	-1.91871	-1.24127	-2.00523	0.859055	-1.70838	-0.960454	-1.86233	-1.73194	-0.167352	-2.29148	-0.844275	-0.218589	-0.898676
P1-29-3	ND	IOH11195	0.149234	-1.19918	-1.50364	2.69241	-0.649882	-1.37279	0.351227	3.60736	-0.0260906	-0.94334	-1.02802	-1.07354	-3.957	-1.05228	-0.706544	-2.37814	-2.28016	-1.12205	-1.96355	0.563877	-1.7787	-1.07391	-2.90267	-1.31943	0.477556	-2.25921	-0.120214	0.0885906	-0.14195
P1-31-3	--	IOH13680	-1.08672	-1.45736	0.82171	1.6874	-0.40212	-1.09813	0.549721	0.535455	0.632882	-1.57869	-1.20864	-1.96339	-1.72675	0.0636184	-0.00383352	0.258258	-1.4021	0.305239	-1.01933	0.226982	-1.83479	1.3499	-2.84999	-2.27016	-0.907153	-0.721074	-0.0424048	-0.26911	-0.510837
P1-1-4	EBI3	IOH11371	-2.18031	-1.1012	0	-2.19664	-2.25086	-1.36611	-3.44847	-2.79081	-3.1188	-3.12422	-3.9444	-1.96111	-0.198159	-2.4368	0.342453	-0.0185429	-2.15348	-2.6786	-0.647205	-2.27058	-1.19788	-0.587714	-1.36353	-0.393414	-2.47162	-2.27625	0	-1.68673	-1.24814
P1-3-4	GPRC5A	IOH3875	-3.27742	-1.26723	0	0.286532	0.256813	-1.23707	-3.68456	-0.893365	-1.52227	-2.39058	-1.82383	-2.57709	9.65948	-0.620866	3.17502	12.2904	-0.12241	0.0991755	4.29177	-0.775368	-0.74211	4.27453	-0.693514	0.225308	-2.63639	-1.02812	-1.33287	-0.491012	-0.219432
P1-5-4	TNFAIP8L1	IOH10838	-2.12796	-2.4129	-1.55461	-1.34155	-2.23099	-0.9224	-2.70094	-2.30037	-2.71661	-2.70797	-2.34389	-1.2534	-1.64487	-2.45225	-0.371152	-1.38914	-1.7892	-2.48861	-1.97708	-1.36656	-1.68563	-0.781474	-0.912559	-1.04352	-3.26849	-2.34906	-1.84078	-1.23755	2.06642
P1-7-4	FLI1	IOH3894	-1.98729	-2.2944	-0.534967	-0.057667	-1.75001	-1.83876	-2.05857	-1.60137	-2.03242	-2.76408	-0.618988	-1.95928	-0.589837	-1.68421	0.617651	1.75406	-1.6806	-2.06667	0.146671	-1.00049	-1.6039	-0.127859	-1.81451	-0.553969	-3.05994	-1.72014	-0.113469	-0.661762	-0.452366
P1-9-4	TESC	IOH11566	-2.00722	-2.10351	0.286923	-0.998712	-1.72895	-2.38766	-1.35715	-1.7349	-1.41073	-1.96039	-1.67292	-1.16333	0.0945474	-0.855826	1.08727	0.435482	-1.58521	-1.56339	-1.01933	-2.10704	-2.05445	-0.609823	-1.93563	-1.23978	-1.75792	-2.48736	-0.451789	-0.0743785	-1.01564
P1-11-4	B3GNT1	IOH13572	-1.15108	-1.35239	-0.426704	-2.13803	-2.68027	-0.567977	-0.454165	-2.37931	-3.12936	-2.05015	-1.95044	-1.4133	0.0942494	-1.41257	-0.23145	-1.31672	-1.45373	-1.98644	-1.62341	-2.06095	-2.01965	-2.10001	-0.780905	-2.07351	-1.33479	-0.739918	-0.884852	-1.10921	-1.95009
P1-13-4	F12	IOH11582	0.243385	-2.1889	1.0697	2.17079	-0.18626	-0.162179	0.926427	-2.6492	-1.875	-2.48176	-2.46773	-0.547512	2.12694	0.769076	1.87522	0.662929	-2.34412	-1.01444	-0.484415	-1.72589	-2.12841	0.878935	-1.02595	0.110324	-3.5151	-1.71681	-0.764972	-1.56734	-0.455115
P1-15-4	WDR12	IOH5854	-2.17052	-1.00187	4.40367	4.16271	4.03607	-0.88013	-0.419852	1.26759	-0.520106	-0.599333	-1.49999	-0.840328	9.18959	2.88241	5.11438	12.8663	1.39514	1.62881	8.8597	1.62297	-1.40379	4.36285	-1.63763	1.3011	-2.63639	0.752733	1.27959	1.41406	1.32932
P1-17-4	ND	IOH3438	3.67751	0.695207	12.4817	3.13299	2.78945	-0.405467	0.212023	2.39191	1.44049	2.32659	-1.37863	-1.06768	12.9936	5.7353	7.96371	5.62245	2.29805	3.46141	2.17683	0.770082	-0.216978	2.86231	3.67807	5.60612	-0.49661	-0.621291	1.91089	3.22163	2.88326
P1-19-4	TUBD1	IOH4521	-2.23372	-1.89097	0.828274	0.616477	-1.00264	-2.1681	-3.38232	-2.62532	-2.93064	-3.19184	-0.672901	-1.33468	0.654045	-0.392728	-0.302853	-0.71824	-1.19385	-1.61517	-1.16554	-0.950738	-1.73221	0.0560033	-0.838483	-1.01382	-2.66111	-0.552158	0.0350942	-1.33482	-0.850673
P1-21-4	PDIA4	IOH3420	0.802518	-0.415962	0.623483	-0.0639946	-0.621764	0.329042	2.92649	-0.611749	-0.149195	-0.0273549	2.59487	0.0261533	-1.94708	0.512701	-0.46852	-1.8816	-0.735233	-0.835667	-0.610027	-0.560459	-1.25488	-0.817368	0.681317	-1.16953	0.579315	0.417331	0.0770448	-0.695311	-0.876162
P1-23-4	C1orf164	IOH4517	0.169522	-0.458527	-0.141775	-0.343372	-1.05769	-1.37377	0.000218432	0.321556	-0.771839	-1.19336	2.03526	-2.47065	-1.63939	0.482945	-0.372152	-2.19099	-2.05014	-0.982085	-1.80086	-0.787216	-1.75947	-0.720937	-1.3674	-1.00749	-2.37093	-1.4571	0.229799	-1.11363	-1.65598
P1-25-4	DDC	IOH3416	1.58065	0.319743	6.61982	2.37533	1.63967	-0.191511	2.62434	1.63542	-0.849705	0.744168	4.40249	-0.377057	7.00049	3.15028	4.57251	8.39517	0.820731	0.970822	4.41005	0.437453	-0.816657	4.71049	0.445522	1.78815	-2.71065	1.32558	1.26987	0.0354883	0.297983
P1-27-4	SPG21	IOH4511	-0.465208	0.738465	7.90922	3.43083	0.851908	-1.30357	-0.446154	-0.0934341	0.374526	0.831834	1.70774	-1.31734	12.1958	1.70667	7.13534	2.3744	1.40112	0.286231	3.18084	-0.74213	-0.433579	9.48861	-1.79666	2.04053	-2.18978	-1.00166	2.63015	0.921366	-0.0269442
P1-29-4	MRPL15	IOH3228	0.818796	-2.17416	0.130983	-0.511103	-1.90477	0.0413989	-0.724644	-2.48698	-1.7723	-2.70723	2.06897	-1.24864	-2.7823	-0.31297	-0.566059	-2.49426	-0.962649	-0.589511	-1.57151	-2.19754	-1.70982	-1.23578	-1.6552	-1.47336	-2.68202	-2.7448	0.536397	-0.759756	-1.16101
P1-31-4	DDX50	IOH4504	-0.933854	-1.8359	2.28585	-0.59293	-0.303077	-1.39179	-0.637118	-2.47904	-1.61401	-1.44028	-1.12873	-1.44449	-1.4701	0.0592248	1.21619	0.777059	-1.06437	-0.871665	-0.336844	-0.195898	-1.55076	0.974002	-2.29818	-0.327844	-3.46596	-1.29828	0.873475	-0.313796	-0.681147
P1-1-5	FLJ31659	IOH12172	-3.03723	-1.80685	0	-1.94803	-2.72869	-1.85004	-3.25775	-2.80168	-2.25844	-3.03827	-3.01028	-1.79885	-2.37168	-2.91207	-1.41746	-1.88782	-1.51803	-2.90279	-1.97941	-2.9022	-1.51958	-1.59613	-1.76315	-2.02599	-2.67673	-2.1713	0	-2.22542	-0.888719
P1-3-5	C1QA	IOH23091	-1.56115	-1.1961	0	0.395316	-0.677416	-0.280254	-2.64301	-2.21376	-1.95146	-0.800778	-2.67483	-0.260309	3.79407	-1.5323	1.26989	9.32952	0.792475	-2.13862	2.38927	0.23269	0.247069	7.19209	-1.43569	-0.748263	-1.52612	3.52017	-0.450303	-0.644857	-0.894077
P1-5-5	RPL7A	IOH5681	-3.10438	-1.10065	-2.73024	-0.530459	-2.8474	-2.01745	-2.38075	-2.12202	-2.30028	-2.51045	-2.24271	-2.34492	-3.07406	-2.83974	-0.964321	-2.7571	-1.2631	-2.45412	-1.52363	-2.3062	-1.34655	-1.35185	-0.788657	-1.07012	-2.57588	0.065065	-0.594264	-1.79681	0.0683556
P1-7-5	TIMP4	IOH10243	-2.05051	-0.479512	-1.59698	-1.49841	-1.65723	-1.21535	-2.62103	-2.50215	-2.68469	-1.5742	-2.07983	-1.06121	-2.12937	-2.06257	-0.62014	1.613	-0.785291	-1.42238	-0.455165	-1.48709	-0.415797	1.52655	-0.86875	-1.29608	-2.481	2.76162	-0.875786	-1.96409	-1.30692
P1-9-5	KIF6	IOH10936	-2.85905	-0.25346	-0.858006	-0.173582	-0.467117	-0.503391	-2.05648	-1.91918	-1.32428	-0.664482	-2.36032	-1.79294	-0.425074	-0.0911727	-0.85771	-0.371919	0.0670726	-0.723655	-1.05705	-0.866465	-0.500531	0.0256272	-2.91821	-1.02895	-0.543584	-0.0728127	-0.719569	0.38869	-1.22003
P1-11-5	GAD1	IOH5444	-3.16925	-0.9061	-1.84007	-1.44397	-1.85283	-2.02957	-2.93772	-1.69463	-3.46965	-2.06558	-2.62243	-2.56133	-0.825188	-1.04426	-1.45186	-0.892565	-0.946768	-2.27861	-0.960113	-2.50757	-1.26077	-1.47494	-3.12823	-2.13287	-2.63351	-1.80999	-0.941112	-1.08212	-1.86623
P1-13-5	BOLL	IOH21808	-0.920902	0.159322	-0.0719203	0.859598	-1.44853	-1.19967	-2.05069	-1.27707	-2.86727	-1.2938	-1.4308	-2.4418	-0.332096	-0.30436	-0.277831	0.591148	-0.278465	-0.461648	0.750002	-1.64724	-1.67189	0.808676	-1.71971	-1.05268	-3.61535	1.73866	-0.0527187	-1.25927	-1.02807
P1-15-5	LETM2	IOH22564	-2.3278	-0.000211132	2.7742	1.34742	2.15741	-2.12338	-2.7196	2.23112	2.06911	1.762	-2.95185	-2.07907	2.03795	2.05087	1.60849	1.11305	0.960174	1.48619	1.70519	1.81004	0.343108	0.0210485	-0.693514	0.236436	-3.72841	-1.27092	0.864573	2.08192	2.39303
P1-17-5	MIB1	IOH12998	-0.765072	-0.327068	2.18218	2.13246	0.135784	-0.747804	-1.29426	-0.794136	-0.662726	-1.33622	-2.43044	-0.484664	5.77926	1.00178	1.97058	2.35347	0.743433	0.181688	2.08233	-0.522361	-0.309503	2.31389	-1.20763	-0.575547	-2.48341	1.5332	1.7284	0.028627	-0.139036
P1-19-5	TTR	IOH14065	-0.861566	-2.09859	1.32843	2.06455	-0.255833	-2.10275	-0.239099	-1.22603	-2.52441	-1.91075	-1.96108	-1.00723	6.90008	-0.168286	2.41928	7.76562	-0.107918	-0.353594	8.31599	-1.30397	-1.1356	2.28151	-2.8015	-0.992393	-3.42485	5.14628	0.439877	-1.26274	-1.40355
P1-21-5	C10orf97	IOH12851	1.33367	-1.22804	0.569752	0.411806	-1.48146	0.160831	1.46349	-1.34874	-2.52452	-2.6305	0.709334	-1.56213	-0.804834	0.175845	0.781914	-0.937697	-0.16317	-0.342561	-1.19613	-2.62407	-0.171128	-0.549299	-1.44105	-1.14327	-1.01048	0.534925	1.15117	-0.665738	-1.71964
P1-23-5	FLJ20035	IOH14232	0.044253	-1.17145	-0.527897	-0.0619633	-1.34673	0.954079	-0.724317	-1.71723	-2.00479	-1.2469	1.85011	0.0395737	2.0996	0.490378	0.999851	0.557569	-0.996854	-0.732518	0.0749698	-2.62461	-0.945595	1.45172	-1.06478	-0.781254	-1.51989	2.07111	-0.102477	-0.93155	-1.77077
P1-25-5	WISP2	IOH12154	1.77117	-0.158973	0.90592	0.683	-0.403296	0.741164	2.37162	-1.84209	-2.05476	-2.78383	2.24758	0.21225	5.79641	0.0283082	1.39129	2.45748	-0.695501	-1.71903	0.924013	-2.03747	-0.136292	1.16024	-1.24757	-0.00586857	-1.24979	1.38004	0.207095	-1.24385	-1.89836
P1-27-5	ND	IOH14420	0.93161	-0.361384	2.67097	0.55857	0.373714	0.367123	1.19676	-0.537297	-1.98142	-1.01011	1.78105	-0.187609	5.24142	-0.134912	4.3635	3.07623	0.361714	-1.17158	2.30677	-1.89138	-0.413343	5.19815	-2.79166	-0.189171	-3.05514	2.7843	0.470492	-1.15904	-2.18979
P1-29-5	C10orf57	IOH12854	-0.722902	-1.58176	-0.861907	-1.24999	-2.24996	1.46335	1.00558	-2.71244	-3.1395	-2.77719	0.783424	0.975488	-2.54703	-1.68037	-0.430471	-1.86308	-1.04557	-3.19583	-2.11275	-3.03902	-0.707767	-0.967597	-1.75203	-1.61248	-2.25605	0.451137	-0.429541	-1.63312	-1.21773
P1-31-5	SGCD	IOH14474	-2.66581	-0.582431	2.41152	0.751887	-0.619045	-1.88404	-1.13119	-0.716596	-0.157542	-2.2182	-1.00597	-1.80451	1.79402	-0.0505396	2.02375	0.834061	0.938359	-2.29248	1.36005	-0.475457	0.263282	3.60852	-3.44304	-0.664509	-3.78796	1.68487	1.03133	-0.965425	-2.04138
P1-1-6	UNQ501	IOH5958	-1.90366	0.619865	0	0.784324	2.49832	-1.3437	-3.17745	-0.0310286	1.09865	4.23041	-2.44587	-2.53102	1.45348	-1.84777	0.333628	-0.0242849	0.0961849	-0.120315	0.609739	-1.28472	-0.424385	-0.195639	-2.87232	-0.087686	-2.71891	-3.43887	0	-0.688377	-0.71281
P1-3-6	GLYATL2	IOH13602	-2.46803	-0.128699	0	-0.520199	0.144026	-1.6381	-3.77168	-1.43983	0.508234	4.30198	-1.43486	-1.7994	3.10399	-1.92122	-0.025185	1.69779	0.156319	-1.52521	1.93304	-1.96107	-0.545665	3.0139	-2.59663	0.682573	-2.55939	-1.69875	-0.748288	-1.2885	-0.915578
P1-5-6	RAP1B	IOH2916	-1.95516	-0.409999	-0.201631	1.46753	2.54254	-1.86273	-3.23585	0.630364	1.11984	0.638561	-2.1967	-0.683867	5.81247	-1.55423	1.06288	1.88532	-0.183984	-1.0358	1.02387	1.34262	-0.0622078	3.16407	-0.691832	0.626724	-3.12649	-2.96246	-0.602351	0.718944	0.274385
P1-7-6	YIF1A	IOH3046	-3.92409	1.11155	-0.229664	-0.0473617	0.67894	-1.21743	-2.66276	-1.10213	-0.630219	2.73395	-2.9574	-1.94014	0.788512	-0.114044	-0.721456	-0.673654	-0.268675	-0.479909	0.0381708	-0.474517	1.01215	0.161813	-1.62286	-0.525709	-2.55636	-2.5281	-0.737825	1.53561	-0.139198
P1-9-6	CCDC44	IOH6606	-1.93927	0.391705	0.516383	0.726283	0.14737	-1.03892	-2.51354	-0.239439	0.290938	2.31495	-1.61236	-2.10565	0.853652	-0.437202	-0.148124	1.27832	-0.480639	-1.38252	0.538774	1.3159	0.137363	-0.179057	-3.22086	-0.46363	-2.46953	-2.91807	-0.755646	0.313509	-0.270495
P1-11-6	ND	IOH13821	-3.99072	0.110954	-0.886179	0.424294	0.49999	-1.88671	-3.07375	-0.576078	0.499398	2.00426	-3.41539	-3.06843	-1.47104	-0.808217	-1.19314	-1.22338	-0.821924	-0.460742	-0.296614	-0.252861	-0.6214	-0.41443	-1.74362	-0.00315438	-2.94626	-1.94262	0.314067	0.311632	-1.15387
P1-13-6	ALDOB	IOH23147	-3.51149	-1.08961	-0.894624	-1.54932	-2.53434	-2.07852	-2.17136	-2.63722	-2.54856	-2.34153	-2.48848	-2.94226	-3.13684	-0.871886	-1.4863	-2.85939	-1.70831	-1.2875	-2.07295	-2.5677	-1.55731	-1.58475	-1.93366	-0.945946	-2.64477	-2.88759	-1.12483	-1.44339	-1.27537
P1-15-6	ART5	IOH12508	-3.047	-0.970889	-0.428599	-2.30443	0.599499	-1.54862	-3.5912	-2.74386	-2.27596	-1.29716	-1.8888	-3.00745	-1.09435	0.307075	-0.694162	-0.79795	-1.10889	-1.16373	0.252092	-1.23022	-2.29863	0.424989	-3.69959	-0.343148	-2.31238	-2.49131	-0.711181	-1.24385	-2.07589
P1-17-6	NDUFS1	IOH22239	-2.71062	-1.28233	0.594577	-2.28236	-0.0164379	-0.589687	-0.39377	-3.02551	-2.73464	-2.77951	-1.48381	-1.32101	0.631894	-0.661941	-0.620667	-0.448889	-0.0512025	-1.72635	1.1879	-1.95375	-1.35687	0.200381	-2.66154	-0.729	-1.49579	-1.42253	-1.05023	-2.18095	-2.74299
P1-19-6	MT1F	IOH23126	-0.728312	-1.83992	2.10695	-1.19354	1.21549	0.40241	-0.432437	-2.41941	-2.55842	-1.72239	-2.11106	-1.16892	5.37457	0.418571	0.705646	3.14149	-0.878497	-1.46992	5.33124	-1.28825	-1.18694	3.69387	-3.07466	-0.505661	-1.94543	2.49541	0.0149781	-1.43639	-2.74299
P1-21-6	ND	IOH22225	-1.24639	-2.01068	3.25867	-1.71145	1.35414	-1.30336	-1.5538	-1.29899	-3.21958	-1.41368	-1.10877	-1.2606	3.77806	0.788957	0.132251	4.35909	0.108599	-2.07592	5.58987	-1.8392	0.520074	2.21018	-1.18529	-0.946081	-2.75813	1.95479	-0.116779	-0.796358	-2.87502
P1-23-6	TEAD1	IOH22850	-2.79813	-1.91792	-1.70819	-3.15283	-0.904164	-2.05878	-2.66997	-2.86039	-3.6251	-2.65694	-0.369717	-2.33635	-2.33757	-1.65748	-2.07917	-1.69039	-0.929902	-2.28571	-1.07794	-1.16834	-1.97926	-0.688614	-1.84543	-2.36742	-2.76144	-0.0833119	-0.501057	-2.39391	-1.86444
P1-25-6	FLRT1	IOH21494	-1.83324	-1.82017	-0.365385	-2.18392	-0.36626	-0.544905	-3.50417	-2.56005	-2.52599	-2.207	-0.50212	-2.87497	0.942471	-0.161457	-0.808748	-0.623265	-0.48381	-2.45274	-0.239953	-1.45871	-0.688963	0.188085	-2.89509	-1.67399	-2.92405	1.59342	0.461272	-2.01536	-2.25132
P1-27-6	TNP1	IOH22528	-2.15504	-2.45582	-0.705083	-2.83174	-0.908279	-1.29596	-1.10224	-3.26982	-3.32995	-2.38865	-0.206876	-1.12457	-2.17004	0.440353	-1.91051	-2.68275	-1.14281	-2.87919	-1.15293	-1.90646	-0.62872	-0.721178	-4.02047	-1.66919	-2.93119	-0.862808	0.0960037	-2.30824	-2.58717
P1-29-6	RNGTT	IOH21472	-0.54394	-1.38658	1.67954	-1.83332	4.14234	-1.94823	-1.40119	-1.18157	-2.2654	-0.179395	-0.184722	-0.190412	-1.70326	2.86016	-2.91475	-0.545304	-0.398028	-1.46346	-0.306249	2.74943	-0.269272	-0.209966	-4.29232	-0.816926	-2.62006	-1.71474	3.28466	-0.235517	-3.28854
P1-31-6	--	IOH22829	-1.81586	-0.665864	1.08719	-1.3102	5.45134	-1.15971	-0.546281	-1.03216	-0.0935917	3.6364	-1.40938	-1.37464	-1.56029	2.80216	-1.53904	-0.312713	1.92204	-1.85175	0.379308	2.31987	0.797921	-0.19291	-1.95859	0.15722	-3.16534	0.378305	3.52318	0.221558	-2.6191
P1-1-7	CYB5R2	IOH3051	-2.18479	-0.315663	0	0.93676	3.46141	-0.586978	-3.51889	-0.810765	1.36507	-0.53947	-1.61571	-1.11056	21.8883	0.279404	8.68744	5.05248	4.8219	0.312791	4.98703	1.77132	-0.90502	12.1485	0.583009	-0.208431	-0.0345499	-2.53207	0	2.47007	-0.110494
P1-3-7	SEMA4A	IOH10371	-1.36471	-2.22418	0	-2.55157	-2.37182	-1.2425	-3.94274	-3.93188	-2.93165	-3.71731	-1.37638	-2.79895	3.28198	-1.94927	-0.285887	-0.936544	-0.73578	-2.48702	-0.827345	-3.151	-2.39389	-1.20554	-1.60262	-2.05523	-2.7136	-0.714423	-2.27846	-2.33037	-2.18891
P1-5-7	EXOSC5	IOH6517	-1.64509	0.684556	2.84401	0.441189	1.29128	-0.686052	-3.55936	-0.254659	-1.44521	0.276513	-1.8391	-2.0504	15.1283	1.47548	5.07398	3.26251	4.37146	0.0344412	1.36598	-1.28724	-1.23196	8.61646	0.544736	0.639147	-1.49083	-2.15655	-0.383517	1.72503	1.70167
P1-7-7	ABCB7	IOH6466	-0.529039	-2.30469	-1.58656	-2.52683	-2.06843	-1.60351	-2.04675	-3.00609	-4.23198	-2.75937	-3.19972	-0.719735	-0.625496	-1.51943	-1.74942	-1.27124	-0.867217	-2.47703	-1.20662	-2.61016	-1.29777	-2.3079	-2.73769	-2.09778	-1.08661	-0.939712	-1.88608	-1.98538	-2.01871
P1-9-7	TREM1	IOH12076	-1.70306	-1.66969	-1.71921	-2.41028	-1.63231	-1.07682	-1.76742	-2.61413	-2.66903	-2.19186	-3.07321	-1.99428	1.1656	-1.0336	-1.3796	0.885226	-0.500575	-2.42107	-0.328759	-1.32118	-2.28853	-1.58948	-1.91938	-1.73189	-1.56121	-0.296528	-1.17013	-1.8669	-1.47884
P1-11-7	ND	IOH12680	-3.7574	-2.5554	-1.84687	-2.77235	-2.87648	-1.67408	-1.88376	-2.33988	-4.34667	-3.05182	-1.95173	-2.32089	-1.24643	-2.50117	-1.8908	-2.47642	-1.47694	-1.98954	-2.2769	-2.27048	-2.74489	-2.78043	-1.45287	-1.26555	-2.94824	-1.90649	-1.39989	-2.59997	-2.62574
P1-13-7	BCL2L1	IOH13818	-2.78151	-2.19505	-1.51715	-2.38364	-0.643056	-0.978249	-1.80921	-2.76286	-1.90163	-1.45521	-2.40228	-1.30308	1.3516	-1.41268	-0.666868	0.475547	-1.21672	-1.56846	0.0765064	-1.92759	-2.13886	-0.823355	-2.5249	-2.05058	-0.877626	1.55851	-1.05729	-1.77413	-1.88821
P1-15-7	GTSE1	IOH6470	-1.62063	-2.64355	-1.44029	-3.05315	-2.48758	-0.250635	-1.52802	-3.20481	-2.7076	-3.62564	-2.60022	-1.01606	-1.33933	-1.90144	-0.886108	-1.68621	-1.21065	-2.98263	0.1638	-2.44671	-3.07936	-1.20883	-2.21395	-2.13884	-2.17117	-0.627326	-1.07639	-2.54028	-2.68786
P1-17-7	ND	IOH14285	-2.76896	-1.06806	1.27036	-1.35948	0.319344	-2.08918	-3.47069	-1.76337	-0.346101	-0.493973	-3.15077	-2.1411	0.0154837	0.809228	-0.296757	-0.869134	1.27051	0.189659	0.0718052	0.442651	-1.7877	-0.903143	-3.65527	-1.45299	-2.07402	-3.59548	0.548118	-1.1815	-1.92913
P1-19-7	DDX1	IOH14578	-2.77135	-3.22461	-1.80667	-2.96712	-2.67786	-1.64694	-2.44676	-4.10361	-3.12734	-3.15751	-2.13827	-2.90461	-1.42161	-0.368996	-2.32005	-1.94401	-1.19581	-2.92552	-0.955049	-2.6928	-2.63473	-1.82576	-3.65401	-2.25227	-3.84655	-1.75597	-1.64541	-2.71599	-3.51572
P1-21-7	PFDN4	IOH12205	-3.14484	-2.79084	1.01791	-3.09633	-1.27049	-1.08187	-3.32478	-3.98588	-2.69893	-3.50835	-0.0998259	-2.46652	-2.06284	-0.922513	-0.679796	-0.42315	-0.333929	-2.00368	1.49624	-2.31188	-2.39743	-1.77698	-3.46096	-2.09886	-2.04065	-2.62437	-1.69435	-2.1182	-2.79005
P1-23-7	EFHC2	IOH22525	-2.48837	-2.64193	-1.66877	-2.78603	-3.04952	-1.91774	-0.723734	-3.98588	-3.4799	-2.43576	-0.755871	-1.75516	-3.09433	-1.48717	-1.99689	-2.58572	-1.07497	-1.21518	-1.65498	-2.69111	-2.26202	-1.9517	-2.02699	-2.69678	-2.88674	-2.21696	-1.11021	-2.51734	-2.422
P1-25-7	PCNP	IOH12479	-2.10497	-2.00655	-0.692388	-1.91697	-1.75764	-1.10613	-1.21941	-4.44063	-2.80774	-1.84571	-0.178355	-1.83094	-2.87297	-0.858275	-1.39105	-2.22698	-0.667942	-1.52333	-0.568726	-1.7153	-2.18183	-0.928298	-3.45026	-1.6725	-3.24798	-1.05861	-0.586536	-1.72032	-2.89833
P1-27-7	FGD3	IOH21744	-1.02456	-1.69383	1.05776	1.22397	1.44733	0.518832	1.61194	-4.285	-0.485596	-0.710435	1.52728	-0.965865	-0.822058	-0.467502	0.104073	2.45005	1.23045	-0.256719	1.52009	0.976667	-0.82893	0.480736	-1.44639	-0.685081	-1.85369	-1.21102	-0.40934	-1.72894	-1.78514
P1-29-7	ND	IOH12477	-2.38119	-3.22326	-1.23504	-2.48355	-3.16814	-1.0546	-0.228399	-4.73264	-3.60751	-3.13126	-1.04666	-1.97301	-3.89273	-2.12781	-1.453	-3.1794	-1.15147	-2.25586	-1.80376	-1.81597	-2.25571	-1.59557	-3.72307	-2.57846	-1.91615	-2.5432	-1.088	-2.03333	-3.18708
P1-31-7	KIAA0859	IOH22144	-2.41109	-3.26725	-2.32467	-2.97643	-3.0197	-1.35389	-0.450585	-4.24727	-2.58764	-3.33478	-1.92168	-3.36184	-4.02662	-1.6326	-2.6075	-2.85699	-1.44769	-3.62512	-1.37204	-2.16575	-2.23612	-1.21579	-3.5435	-2.95222	-2.62663	-3.00629	-1.37886	-2.46837	-2.76964
P1-1-8	RALA	IOH26207	-4.01661	-2.22291	0	-2.70064	-2.30525	-1.95638	-4.38759	-4.75348	-3.47552	-3.66605	-2.00236	-2.23935	-1.45806	-3.00716	-1.48727	0.353086	-1.82079	-3.01516	-1.07061	-3.07634	-2.70031	-1.00648	-2.84463	-2.59835	-1.83059	-3.06782	0	-1.7132	-1.61415
P1-3-8	WFDC2	IOH26919	-2.23201	-2.2944	0	-2.02513	-3.72486	-0.7053	-3.3292	-4.23679	-3.67498	-2.85657	-0.726102	-2.50737	-3.4714	-1.44187	-2.4401	-3.03365	-2.68637	-3.11434	-2.13346	-3.12987	-2.31238	-2.04318	-0.386001	-2.58691	-0.729415	-2.79614	-2.87496	-2.54923	-2.05434
P1-5-8	SYT16	IOH26332	-2.53412	-2.25496	-1.88798	-2.69922	-2.28856	-1.14342	-4.48252	-3.1419	-3.80733	-3.34357	-2.10389	-1.14858	-0.241125	-1.31162	-1.89773	-1.11653	-1.10689	-3.13825	-1.12025	-2.02182	-1.84501	-0.712953	-1.6231	-1.43592	-2.29458	-2.02444	-2.00292	-1.50494	-1.83466
P1-7-8	MDP-1	IOH26890	-3.24289	-2.21309	-2.32638	-4.51123	-4.16134	-1.80437	-3.708	-4.43348	-3.94068	-3.57444	-3.36538	-2.15778	-1.54193	-2.87212	-2.52477	-3.0827	-2.09053	-3.32021	-1.9049	-3.56082	-2.23164	-2.17894	-2.22163	-2.74383	-2.47348	-1.52953	-1.76288	-2.5292	-2.37966
P1-9-8	YPEL3	IOH27026	-3.03957	-2.00921	-0.57797	-0.347323	-1.86993	-1.24732	-2.91947	-2.89641	-1.92405	-1.18587	-2.5473	-1.57916	2.60756	-2.71966	-1.24584	2.56622	0.25151	-1.21115	0.198213	-0.769086	-1.92892	2.14149	-1.5786	-1.26723	-0.985004	-1.26106	-1.8055	-0.420721	-0.717421
P1-11-8	ATF7	IOH26887	-4.32123	-3.12698	-1.7241	-3.1869	-3.23465	-2.53636	-0.836975	-4.41907	-3.96608	-2.76239	-2.10231	-2.80613	-0.249394	-2.02835	-2.63909	-2.23545	-1.65657	-3.11659	-0.977911	-2.90037	-2.23222	-2.13843	-3.90588	-2.1579	-2.77625	-0.381352	-2.29348	-2.22808	-3.00697
P1-13-8	C1orf110	IOH26253	-4.08715	-2.16529	-1.96941	-3.00568	-3.22639	-1.18658	-1.9347	-3.13677	-2.71179	-3.06155	-2.31357	-1.38381	-2.42443	-2.44781	-2.28099	-2.49477	-2.04741	-2.83052	-1.61884	-2.19141	-2.34884	-1.34523	-0.934157	-0.82335	-0.213681	-0.683386	-1.87706	-1.92808	-1.70422
P1-15-8	WDR54	IOH26680	-3.5399	-1.86956	-1.83972	-3.92474	-2.51788	-2.43113	-2.05332	-3.68484	-3.72648	-4.13486	-3.67424	-1.13879	-1.77611	-1.35849	-1.91389	-1.32741	-1.79858	-2.09114	-1.16685	-1.22873	-2.78715	-1.48233	-3.61124	-2.81579	-2.55207	-2.80889	-2.43785	-2.75722	-2.98692
P1-17-8	TWF1	IOH25866	0.898296	-1.93586	3.43581	-1.80234	2.05059	-0.0956768	-2.4616	-2.91287	-2.13873	-2.82807	-2.55565	-1.87129	6.61428	-0.401071	2.03289	2.45579	5.36103	-2.91227	4.94384	-0.957765	-2.5513	4.55364	-0.176109	-1.31306	0.228643	-0.657891	-1.58252	-0.672306	-0.724276
P1-19-8	ASB17	IOH25873	-2.87415	-2.00352	-1.6252	-2.87372	-2.72743	-1.7908	-1.83509	-3.99678	-3.88238	-4.09461	-1.64742	-2.27117	-0.654903	-2.16907	-1.73503	-0.41495	-1.12133	-3.15818	-0.789216	-2.98691	-1.75228	-0.42063	-2.27405	-2.72226	-2.01179	-0.409428	-2.23722	-2.46002	-2.97798
P1-21-8	TRUB1	IOH22254	0.13519	-2.25147	2.83036	-0.262982	3.4659	-0.264852	-0.171515	0.124177	-1.33559	-1.63369	-0.160507	0.810437	2.73895	1.73254	0.768807	8.57755	2.0795	-0.790345	2.31863	2.83373	-0.788848	3.21783	-2.32347	-0.668098	1.74039	-1.39285	-1.60951	-0.464201	-1.3488
P1-23-8	ND	IOH21926	-3.08367	-2.69785	-2.4907	-3.37912	-3.18941	-1.55244	1.74736	-3.50832	-3.61665	-3.10694	-0.497946	-1.63313	-3.42928	-2.77445	-1.79395	-1.80404	-1.42188	-1.68786	-2.42081	-3.43749	-2.02141	-2.02111	-2.70358	-2.47768	-1.94302	-2.67214	-1.95434	-2.18647	-3.19891
P1-25-8	FAM26C	IOH27486	-2.57585	-0.957761	-0.805035	-1.55379	-2.77674	-2.3769	-2.21888	-3.88318	-3.01464	-3.5375	0.424634	-1.57327	-1.31214	-2.00899	-0.718043	-1.34291	-1.4486	-2.04155	-0.847822	-2.49651	-1.7584	-0.351286	-3.378	-1.80119	-2.4104	-2.04084	-1.46772	-1.92983	-2.39419
P1-27-8	ND	IOH25850	-2.91321	-3.27082	-1.90423	-2.90499	-3.1213	-0.133728	-2.40789	-3.98223	-3.87156	-3.76358	-1.17995	-2.02818	-3.98299	-3.0726	-2.46367	-3.05319	-1.75307	-3.43175	-3.06977	-3.6129	-1.29477	-2.20228	-3.74515	-2.11457	-2.37835	-2.6789	-2.3576	-2.9532	-2.86113
P1-29-8	LYPD3	IOH25806	-3.6285	-1.6685	-0.890281	-2.40127	-1.50184	-2.37168	-1.97272	-3.13764	-2.81073	-2.15792	0.381002	-2.10119	-1.71059	-2.38727	-0.106367	-0.324691	-1.05397	-3.08054	-2.21021	-1.8567	-1.53342	-0.33829	-2.89581	-1.69468	-3.22064	0.268121	-1.1987	-2.09195	-2.64769
P1-31-8	NUP62	IOH25797	-1.7447	-1.75935	-1.3012	-2.93882	-3.15837	-1.07682	0.412949	-3.1974	-2.20577	-2.85176	-1.05671	-2.59069	-3.02763	-2.4817	-1.85277	-2.71136	-1.27917	-2.9609	-3.0733	-2.70217	-1.75036	-1.25772	-2.7059	-2.40051	-2.47371	-1.37751	-1.85817	-1.76484	-3.10286
P1-1-9	CSRP2BP	IOH29311	116.547	71.4345	0	-0.132832	-0.977354	43.6355	82.8937	-1.95718	-1.32775	30.6721	38.8823	54.1448	11.7118	46.1931	-0.66247	-1.1343	-1.04745	63.4104	-0.0583976	-0.20972	91.5498	24.0582	41.4321	-0.793957	36.2922	34.6164	0	0.60632	-0.756059
P1-3-9	PARS2	IOH29317	139.3	3.54626	0	3.37361	0.529466	66.3345	115.124	2.77957	2.01842	3.48992	52.4111	95.2303	2.70502	1.14517	0.570409	-0.0519621	0.64843	5.06364	0.636748	2.83773	2.09312	-0.853516	96.6515	0.985003	69.4636	53.2406	0.48198	0.286925	12.0652
P1-5-9	SCNN1G	IOH29148	271.444	34.4068	3.48623	37.4774	26.7176	212.923	330.007	44.3523	52.5376	22.3025	116.39	283.629	10.113	20.318	11.5199	10.4958	16.7464	25.7435	11.5793	31.8031	28.3165	3.0445	221.442	20.9249	192.634	176.281	8.22502	12.8007	21.9885
P1-7-9	IGHV4-31	IOH29361	555.096	805.546	193.682	763.604	583.976	424.502	625.648	819.921	1135.83	663.264	234.02	507.152	129.313	425.03	247.998	189.676	385.504	753.059	268.104	676.24	647.749	48.5315	411.244	552.185	378.947	274.051	137.273	323.546	508.259
P1-9-9	DARS2	IOH28724	232.491	30.0926	5.45814	29.5219	26.6284	140.939	200.354	38.7897	28.1054	23.0277	87.3823	163.059	7.29386	17.4619	6.6364	12.2174	6.3466	25.5632	9.44836	16.106	17.7493	3.9939	138.567	17.6857	133.883	107.911	5.98416	8.46848	12.9321
P1-11-9	IGHG1	IOH29385	408.012	652.269	163.965	570.406	506.658	245.852	376.104	603.383	886.069	477.676	142.544	299.611	114.575	587.042	195.241	192.103	297.895	596.869	141.097	563.456	443.729	95.8034	258.763	415.378	242.712	165.577	97.5647	215.317	426.396
P1-13-9	ND	IOH29187	-2.00095	-1.44408	-0.220897	-2.5004	-2.2651	0.172256	-1.07948	-2.6963	-2.71345	-3.56167	-3.01477	0.0432575	1.15153	-1.67864	-1.69768	-1.22545	-0.867217	-3.14328	-0.155326	-2.75626	-1.90334	-2.2809	-0.575374	-2.5811	1.03781	1.52817	-1.17581	-2.07888	-1.80817
P1-15-9	GLRA2	IOH28650	-1.55934	-1.37944	-0.486856	-2.54454	-1.63441	-0.78377	-3.01461	-2.78499	-2.23601	-1.31139	-3.30919	-1.83907	0.352706	-2.03876	-2.14847	-1.35153	-1.23649	-2.00328	-0.383507	-2.09393	-2.46821	-1.68827	-2.5187	-2.39927	-1.04064	-1.61222	-0.299553	-2.5029	-1.71874
P1-17-9	ZNF577	IOH5084	-2.14126	-2.14442	-0.584567	-2.8381	-2.99085	-1.52705	-3.22424	-3.23019	-2.95092	-3.33911	-2.27277	-2.05839	0.278717	-2.31194	-1.86994	-0.811777	-1.84569	-3.27008	0.127753	-2.70779	-2.97096	-2.33579	-1.16618	-2.82016	-1.26657	-0.566597	-0.377051	-2.43199	-2.78603
P1-19-9	SSBP1	IOH3259	-1.90232	-2.68546	-1.18476	-3.71813	-3.45774	-1.98461	-3.39226	-2.95348	-4.0535	-4.3596	-3.62036	-1.28446	-0.965302	-2.87526	-2.11566	-2.29662	-1.2443	-3.49561	-1.39008	-3.2753	-2.45025	-2.82996	-3.49957	-2.69614	-1.8381	-3.00826	-0.80122	-2.95074	-2.67283
P1-21-9	ND	IOH4756	-1.88427	-2.28061	0.328072	-1.64449	-3.69452	-1.80437	-2.86084	-3.28915	-3.8671	-3.13351	-2.09086	-2.81583	0.0794837	-2.32571	-0.461723	-0.428304	-0.769161	-2.2289	-0.621978	-2.26869	-1.68514	-2.40945	-2.52937	-2.09893	-1.94704	-2.17211	-0.997365	-2.11983	0.143768
P1-23-9	MED31	IOH12758	-3.58554	-1.74575	-1.66288	-2.97593	-3.79826	-1.78375	-3.49234	-3.57529	-3.07313	-3.48636	-2.89019	-1.83094	-2.08858	-2.57732	-2.39695	-2.54465	-1.60984	-3.29086	-1.96773	-3.15606	-2.45313	-2.26506	-3.03859	-2.97568	-1.19463	-3.56354	-0.470088	-2.74053	-3.3443
P1-25-9	GATA3	IOH4586	-1.63213	-2.65555	-1.55466	-2.3371	-3.12724	-2.39289	-2.82867	-3.4225	-3.1885	-3.76574	-2.52818	-2.67831	-1.1481	-2.60096	-1.53025	1.28257	-1.62646	-2.61625	-1.04773	-2.55134	-2.38847	-1.64243	-3.74836	-2.77499	-1.16019	-1.5644	-1.18528	-2.23824	-2.77205
P1-27-9	CSTF3	IOH12987	-3.57795	-2.43908	-0.849961	-2.14113	-2.74113	-0.522687	-3.55936	-3.15657	-3.72188	-3.77085	-0.979153	-1.94018	-0.695074	-2.36749	-1.53075	-2.15334	-1.82013	-2.50854	-2.07918	-3.02542	-1.77362	-1.14353	-3.27885	-2.67569	-1.80214	-3.07326	-1.83434	-2.55103	-3.22328
P1-29-9	CARS	IOH5687	4.18568	-0.366918	4.88281	0.615194	6.74842	1.69317	0.200072	1.25983	0.803637	-0.818578	2.02402	-0.0810724	2.33499	2.86284	0.886408	1.21295	4.23707	0.0362165	-1.87059	-0.0147645	-1.67487	2.43461	0.738592	-1.76159	1.21306	-1.08909	2.18378	-1.26861	-1.54209
P1-31-9	RPS24	IOH3623	-3.00821	-2.77698	-0.958921	-2.54213	-2.98826	-1.80302	-1.19708	-2.94614	-2.58801	-3.71116	-2.1967	-3.13442	-1.35789	-2.56746	-1.76661	-2.19384	-1.26153	-2.19489	-1.80288	-2.07861	-3.02739	-2.33089	-3.54403	-2.82803	-3.05034	-0.312334	-1.04558	-2.1464	-3.98325
P1-1-10	C1orf65	IOH27093	4.05015	-2.77698	0	-1.16361	-3.25307	1.61151	-1.15104	-2.63945	-4.71137	-1.86586	2.58504	1.4469	-2.38663	-2.72067	-2.29573	-2.57747	-1.66453	-1.71707	-1.89172	-2.73708	-1.14898	-2.7027	2.31861	-1.88006	0.114505	-0.726391	0	-1.76967	-2.02012
P1-3-10	ND	IOH3916	2.75408	-1.40663	0	-0.856713	-0.9694	-0.897773	-0.921491	0.635377	-1.31902	-0.508062	0.225646	-0.576866	-1.14038	-1.08151	-1.93887	-3.07488	-0.629265	-0.809375	-1.89962	-1.55513	-0.786079	-1.31029	-1.44503	-0.471985	-0.165325	-2.48832	-1.79685	-1.31688	-1.28437
P1-5-10	RHOBTB3	IOH25836	15.8797	0.0167798	-1.70109	-1.72291	-0.806639	5.07771	4.3283	-1.77956	-1.35096	-2.21281	1.71297	5.40675	2.488	1.48769	-2.12066	-2.54073	-0.291329	-1.59846	-1.06906	-1.62396	-1.13084	-1.71807	6.99157	-1.08442	5.88508	2.45016	-1.29389	-0.122192	-0.987685
P1-7-10	HSPC171	IOH3928	2.88632	-1.05425	-1.92082	-2.26925	-2.30254	2.51123	5.92413	-1.96301	-2.2509	-2.26006	-0.0602041	6.1157	-2.49694	-1.57326	-2.03276	-3.59126	-1.64301	-0.800114	-2.16417	-1.82715	-0.743742	-2.8345	1.22049	-2.25467	4.53557	1.63319	-2.60173	-0.941827	-0.438377
P1-9-10	FAM71B	IOH27105	21.6778	-0.243082	-1.39252	-1.14179	-2.31392	8.63563	13.4786	-3.01613	-2.7443	-1.30178	4.01216	8.09146	0.463809	-1.80239	-0.979238	-2.78	-1.31583	-0.824656	-1.20287	-2.5164	-0.520177	-1.43626	8.68894	-1.79205	9.01046	6.93703	-1.81164	-1.72991	-1.15629
P1-11-10	ND	IOH3841	6.02383	-0.953024	-1.44773	-1.98631	-0.502337	4.12686	5.21615	-2.26161	-1.07382	-1.87947	3.05903	4.0061	0.244006	-0.0600732	-0.848549	-1.11336	-1.02637	-0.989781	-0.282333	-2.20695	-0.710201	-1.05699	4.83361	-1.44808	3.24032	0.83278	-1.73822	0.0717179	-1.04607
P1-13-10	LILRB2	IOH25916	22.0606	-0.564372	-0.607846	-1.49516	0.249233	14.9756	25.395	-1.62549	-1.72143	0.462166	6.9763	18.3891	0.125283	-0.355362	-1.15932	1.83597	-0.231475	0.878503	-1.76636	0.697101	0.9252	-1.54494	20.8111	-0.590923	18.6177	12.605	-1.41947	-1.18187	-2.52299
P1-15-10	PSTPIP1	IOH3303	7.62529	-0.0870862	-1.49778	-1.16492	-0.82829	1.12961	4.9081	-0.466516	0.064487	-0.967361	0.559653	3.93659	-0.0860572	-0.986304	-1.03074	-1.71048	-0.152157	1.20927	-0.674434	-0.756555	-0.164342	-1.59321	3.23631	-0.308356	2.53649	1.22713	-1.36515	-0.34563	-1.55126
P1-17-10	ZNF131	IOH28741	17.1148	-1.53737	-0.703158	-1.45967	-2.79318	6.3504	11.833	-2.96986	-2.25646	-1.80184	2.88594	10.69	-0.428913	-2.56828	-1.84412	-1.64669	-1.06653	-0.555634	1.76075	-3.10612	-1.12266	-1.94247	9.8782	-1.57411	8.66695	8.12376	-1.27109	-1.47897	-2.16166
P1-19-10	GNAQ	IOH29692	20.3174	-0.7638	-1.55379	-1.6631	-1.63593	10.7678	19.6537	-2.45307	-2.93064	-2.20928	6.8111	12.2282	0.720637	-1.43833	-0.520089	0.73412	-0.104885	-1.05994	0.142366	-2.59259	-1.78498	-1.96222	10.7005	-1.60153	13.4763	12.3795	-1.52775	-1.99448	-1.02807
P1-21-10	WDR48	IOH29347	36.4491	-1.38358	-1.81914	-1.75406	-2.69019	11.6769	22.8454	-2.11006	-2.32458	-1.99066	8.2516	20.3403	-2.96509	-2.10584	-2.19001	-3.03854	-1.38704	-0.591503	-2.12446	-2.78589	-1.07505	-2.35192	17.7648	-2.31932	18.0305	10.8603	-1.64646	-1.64434	-1.04411
P1-23-10	RBMY1A1	IOH28835	17.6219	-0.837217	-1.53204	-0.00147565	-1.69177	8.1818	20.7324	-0.930975	-1.6311	-1.13478	4.14337	15.3732	-1.38551	-2.34448	-1.14057	-1.71795	-1.1103	0.00197728	-1.21386	-2.09124	0.489849	-1.52045	13.8642	-1.09006	11.8895	11.3687	-1.00825	-0.593385	-2.33089
P1-25-10	SNPH	IOH28750	50.2199	-0.719218	-0.548661	0.421326	-0.0436144	23.7652	50.4104	0.478569	-0.656669	-0.829499	16.1974	37.2407	-1.67139	-1.69631	0.534176	-2.24776	-0.393616	1.9843	-0.359087	-1.74081	1.43578	-0.339124	31.0716	0.117096	35.7861	26.3499	0.288285	-0.335178	0.0291616
P1-27-10	KCNAB2	IOH29643	49.3433	-0.274542	3.09785	4.01173	1.71997	10.4529	28.2267	5.4957	0.254395	2.34614	27.1303	17.2729	3.47241	-0.212737	3.06766	-0.186464	2.32086	7.60493	3.01491	1.00402	3.40562	3.34374	33.0431	1.78375	14.3387	11.7171	-0.71221	1.80364	-0.159442
P1-29-10	HRH1	IOH29722	52.6427	-1.37631	-1.39216	0.168303	-0.83619	10.416	61.212	0.0140804	-0.943747	-0.657171	3.84824	47.4443	-2.65771	-0.98377	-0.967866	-2.60345	-0.546877	1.17408	-0.847661	-1.35293	1.03354	-1.03483	24.5196	-0.993423	27.6637	32.8892	-1.04699	-0.0280194	-2.6594
P1-31-10	GOSR2	IOH9854	9.85589	-1.15625	-0.753406	0.254669	-1.27173	5.54343	11.7856	0.0788644	1.37828	0.0744652	4.77745	8.31871	-2.08736	0.652153	-1.04783	-1.80153	0.0428813	2.36981	0.0175156	-0.107093	-0.230326	-0.885461	12.2454	-0.639232	7.03282	4.72321	-0.602335	0.628769	-2.04914
P1-1-11	IRF3	IOH13852	4.19615	-1.20174	0	-2.28792	-3.24651	1.13156	0.876404	-3.45118	-2.57466	-3.27941	-1.29601	2.34194	-1.96805	-1.98883	-1.68095	-2.70641	-1.4881	-2.72481	-2.42933	-3.08887	-1.85807	-2.76269	4.62612	-2.20666	2.25322	-1.44249	0	-3.08088	-1.89042
P1-3-11	CARD14	IOH10362	3.01486	-1.20106	0	-3.18046	-3.05096	2.59698	0.203553	-3.38141	-2.86132	-2.06246	-1.02187	4.58749	-0.869456	-2.16767	-1.34592	-2.11553	-0.871538	-3.73671	-2.38733	-1.17307	-2.50607	-2.52353	5.14375	-1.88373	1.81198	-0.917629	-1.87439	-2.48647	-2.21149
P1-5-11	SMARCD1	IOH13824	8.59145	-0.509803	-2.51837	-2.89688	-3.14465	6.10937	6.68898	-2.91121	-2.52284	-2.7269	4.01103	4.93354	-0.308752	-0.174659	-2.30303	-3.11985	-1.07597	-2.7676	-2.11332	-2.81278	-0.841437	-2.09295	5.36626	-1.70806	3.49324	1.17939	-0.985648	-2.34187	-1.57398
P1-7-11	TBL3	IOH10246	4.49613	-1.81566	-1.47454	-2.51564	-3.44708	1.83238	3.4217	-3.07477	-3.37165	-2.80004	3.44602	5.77903	0.112091	-1.16006	-0.599478	-2.98184	-1.41026	-3.40728	-2.21048	-2.63367	-1.6306	-2.75222	7.07318	-2.42713	4.14049	1.17843	-1.57462	-2.76743	-0.00790362
P1-9-11	C20orf20	IOH14702	8.34095	-1.17895	-2.24056	-3.45133	-2.83285	6.69151	10.8217	-3.02421	-2.8463	-3.01771	5.86492	7.87513	-1.11646	-1.01172	-1.73063	-3.31284	-1.79243	-2.7016	-2.30862	-2.50825	-2.21757	-2.99377	9.66792	-1.23808	5.53218	5.00325	-0.59315	-2.58252	-1.54372
P1-11-11	ZNF408	IOH10087	3.85034	-1.46161	-1.62419	-2.55534	-2.08864	5.97773	7.6259	-3.02463	-1.43073	-1.51881	1.96783	6.74953	-1.15254	-0.898374	-1.94469	-3.0394	-0.72881	-1.97249	-1.82697	-3.23935	-1.15293	-2.57139	6.67172	-0.82563	7.35439	2.20309	-0.350493	-1.81972	-1.43932
P1-13-11	XKR8	IOH14631	7.76654	-1.1328	-1.47385	-2.30714	-1.06222	5.47139	10.4762	-2.43025	-1.46062	-2.19838	3.45419	7.23754	-1.01723	-0.461385	-0.898295	-1.71693	-0.576463	-0.606205	-1.60405	-1.11192	-0.973869	-2.35151	10.543	-1.21784	6.06305	3.73654	-0.794732	-1.60622	-1.6966
P1-15-11	PLEKHG5	IOH9930	2.27236	-1.17233	-0.806174	-1.98958	-1.37319	3.42019	10.7509	-1.7955	-0.64026	-2.27273	2.08589	7.1683	-1.93015	-1.08292	-1.76525	-3.27274	-0.768639	-1.32108	-2.07547	-2.10992	-0.643968	-2.4819	6.18839	-1.31479	8.52384	2.7928	-1.27761	-2.39623	-2.44804
P1-17-11	TMEM45A	IOH25804	10.6701	-2.59792	-2.04677	-2.25129	-2.59196	7.35934	12.9759	-2.47034	-2.88164	-2.69874	1.49672	9.45352	-2.57001	-1.83533	-1.78255	-2.94218	-1.4971	-0.734656	-2.06455	-2.93096	-1.25148	-3.24171	12.5623	-1.14966	11.9582	4.31798	-1.20849	-2.631	-2.90269
P1-19-11	RGS20	IOH39665	13.2946	-1.97892	-0.947851	-0.962773	-2.61061	7.82458	7.86822	-2.79449	-2.7009	-3.31803	1.37307	8.49271	-2.26254	-0.0891066	-1.6974	-2.54022	-0.743322	-0.951831	-1.61073	-3.36221	-1.26763	-2.48751	18.0254	-1.18055	8.14612	5.49707	-1.30824	-1.43569	-1.75282
P1-21-11	C20orf23	IOH26875	7.23889	-1.63992	-0.364446	-0.396621	-1.99146	5.98838	12.6775	-0.30873	-1.31024	-0.68179	1.17006	6.76206	-2.30743	-0.664631	-1.1077	-1.14312	-0.139412	-0.999057	-1.24946	-1.64249	-0.052347	-1.78065	8.42001	-0.51287	7.43616	3.59402	-0.398732	-0.499263	-1.74817
P1-23-11	IL23A	IOH39400	3.71023	-1.44095	-1.48294	-2.0589	-2.30396	3.99202	9.19065	-1.65405	-3.22329	-1.87167	1.66619	6.81919	-3.29133	-1.51842	-1.442	-2.91806	-1.44989	-1.11445	-1.63035	-1.98894	-0.311436	-2.28622	4.57484	-1.44461	4.68506	2.75879	-0.772923	-2.05602	-1.95618
P1-25-11	SRPR	IOH6111	6.63038	-1.90352	-0.958767	1.09233	-1.4762	6.53869	16.0787	-0.165117	-1.12861	-1.49817	7.59305	13.5066	-1.30312	-0.538686	-0.346732	-1.46326	-0.62735	0.251435	-0.218413	-0.310911	0.19471	-0.849965	9.69287	-0.669763	11.0702	6.79447	-0.154171	-1.19234	0.101875
P1-27-11	CCL17	IOH39735	0.487706	-1.79218	-1.28633	-0.821568	-2.48694	2.66358	16.0543	-2.25813	-2.10298	-2.33326	6.09849	6.36288	-3.10793	-0.835007	-1.381	-3.05129	-1.26618	-1.14846	-1.41859	-2.53241	-0.388432	-2.27507	2.77713	-1.00854	9.28328	3.49354	-0.347691	-1.81866	-1.56127
P1-29-11	CNP	IOH11532	15.7296	-1.78233	-0.627243	0.128746	-0.647357	15.3493	30.7851	-0.173502	-0.536317	-1.15955	16.5355	24.9456	-2.48104	0.0399856	-1.00277	-1.66336	-0.62735	-0.764982	0.0842821	-1.60792	-0.551198	-1.22751	24.6899	-1.48901	17.3043	16.1948	-0.331629	-0.562113	-1.48565
P1-31-11	CASR	IOH39550	1.22286	-2.36985	-0.744906	1.90969	-1.56013	1.19149	12.1655	-0.0679017	-0.365457	-1.32217	2.32482	5.77891	-2.80488	0.246257	-0.464614	-2.98167	-0.312452	0.439279	-1.03378	-1.03156	-0.141313	-1.35135	3.0438	-0.336238	4.29014	2.81924	0.872764	-1.33973	-2.26884
P1-1-12	NIP7	IOH10163	-0.28702	-0.221115	0	-1.22251	-1.58053	-2.27675	-4.31083	-3.30683	-3.9037	-2.3827	-0.225546	-2.51595	0.654285	-3.60305	0.38485	-0.620893	-0.765535	-2.2712	-1.96386	-2.08089	-1.79943	3.09394	0.39605	-1.34377	-1.82536	-2.85535	0	-1.78123	-0.886207
P1-3-12	NOC4L	IOH4448	-1.24706	-1.42251	0	-1.83833	-2.33909	-1.51801	-5.16794	-3.50632	-3.81711	-2.16387	-2.19112	-2.33848	2.37039	-3.15912	-1.09965	2.40637	-1.7293	-2.65216	-1.55878	-2.34087	-1.32425	-0.134544	1.00759	-2.82426	-0.973818	-1.60639	-2.41581	-1.71987	-1.89817
P1-5-12	DLX4	IOH9998	-2.51003	-1.74597	-2.07071	-1.2184	-3.26567	-1.00171	-4.05899	-3.20012	-2.38737	-3.35001	-0.937465	-2.34671	0.723124	-3.68142	-0.219613	-1.76597	-1.23931	-1.91396	-2.11044	-2.13411	-0.790625	-0.877275	1.85855	-2.41121	-1.18211	-2.41416	-2.05796	-1.87379	-1.19067
P1-7-12	TES	IOH4022	-2.03935	-0.380275	2.88375	0.238758	-1.36545	-0.210939	-3.51627	0.41052	-1.45603	-1.09633	-1.7989	-0.365553	5.7403	-1.61627	1.59392	2.12042	-0.736186	-0.424111	-0.807508	-1.49329	-0.339919	2.67138	-0.0020348	-0.981754	-1.93963	-1.61687	-1.69904	-0.471171	-1.07148
P1-9-12	SUGT1	IOH2955	-0.501762	-0.872643	4.30917	-0.0578913	-0.73804	-0.927631	-3.59105	-1.44959	-0.767762	-0.0749571	-3.04108	-1.34717	4.54682	-1.50919	0.597995	0.93566	3.67631	-1.28436	-0.891387	0.0524084	-1.11751	1.85619	-0.577783	-1.24981	-1.15635	-3.22291	-2.45577	0.339948	2.19831
P1-11-12	IFRD2	IOH3825	-2.43769	-0.113436	-0.589034	0.161459	-1.64489	-0.710884	-2.26225	-1.9431	-0.682049	-1.34648	-2.22764	-1.19545	2.57208	-2.44759	-1.03286	0.516246	-0.296351	-1.28444	-0.49417	-0.938278	-0.73435	-0.161307	-0.0582348	-2.01255	-1.62389	-0.387442	-1.70709	-1.33927	-0.657858
P1-13-12	TEX28	IOH10912	-1.94745	-2.36489	-1.69853	-2.17357	-1.65213	-0.403758	-1.38882	-2.78045	-2.56551	-1.76546	-1.67992	0.244601	-2.99059	-2.74782	-1.62293	-3.00367	-0.896971	-1.4637	-2.1794	-2.89157	-1.52992	-2.17923	-0.899483	-1.54482	0.235465	-1.38617	-2.13624	-1.59843	-1.42994
P1-15-12	ND	IOH7387	-2.38938	-1.5611	-0.960835	-1.65164	-0.91533	-1.46236	-2.47151	-2.23057	-1.52227	-3.27976	-1.38096	-0.93047	0.956717	-1.32466	-0.594779	1.35572	0.216961	-0.329603	-0.85329	-1.6625	-0.982467	0.46941	0.140423	-1.48562	2.24913	-0.307758	-1.4735	-1.67374	-1.28967
P1-17-12	C10orf64	IOH23263	-2.79491	-3.10005	-1.31372	-2.46363	-2.39601	-1.07149	-2.17248	-3.3358	-3.27175	-3.56399	-2.38369	-1.63533	-1.60471	-2.01137	-1.43404	-2.87259	-1.91129	-2.56681	-2.50509	-3.2996	-2.40927	-2.71382	-0.127862	-2.45436	1.27987	-1.29622	-2.42204	-2.52813	-1.46737
P1-19-12	HHIP	IOH23201	-1.41483	-2.20676	-0.928583	-2.66126	-2.40306	-1.1291	-0.139831	-2.90207	-3.30718	-4.2108	-2.41131	-0.420681	-3.22996	-2.21743	-2.02234	-2.92816	-0.571485	-2.8376	-2.47419	-2.8925	-1.00605	-2.882	-1.13976	-2.03543	-0.442005	-0.124714	-2.21516	-2.93062	-1.77134
P1-21-12		IOH23243	-2.22655	-2.9297	-0.584704	-1.84611	-2.69403	-1.56169	-1.73556	-2.61571	-1.92894	-2.51199	-0.562679	0.889013	-4.16439	-2.45841	-1.4927	-3.20289	-0.762021	-2.0801	-2.45717	-2.26346	-0.606962	-2.37811	-1.08058	-1.50504	0.394861	-2.33435	-1.82489	-2.30332	-1.36659
P1-23-12	ZFYVE16	IOH23056	-1.29829	-2.60756	-2.11809	-1.89687	-2.88687	-2.18509	-1.18001	-1.98679	-3.16122	-3.42799	-0.0214195	0.961468	-4.00121	-0.660831	-1.41692	-3.10436	-0.643001	-1.76645	-2.64089	-3.50066	-0.330662	-2.58339	0.0989147	-1.86464	0.145022	-0.431619	-1.86163	-2.35753	-1.98964
P1-25-12	FMNL3	IOH23240	-1.91971	-1.30873	-0.0562528	-0.362706	-1.76446	-1.14609	0.566599	-1.53175	-1.87604	-2.55277	-0.147268	1.08458	-3.42571	-1.2287	-1.12832	-2.59454	-0.690511	0.0291533	-1.83921	-1.60163	-0.6276	-2.07862	-3.12256	-1.08731	2.1317	-1.95973	-1.14969	-1.45455	-1.9334
P1-27-12	NOL6	IOH22988	-0.361168	-2.22104	-1.64419	-0.983717	-1.72387	-1.72706	-0.0663837	-1.81381	-2.20059	-2.48223	0.97857	1.78374	-2.18168	-2.21189	-1.13167	-2.4196	-0.847057	-1.64151	-1.80707	-2.18784	-0.848215	-1.61395	-2.24054	-1.99519	0.302707	-0.540392	-1.08103	-2.02226	-2.0168
P1-29-12	EGFLAM	IOH23237	0.439044	-2.83395	-1.28379	1.46362	-1.58973	-1.1323	4.41133	-1.62332	-0.329842	-1.54184	4.40776	1.98744	-3.2722	-1.90122	-1.13112	-2.41984	-0.434531	-0.0775806	-0.975773	-1.94019	0.331493	-1.81141	-1.55998	-1.28435	1.48146	0.319441	-1.20917	-1.48624	-1.0862
P1-31-12	PUM1	IOH12835	-1.56314	-2.48568	-1.18474	-1.39507	-2.48962	-1.59814	2.91467	-1.46501	-1.36262	-2.86488	1.43045	3.20677	-2.65367	-2.39239	-1.64859	-2.04532	-0.00454227	-0.713337	-1.49468	-1.912	-1.81147	-2.06836	-1.94769	-2.08828	0.190543	0.0143794	-0.525019	-1.46704	-2.62213
P1-1-13	POLR2J2	IOH26718	-1.07919	-5.47203	0	-1.83094	-3.74391	-2.57227	-3.58397	-7.6962	-7.27775	-6.24245	-3.34013	-1.17928	2.03587	-3.63691	-1.68809	0.268229	-3.4728	-7.0393	-3.2776	-5.13179	-4.26275	-1.82912	-4.2521	-2.03854	-3.52954	1.0277	0	-2.26749	-3.09298
P1-3-13	PRDX2	IOH39994	-1.44676	-4.78002	0	-3.9746	-3.23417	-2.80817	-4.09308	-7.70173	-8.48539	-4.90472	-3.54566	-2.40009	1.59466	-3.21068	-1.71103	-1.46497	-2.3961	-6.53716	-3.40686	-5.59868	-4.15077	-2.02463	-3.04258	-1.65573	-4.04382	-3.07532	-2.66489	-2.37871	-4.16529
P1-5-13	CA3	IOH1901	-2.62329	-1.48152	-2.02594	-2.0808	-2.58208	-2.66942	-3.16997	-7.48931	-8.69342	-4.86888	-2.31973	-2.52779	1.26959	-3.63075	-0.818561	-1.18682	-2.62946	-4.31001	-2.61694	-4.72362	-4.34207	-1.4483	-2.97681	-2.23037	-0.802392	-1.52602	-1.20201	-1.96666	-3.13195
P1-7-13	ND	IOH39991	-2.33546	-3.42597	-1.46497	-3.19035	-3.94954	-2.40385	-3.41572	-9.09215	-8.20719	-5.35263	-1.65717	-2.65601	0.834492	-4.62498	-1.27667	-1.8053	-3.15744	-5.91499	-3.1316	-5.11569	-4.06728	-2.28966	-1.7868	-2.10277	-2.28957	-2.04331	-1.90386	-2.75935	-2.90137
P1-9-13	ID1	IOH10513	0.465466	-3.30159	-0.380116	-1.43413	-2.36112	-2.26489	-2.26862	-9.23632	-5.36682	-3.5391	-0.736622	-2.57777	6.30354	-3.36603	0.545513	2.16441	-1.74002	-4.33443	-0.00108698	-3.3976	-4.26099	-0.708909	-1.25026	-0.912298	-0.325957	-0.0274217	-1.6424	-1.16544	-2.9884
P1-11-13	WDR23	IOH39989	-1.23441	-5.3851	-0.618136	-1.02341	-3.06792	-2.44034	-3.03964	-7.80372	-6.61535	-4.73594	-3.56562	-2.01672	2.65896	-4.30646	-0.615057	-0.484887	-2.67522	-4.58653	-1.37933	-4.31427	-4.02162	-2.18475	-0.0902343	-2.08209	-1.8904	-0.64781	-1.67668	-2.15108	-3.396
P1-13-13	KHDRBS1	IOH4644	-2.67292	-5.26215	-0.587603	-2.00864	-3.07413	-2.92714	-1.89258	-8.47942	-4.90503	-3.6774	-1.40021	0.166884	2.21732	-4.67646	-1.1317	-0.828048	-1.76855	-5.91145	-1.28899	-5.21345	-3.49812	-2.55074	-2.37842	-2.04832	-2.74267	-0.114558	-1.29263	-1.68245	-1.19283
P1-15-13	ST3GAL5	IOH39986	-0.240626	-4.99921	-0.840144	-3.29597	-3.13889	-2.55975	-3.20102	-8.87513	-6.69568	-6.36957	-2.33102	-0.891983	1.66447	-4.46699	-0.873554	0.970476	-2.78385	-6.21403	-1.00176	-5.40915	-4.43847	-2.63123	-1.17222	-2.35077	-2.56818	1.92581	-1.53079	-2.41183	-2.84414
P1-17-13	C1orf142	IOH40654	-1.77977	-6.84868	-0.508234	-4.65505	-3.78129	-2.55011	-3.78377	-8.32145	-8.95418	-5.67292	-2.16766	-2.13802	-0.225227	-4.7494	-1.58594	-0.654949	-2.3233	-5.47533	-1.64732	-5.69135	-5.04259	-3.23291	-2.22004	-2.73244	-1.12849	0.492404	-1.43603	-2.75199	-4.25766
P1-19-13	CSNK2A2	IOH6369	-2.33094	-7.1732	-1.16214	-4.24493	-4.75358	-2.29239	-4.48943	-7.98221	-8.63882	-6.3952	-0.699343	-2.85029	-1.53722	-5.23083	-1.39291	-1.79974	-2.30781	-7.13217	-2.93364	-5.72353	-5.31269	-3.47859	-3.35958	-2.33806	-2.64324	-0.610458	-2.72636	-2.75935	-1.33037
P1-21-13	C9orf142	IOH40652	-2.18831	-6.7929	0.259263	-3.50409	-1.6194	-1.32356	-1.56931	-7.77813	-7.6653	-5.35589	-0.687822	-1.82125	0.984373	-5.30023	-0.280997	-0.209913	-2.90917	-4.85975	0.186677	-4.63437	-4.80426	-2.63733	-1.96513	-2.02114	-2.19959	3.41275	-1.64391	-2.04177	-4.22272
P1-23-13	STXBP2	IOH5705	-0.947411	-5.90667	-0.232153	-4.14882	-4.52571	-0.854349	-2.08877	-7.85241	-8.38168	-7.42324	-2.40443	-2.16831	-1.42728	-4.28174	-1.79787	-2.22325	-3.33673	-5.79305	-1.73607	-5.4856	-5.09998	-2.91989	-1.36417	-2.95009	-3.75133	2.24624	-2.23656	-2.46171	-4.12691
P1-25-13	LATS1	IOH40642	-0.697681	-6.73558	-1.47702	-4.44602	-3.95674	-1.39038	-3.24585	-9.30678	-9.0326	-7.04476	0.271239	-1.43426	-2.60664	-5.05483	-1.44661	-1.70929	-3.15567	-5.21102	-2.79765	-5.93903	-4.41652	-3.32348	-2.27317	-1.96253	-2.61628	1.02813	-2.30686	-2.77365	-4.06298
P1-27-13	PYCARD	IOH5614	-2.15966	-7.24223	-1.27044	-3.67577	-3.74983	-2.69738	-3.22449	-8.31368	-9.16563	-6.56557	-3.07778	-1.40487	-2.15049	-5.30221	-2.11156	-1.51831	-3.4652	-6.82181	-2.68797	-6.26756	-5.87266	-3.24195	-3.72037	-2.90651	-3.03781	-0.741146	-2.41096	-2.6721	-4.24268
P1-29-13	TMED9	IOH40636	-1.03447	-6.53318	-0.476915	-2.17887	-2.98902	-1.39137	0.589242	-7.8881	-9.09837	-7.04693	1.47077	0.970685	-1.16669	-4.93917	-0.122216	-0.531073	-2.74072	-4.89095	-2.40669	-5.17416	-4.47599	-1.77532	-1.57355	-1.69855	-0.970518	5.56479	-2.55081	-2.55202	-2.19139
P1-31-13	KIAA1539	IOH5571	-0.591925	-6.94379	1.23134	-1.12711	-2.81548	-1.04027	-0.0487457	-6.5066	-3.57463	-5.61943	-0.0215257	0.245901	0.407557	-4.30585	1.28198	1.1425	-1.0611	-4.27445	0.181255	-4.14978	-2.91861	-0.557162	-1.66995	-1.48315	-2.32025	-0.291376	-2.84181	-2.13687	-0.742535
P1-1-14	CXCL12	IOH40945	-2.2213	-5.66271	0	-3.63874	-2.91551	-3.05026	-4.62044	-7.7489	-8.58293	-5.89436	-3.11089	-4.35461	-1.56059	-3.29949	-1.43454	-1.91128	-2.97426	-6.48683	-2.54754	-5.19345	-5.55873	-2.55483	-2.74218	-2.14735	-3.39966	-3.47939	0	-2.33878	-2.97264
P1-3-14		IOH35456	-2.48877	-5.39536	0	-4.67241	-3.61072	-1.56237	-4.94512	-8.7038	-9.02202	-4.93795	-2.05669	-2.41415	-1.98422	-4.63822	-2.20513	-2.18443	-3.41257	-7.29769	-3.50133	-5.67775	-5.16343	-2.59709	-3.76705	-2.35366	-4.69321	-2.07848	-3.30188	-1.97948	-3.54658
P1-5-14	FLT3LG	IOH40930	-1.64494	-4.67219	-2.56598	-2.88827	-2.88396	-2.4162	-1.53409	-7.86669	-8.26729	-5.67216	0.550646	-2.60975	0.357545	-3.56599	-1.47752	-1.61055	-2.86924	-5.67939	-2.5021	-5.2774	-4.61321	-1.90834	-3.6811	-2.15225	-2.41349	-1.94263	-3.06048	-2.21933	-3.81125
P1-7-14	LOC221711	IOH35431	-1.57416	-5.06167	-1.86901	-2.9352	-3.11836	-2.30455	-4.36137	-8.92992	-8.43204	-5.404	-2.59019	-3.20509	-0.740746	-3.03523	-1.67878	-2.66789	-3.11305	-6.47603	-3.09791	-5.39189	-5.04462	-2.31633	-1.9255	-2.97595	-3.47152	-2.37745	-3.55593	-2.58395	-4.01497
P1-9-14	FUT8	IOH44218	-2.17314	-4.51671	-1.48755	-2.96714	-3.01307	-1.53383	-2.57907	-8.55164	-5.40191	-4.12873	0.0629812	-2.94888	-1.17747	-3.92158	-1.03473	-1.47951	-1.99649	-5.70201	-3.00718	-4.96374	-3.77649	-1.83835	-3.07536	-2.11483	-2.92907	-1.72095	-2.78083	-1.64382	-4.11178
P1-11-14	LILRA5	IOH35425	1.51916	-5.31845	-1.77157	-2.05817	-2.50649	-2.44477	-1.17728	-7.38051	-7.38244	-4.18556	-2.81904	-0.517714	-2.12047	-3.66106	-2.45266	-2.55465	-1.97705	-6.02806	-2.84325	-5.0762	-3.25092	-2.75444	-2.2033	-2.41455	-0.0564547	0.863226	-2.71807	-2.39485	-4.85268
P1-13-14	GIMAP8	IOH44212	-2.60151	-4.29612	-1.42365	-3.9449	-2.91686	-2.67897	-3.13692	-6.905	-6.48049	-4.72754	-2.67501	-2.14631	-0.812401	-2.70039	-1.84098	-1.77272	-2.36903	-6.41399	-2.12674	-5.20994	-3.42109	-1.5104	-2.09372	-2.15313	-1.83678	-0.350984	-2.84523	-1.64156	-3.18409
P1-15-14	KCNMB3	IOH35405	-2.68676	-4.193	-0.760116	-3.60737	-2.64269	-3.43537	-1.06149	-8.00551	-5.05731	-4.63386	-1.65717	-1.93913	-1.37518	-3.52129	-1.4802	-1.17511	-2.27215	-6.64885	-2.6101	-5.31239	-4.42735	-3.11482	-1.9839	-1.95213	-1.99202	-1.55594	-2.89792	-2.06992	-3.53791
P1-17-14	ACPP	IOH7350	-2.66153	-5.59368	-1.05703	-4.11759	-2.8137	-1.59655	-0.870012	-8.94847	-7.02983	-5.97092	-2.46164	-3.45376	-0.0218117	-2.71603	-1.45728	0.756296	-2.69303	-6.81528	-1.70528	-4.50326	-4.21876	-0.687502	-1.123	-2.06829	-2.25845	2.49309	-2.11997	-2.17424	-3.50408
P1-19-14	CD209	IOH35696	-0.828808	-5.71921	-1.50157	-2.58872	-3.62531	-1.92527	-3.03679	-8.56225	-7.6679	-5.80732	-1.63566	-3.53665	-1.77489	-3.00984	-1.79717	-0.832649	-2.71637	-6.51984	-1.83661	-4.81249	-4.00635	-1.89272	-3.20246	-2.10228	-2.89499	0.66719	-2.86979	-2.39359	-4.51069
P1-21-14	PPIL1	IOH4932	-2.06528	-4.33692	-0.536142	-2.5176	-2.07335	0.350433	-1.13641	-7.47895	-6.88251	-5.38946	-2.70825	-1.19277	-1.28776	-3.04972	-1.19197	-0.371828	-2.52336	-6.05558	-2.08103	-4.92885	-4.13834	-1.02209	-0.939546	-1.82423	-2.09181	-0.190556	-2.21977	-1.84365	-3.55867
P1-23-14	HTR4	IOH35666	-1.42991	-5.60645	-1.41395	-2.12141	-3.23193	-0.359507	-2.38981	-8.86238	-8.75424	-5.79183	-1.66659	-1.93178	-2.07932	-5.6418	-1.90062	-2.28714	-3.44413	-6.89212	-3.02656	-4.72063	-3.48811	-2.34026	-0.834173	-2.47026	-1.91104	-0.287583	-1.61979	-1.8601	-4.07958
P1-25-14	FBP1	IOH2056	-1.31974	-3.77616	0.454573	-0.393373	-1.3935	-1.52615	-3.31757	-6.90702	-5.60815	-3.56579	-0.843895	-0.569109	0.708976	-4.38637	-0.0850689	0.227978	-2.34904	-3.8115	-0.452703	-2.85611	-2.66835	-0.467039	-1.90725	-1.01722	-1.50886	0.497361	-1.89322	-1.37873	-2.45015
P1-27-14	DMBX1	IOH35650	-1.37841	-5.36508	-0.391138	-2.58287	-3.27894	-1.55301	-1.55935	-7.24173	-8.46835	-5.915	-2.44945	-2.64244	-1.2814	-4.47296	-1.70728	-2.42186	-2.78526	-4.77362	-2.36474	-5.00467	-3.51172	-2.84444	-2.02404	-1.66101	-2.00154	-0.23733	-1.5527	-2.34499	-3.92653
P1-29-14	DTX2	IOH25783	-1.00106	-5.86568	0.209757	1.06496	-1.41438	-1.02289	-3.00607	-5.56752	-4.1553	-4.30773	-3.3253	-1.14653	-0.436495	-5.22826	-1.06135	0.732983	-1.16396	-4.04011	-0.5761	-2.42337	-3.51179	-0.787354	-1.15682	0.201513	-1.85155	-1.08741	-1.11176	-1.93091	-3.51209
P1-31-14	ND	IOH35641	-0.923833	-5.16484	-0.0507957	-2.73803	-3.37322	-0.801464	-1.48287	-6.75133	-6.23379	-6.02868	-4.04513	-2.06942	-2.1105	-4.05714	-1.61108	-1.32876	-2.75519	-6.56146	-2.92774	-5.76471	-4.71077	-3.07685	-2.30041	-2.75882	-1.98863	0.474092	-2.7031	-2.16356	-4.23263
P1-1-15	COX8A	IOH45641	-3.40454	-5.57135	0	-6.14508	-3.72519	-2.33841	-4.97259	-6.79004	-10.1181	-6.85039	-1.33265	-1.54805	-0.292731	-1.9629	-1.9757	-1.87914	-3.53158	-5.62651	-2.92384	-6.3181	-4.92284	-1.16296	-3.72936	-3.27057	-2.72846	-3.81533	0	-3.18184	-4.2572
P1-3-15	FAM19A3	IOH42521	-1.8968	-5.51448	0	-5.09742	-3.81226	-3.06521	-4.19414	-7.64691	-8.44959	-6.53913	-0.629904	-2.6378	-1.02505	-3.56719	-1.6422	-0.973473	-2.64264	-6.63067	-2.75066	-4.67208	-5.0399	-2.50689	-3.46915	-2.81701	-2.36897	-3.17182	-2.17869	-2.09118	-4.23391
P1-5-15	MED8	IOH45566	-1.72682	-5.20029	-1.38975	-4.05167	-0.908504	-2.42638	-2.50479	-7.71351	-8.60165	-5.42387	-0.197624	-2.64244	4.6745	-4.04066	0.0857368	-1.74643	-0.998666	-5.84071	-2.70505	-4.99925	-3.93585	-0.914438	-2.35254	-2.00665	-3.85438	-2.72609	-1.562	-2.29387	-4.22744
P1-7-15	E2F7	IOH41737	-2.83716	-6.53496	-1.56048	-5.0346	-2.6183	-3.06312	-3.78377	-8.49295	-8.96345	-6.08566	-2.12357	-3.60579	-1.4216	-5.47448	-1.78356	-2.51485	-2.42373	-6.88345	-2.48322	-5.95216	-5.05244	-1.72742	-3.9658	-2.55119	-2.01386	-2.99921	-1.63051	-2.4743	-4.63689
P1-9-15	C1orf27	IOH45570	-3.48602	-5.68232	-1.02974	-5.04684	-1.94149	-2.68626	-5.04674	-8.47266	-7.04599	-5.2053	-1.01082	-3.03432	1.00165	-4.01726	-1.0992	-1.27996	-1.89714	-5.46342	-2.3001	-4.32626	-4.47407	-0.727146	-3.41336	-2.74402	-2.83379	-2.42868	-1.00682	-1.73381	-3.88106
P1-11-15	SRR	IOH41603	-2.29941	-5.30574	-0.101114	-3.8782	-0.802049	-2.29239	-3.48634	-8.19056	-5.73786	-5.00379	-3.57471	-3.11972	2.65052	-4.15515	-0.0992248	-1.36234	-1.22646	-5.81897	-1.86099	-5.30167	-4.11676	2.57582	-2.54233	-2.8151	-2.055	-1.98479	-1.32298	-1.87826	-4.47068
P1-13-15	TRIAD3	IOH45500	-1.90323	-5.06025	-1.12423	-4.77784	-2.24204	-2.67897	-4.01074	-8.24847	-8.17806	-5.95408	-3.56142	-0.952017	-0.137615	-3.67198	-1.77218	-2.06276	-1.41175	-6.39327	-2.00486	-5.84654	-4.85444	-2.14754	-2.5397	-2.33442	-2.20161	-2.07812	-1.61036	-2.27319	-2.37517
P1-15-15		IOH41598	-1.93225	-5.17276	-1.09053	-4.93934	-3.78085	-2.93669	-4.18969	-7.13668	-8.11826	-6.31795	-3.5634	-2.41944	-1.56265	-4.50045	-1.83713	-2.68405	-3.03258	-6.95085	-2.85477	-5.95887	-5.30348	-2.54358	-2.88942	-2.81956	-4.13876	-2.95948	-1.83113	-2.33221	-3.87445
P1-17-15	FAM19A2	IOH42328	-1.47279	-6.58498	-1.0942	-4.51241	-4.10346	-1.91554	-3.78238	-8.0845	-9.20247	-7.12769	-2.07185	-2.35986	-2.58555	-5.31667	-1.93614	-1.75239	-3.27871	-7.06785	-2.60274	-6.36297	-4.16368	-2.27465	-2.19035	-2.8012	-2.09205	-2.16251	-1.87691	-2.60814	-4.42405
P1-19-15	SLC25A25	IOH42062	-1.25818	-6.76444	0.145217	-5.10343	-3.24657	-0.36847	-2.48822	-6.68571	-8.25048	-5.73206	-1.47135	-1.39091	0.0996877	-5.05622	-1.00049	0.175661	-0.611418	-6.21801	-0.690596	-4.45845	-3.99468	0.819364	-2.09545	-2.54329	-2.13078	-1.30974	-2.99474	-1.89058	-3.08605
P1-21-15	LOC153684	IOH42276	-3.7641	-6.22533	-0.48229	-5.16486	-3.96051	-2.43566	-2.47216	-7.50103	-8.11242	-5.79569	-3.57256	-2.71151	-1.3256	-4.50913	-2.35524	-1.55369	-2.41275	-6.38501	-2.16328	-6.09645	-4.13318	-2.34282	-2.67821	-2.64884	-2.66653	-2.87938	-1.6498	-1.64624	-3.71364
P1-23-15	DUS4L	IOH43119	-1.72484	-7.21018	-0.875883	-4.78077	-4.02424	-2.67897	-3.2685	-8.47942	-9.09753	-6.28965	-2.44456	-1.93255	-0.926695	-5.75805	-1.91093	-2.15897	-3.17682	-6.21075	-1.91564	-6.06664	-5.0053	-2.63618	-2.19924	-2.887	-2.68977	0.463903	-1.64344	-2.6688	-3.99971
P1-25-15	DOK6	IOH42262	-0.910016	-6.8778	0.109422	-4.22275	0.172155	-1.37269	-2.94373	-4.96402	-8.45646	-6.54271	-3.80843	-2.54482	-0.41399	-4.16379	-1.07826	-1.40009	-1.90356	-5.93599	-0.199816	-7.71644	-3.16947	-0.378235	-2.16274	-2.53283	-1.08852	0.323285	-0.0255203	-2.46886	-2.90568
P1-27-15		IOH43114	-2.75803	-7.54985	-0.637003	-4.52874	-3.77953	-2.17083	-3.00378	-7.63896	-9.3053	-7.54652	-2.69421	-3.02793	-1.61573	-4.36861	-1.83734	-2.44803	-3.0276	-7.70897	-3.09791	-6.41267	-4.24041	-2.74519	-2.83565	-2.19498	-2.70896	-1.25111	-2.47547	-3.2215	-3.61173
P1-29-15	TNFRSF18	IOH42255	-1.78458	-7.07806	-0.529542	-4.19517	-4.05357	-1.90582	0.755097	-7.32981	-7.12012	-5.52942	-3.5465	-2.91991	-1.6579	-4.95919	-0.797833	-1.84249	-2.74563	-6.44388	-3.03609	-5.4316	-3.01467	-2.48957	-3.30151	-1.93747	-2.87404	-1.1513	-2.03794	-2.70204	-3.66575
P1-31-15	LARP6	IOH43099	-2.19706	-7.48351	0.0527063	-2.08947	-0.902561	-2.93669	0.264114	-6.60773	-6.15045	-4.53178	-3.08026	-1.91776	-1.25436	-4.97505	0.805597	-1.48367	-2.02714	-6.80649	-0.733589	-4.31037	-5.10702	-1.89498	-1.17795	-1.86842	-1.30082	0.358844	-1.87104	-2.22098	-2.82158
P1-1-16	SIX5	IOH23252	-1.97007	-6.40517	0	-4.73071	-0.820906	-3.04569	-4.42279	-7.13755	-7.84301	-6.56018	-1.61005	-3.04433	4.08206	-2.13348	-1.56964	-0.848705	-1.85003	-6.13768	-2.63086	-3.82198	-4.97034	1.32676	-3.08175	-2.08688	-2.96136	-3.14594	0	-1.44412	-3.8257
P1-3-16	LOC492311	IOH45762	-3.6746	-5.68421	0	-4.41136	-4.78905	-3.02911	-4.74471	-8.84816	-8.77068	-6.42067	-1.29708	-2.40131	-2.62129	-4.76148	-2.30841	-2.19511	-3.48305	-7.29758	-4.44616	-6.45176	-5.04462	-2.75751	-3.69312	-2.13674	-2.35701	-2.91704	-3.45066	-3.04652	-2.33742
P1-5-16	SIRPA	IOH23238	-3.09194	-6.7889	-0.990919	-4.53167	-3.72962	-2.33841	-5.2947	-7.40321	-8.74825	-7.04867	-1.9776	-2.22346	0.383113	-3.97118	-2.14529	-2.88903	-3.45974	-6.29663	-4.19226	-5.562	-3.90413	-2.58191	-3.94947	-2.23127	-3.68382	-2.17987	-2.70681	-2.29526	-4.18985
P1-7-16	TUBGCP5	IOH45699	-2.97228	-6.1457	-0.709672	-5.03683	-3.23411	-2.44034	-5.1591	-7.15104	-9.55265	-5.59269	-2.1517	-3.28546	4.14662	-4.3709	-2.03246	-1.749	-2.1446	-7.81006	-1.82046	-4.54786	-4.6102	-0.686213	-3.15681	-2.22129	-3.2232	-2.60073	-2.12367	-2.42649	-1.26647
P1-9-16	PGM5	IOH23230	-3.20956	-5.40134	-1.03733	-5.77146	-2.92045	-2.16353	-4.01988	-8.17784	-7.7395	-5.91422	-1.61614	-3.28413	0.844429	-4.01097	-1.60976	-1.83811	-2.39278	-5.70669	-2.8125	-5.44521	-4.72765	-1.32085	-1.96071	-1.88055	-3.85727	-2.16945	-2.22004	-2.45621	-2.56983
P1-11-16	C9orf52	IOH42253	-3.39332	-6.28077	-1.49357	-5.71791	-4.07702	-2.16353	-3.39564	-8.0187	-8.51981	-6.28502	-1.84617	-3.44991	-1.32322	-4.86734	-2.08943	-2.10033	-2.96194	-6.58736	-3.40077	-6.00678	-5.59457	-2.1487	-3.9658	-2.88022	-2.48583	-3.3924	-1.73293	-2.58806	-2.7505
P1-13-16	MCAT	IOH23196	-3.40454	-6.78208	-1.67338	-4.40749	-3.43651	-3.18486	-4.38318	-7.41515	-8.24175	-6.26028	-1.72103	-2.40928	-0.983792	-4.80925	-1.73428	-2.03075	-2.64762	-6.91445	-3.53907	-5.9383	-3.09021	-2.42356	-3.75775	-2.11404	-2.97929	-2.68693	-2.34714	-2.33183	-3.87295
P1-15-16	ADORA3	IOH42077	-4.72536	-7.03708	-1.131	-5.59165	-3.27973	-2.93192	-4.41708	-6.58546	-8.91172	-6.69276	-1.96373	-3.28947	-1.47199	-4.38547	-2.91094	-2.28976	-2.81152	-6.03767	-3.09864	-6.0154	-4.08645	-2.68374	-4.72498	-3.36308	-4.04493	-2.65203	-2.61723	-2.18102	-3.05933
P1-17-16	CENTD2	IOH42674	-3.47572	-6.38667	-0.769468	-4.75459	-3.75925	-2.81026	-4.29708	-6.51777	-9.25644	-7.38796	-3.20278	-3.79034	-0.810369	-4.18276	-1.0876	-1.65735	-1.20124	-6.43459	-3.12844	-5.79287	-4.06728	-1.94923	-4.0607	-1.89052	-2.88115	-3.48495	-2.25855	-2.53742	2.11685
P1-19-16	ZIM2	IOH42530	-3.57871	-5.8387	-0.667143	-5.63342	-4.17566	-3.1718	-3.60895	-6.21759	-8.81242	-5.462	-3.44781	-3.69101	-1.82341	-5.33439	-2.15705	-1.65025	-2.68592	-7.94977	-2.8762	-6.10336	-5.56423	-2.21937	-2.91757	-2.74483	-4.32791	-2.44425	-2.6495	-2.59519	-3.8342
P1-21-16		IOH42659	-3.9367	-6.50252	-0.263283	-4.36773	-2.56123	-3.06312	-3.83372	-6.56493	-7.15325	-4.09197	-3.08464	-3.03444	-0.913357	-4.7859	-1.99273	-1.78232	-2.0814	-7.19897	-3.81053	-4.07765	-4.13517	-2.24441	-3.88113	-3.39786	-2.89037	-1.61567	-2.68613	-2.33535	-2.37342
P1-23-16	HTR5A	IOH42519	-3.95292	-7.03097	-0.213661	-4.65684	-3.68704	-2.29239	-3.43412	-7.54222	-8.172	-6.14402	-3.43394	-3.82264	-1.77174	-5.46427	-1.55873	-0.574109	-0.568638	-7.19897	-3.30803	-4.18975	-4.84524	-2.44117	-2.97216	-1.89784	-3.74815	-3.46183	-2.52482	-2.28712	2.44553
P1-25-16	PCDH10	IOH42654	-1.70968	-7.99314	-1.01464	-4.82865	-3.75022	-2.438	-3.65183	-8.32624	-9.35623	-6.91631	-3.69739	-3.28668	-1.83413	-6.00197	-2.36347	-1.0116	-3.60116	-8.46987	-3.79525	-6.46451	-4.22894	-2.43796	-2.82703	-1.769	-3.76493	-2.82733	-2.78963	-3.30177	-2.6518
P1-27-16	EPHA3	IOH44403	-3.47209	-7.59427	-1.50043	-5.25344	-4.08456	-2.8126	-2.80959	-7.00356	-9.19541	-7.14215	-2.93925	-2.79589	-2.08025	-4.42127	-1.65153	-1.49579	-2.93325	-8.2554	-3.59867	-6.57795	-5.60496	-1.82341	-4.35057	-2.56902	-3.67249	-1.86673	-2.76074	-1.92576	-2.97847
P1-29-16	TLR1	IOH42640	-3.40611	-7.1715	-1.75259	-5.04598	-4.49366	-2.67897	-3.04861	-7.56786	-8.63453	-6.19691	-3.69285	-3.45242	-2.75199	-4.65967	-2.29673	-2.38857	-3.85682	-7.96214	-4.19357	-5.46123	-4.38748	-3.11808	-3.67433	-2.42046	-2.76514	-1.84715	-3.26754	-2.78143	-3.28742
P1-31-16	CDC40	IOH44384	-2.85017	-7.82199	-1.04975	-4.18528	-2.7376	-3.40176	-2.83766	-7.33797	-7.56476	-5.95563	-3.21169	-1.91199	-1.90754	-5.20255	-2.33429	-2.00358	-3.29169	-6.13768	-3.21635	-5.11524	-3.27073	-1.91049	-3.68628	-2.46935	-3.11022	-0.793572	-2.34976	-2.62493	-2.29555
P1-1-17	SIAH2	IOH10260	-1.81306	-5.68622	0	-4.53041	-3.19683	-0.255204	-5.18238	-7.17328	-8.38078	-7.07714	-1.24249	-2.88948	0.382048	-2.40404	-1.41958	-1.26357	-2.72155	-6.47116	-3.53947	-6.15434	-4.58573	-0.572057	-3.06249	-2.06783	-3.04234	-4.14452	0	-2.78675	-1.72563
P1-3-17	DEFB121	IOH57346	-2.72504	-5.63163	0	-5.30511	-0.8418	-3.49886	-4.29708	-7.01943	-7.04137	-5.21412	-1.42237	-3.28192	2.86843	-2.48869	-1.94755	-0.491496	-2.09422	-7.45212	-2.66541	-4.83034	-4.4156	-0.650005	-3.97597	-2.63036	-3.60098	-3.28239	-3.84887	-1.70345	-3.51793
P1-5-17	C14orf152	IOH3355	-3.32586	-6.50385	-1.03323	-3.95046	-3.90534	-2.56886	-4.05456	-7.89647	-6.73869	-4.98068	-0.87494	-2.59058	2.93935	-4.32764	-0.938439	-2.20608	-2.44877	-7.73943	-3.49745	-5.73865	-4.58667	-2.63843	-4.33164	-2.29337	-3.95394	-3.20292	-3.42038	-2.66192	-4.09935
P1-7-17	RBM3	IOH57340	-3.24208	-6.33839	-1.07765	-3.78914	-2.03705	-2.20571	-4.38728	-6.43919	-8.96121	-6.36947	-2.94618	-2.95018	2.89339	-3.43326	-0.468632	-1.0292	-1.50065	-7.18864	-3.16826	-4.82433	-5.22579	-1.05041	-2.96937	-2.59859	-3.19743	-3.11705	-2.81551	-2.10961	-3.11744
P1-9-17	TNFRSF21	IOH10364	-2.84036	-6.30671	-1.56857	-5.45999	-3.40598	-2.79828	-4.02936	-7.92914	-9.02019	-6.89886	-1.66677	-2.77258	1.89431	-3.46656	-1.18885	-1.11951	-1.89247	-6.29146	-2.13789	-5.16166	-5.96735	-1.44344	-3.00222	-2.37833	-3.56684	-2.7567	-2.94047	-1.85781	-2.10725
P1-11-17	SPHAR	IOH57337	-2.36359	-5.16145	-1.21374	-4.89961	-2.3525	-1.26152	-5.84297	-6.16259	-6.26579	-5.35504	-2.70577	-3.28546	0.701773	-3.09191	-0.944067	-1.83047	-1.53493	-6.2107	-2.90101	-4.94749	-5.16647	-1.7184	-4.25049	-2.30817	-3.38811	-2.74183	-2.80026	-1.84485	-2.83141
P1-13-17	CENPH	IOH10319	-2.48916	-5.48815	-0.295947	-5.34355	-2.0047	-2.31626	-4.60621	-6.3604	-6.62896	-5.08569	-2.42055	-3.28252	1.21591	-3.61143	-0.954702	-1.1055	-1.05405	-6.16202	-2.08744	-6.00188	-4.81809	1.36158	-4.13885	-2.3467	-3.58146	-2.09003	-3.58969	-1.62044	0.698887
P1-15-17	TRIM36	IOH57334	-2.72731	-4.0922	0.161601	-4.32337	0.874685	-2.06106	-3.19489	-4.59821	-5.05152	-5.12111	-2.57632	-2.70551	2.96466	-2.10548	-0.656159	-0.344527	0.341697	-4.59756	-1.05913	-4.63379	-2.78465	0.539109	-2.35254	-2.34474	-4.03172	-3.051	-2.47998	-1.48173	-2.69158
P1-17-17	OCC-1	IOH50138	-3.28521	-6.04947	-2.08966	-4.58239	-3.28923	-3.97057	-4.07822	-7.5729	-7.87487	-6.64849	-2.94387	-2.68654	-1.84342	-6.1304	-2.21428	-1.81349	-2.52691	-8.03273	-3.51124	-5.87782	-6.00162	-2.20443	-2.58613	-2.95309	-3.76334	-2.19164	-2.73876	-2.87225	-3.88252
P1-19-17	ND	IOH50072	-1.68414	-5.25001	-1.38391	-4.60795	-3.47349	-2.5225	-3.12261	-6.74176	-7.8896	-6.175	-2.02389	-2.60687	-3.41797	-3.85271	-2.38492	-2.87348	-1.8308	-6.44904	-3.81872	-5.72898	-3.92821	-3.28275	-3.25426	-3.14342	-3.50584	-2.68607	-2.40084	-2.44442	-3.34663
P1-21-17	ND	IOH50125	-2.98414	-6.22887	-1.5835	-5.83838	-4.18412	-1.90582	-3.65403	-8.16098	-9.06173	-7.31002	-0.799202	-2.79943	-3.72075	-6.47022	-2.87587	-2.91608	-2.22131	-6.62252	-3.83609	-6.57624	-4.68141	-2.99733	-3.78278	-3.0815	-3.93468	-0.819688	-3.31176	-2.47043	-3.37654
P1-23-17	IFIT1	IOH50068	-2.71525	-5.24811	-1.14116	-6.01923	-4.0297	-1.54787	-2.53918	-7.52032	-7.59723	-6.2279	-3.2839	-3.36961	-2.80313	-4.29249	-2.64283	-2.91864	-2.73243	-7.07982	-3.54501	-5.66795	-3.85637	-2.40393	-3.60161	-2.68223	-3.58444	-3.35067	-2.06444	-2.15784	-3.64433
P1-25-17	ND	IOH50103	-2.61058	-6.09342	-1.61141	-6.2974	-4.34974	-0.765174	-3.67971	-8.78829	-7.44873	-5.80965	-1.77528	-2.5398	-2.78622	-5.12685	-2.70747	-3.14383	-3.55575	-7.45769	-4.10771	-6.73756	-4.78846	-3.07787	-2.97681	-3.01812	-2.51453	-3.25592	-3.12258	-2.34897	-3.85658
P1-27-17	ND	IOH50065	-0.460843	-5.29434	-1.51453	-4.44788	-3.78852	-2.03467	-4.59066	-7.27682	-6.61095	-5.35612	-3.3253	-2.95265	-2.67285	-5.19846	-1.78108	-2.33079	-3.29815	-6.02327	-3.30592	-5.53747	-4.05352	-2.42121	-2.70348	-2.36148	-3.85727	-2.74679	-2.6569	-2.01536	-2.75942
P1-29-17	TNRC5	IOH50088	-1.89216	-6.40236	-1.04618	-5.53336	-2.08875	-2.05169	-3.48791	-7.25253	-8.9296	-4.77405	-4.04728	-3.20387	-2.39279	-4.97445	-1.38929	-1.90608	-2.05058	-7.53854	-3.48292	-5.99816	-5.2348	-2.30288	-4.15559	-2.35554	-3.16383	-2.14085	-2.99239	-2.35517	-3.87831
P1-31-17	ST8SIA4	IOH28983	-3.30876	-4.86687	1.18089	-0.778108	0.451331	-1.92527	-3.97433	-5.19801	-1.10397	-1.55501	-3.19353	-3.20145	-0.939575	-1.79107	0.4156	-0.576576	-0.379043	-4.82882	-1.61828	-2.09133	-2.10677	-0.0578765	-3.46211	-1.22249	-3.42102	-1.94121	-1.61548	-0.904171	-1.61257
P1-1-18	FOXRED1	IOH55353	-2.55257	-4.76193	0	0.143257	-1.00234	-2.5712	-4.1766	-5.6718	-6.2988	-3.76642	-1.50312	-1.90808	5.29467	-2.75804	0.654725	0.873456	0.0379268	-5.01137	-0.587128	-3.94239	-3.5721	0.850902	-3.24705	-1.62779	-4.23115	-2.30101	0	-1.95263	2.48221
P1-3-18	SYAP1	IOH55107	-0.822628	-3.03407	0	-2.17976	1.55575	-2.1054	-4.75752	-5.54898	-3.77675	-5.02094	-0.229399	-2.96847	5.75692	-1.70762	-0.629243	0.374677	-1.17232	-4.39586	-0.814507	-0.710902	-2.8014	1.34063	-2.98945	-2.24578	-2.43193	-3.14808	-3.75086	-0.723096	-2.33027
P1-5-18	ZNF766	IOH55318	-2.25023	-4.37536	-1.14028	-1.34034	-1.54025	-1.61613	-3.34318	-5.2629	-7.03329	-5.67066	-1.08761	-3.03562	6.29395	-1.21602	-0.0489833	0.481801	-0.682271	-5.56856	-1.77677	-3.73582	-4.0937	-0.932329	-3.01682	-1.32373	-4.32629	-3.35291	-2.2051	-1.53071	0.879457
P1-7-18	NDEL1	IOH55086	-2.43529	-2.50656	0.475373	-0.260627	-0.471802	-3.42852	-4.50355	-3.69542	-4.91192	-3.97528	-0.230197	-1.88973	5.63143	0.795712	0.766733	1.4728	0.1952	-3.19785	-1.14746	-1.71591	-3.55821	1.46921	-3.11172	-1.09801	-3.10662	-3.20292	-1.14674	-1.44516	-2.36508
P1-9-18	ND	IOH55284	-2.10922	-2.8888	-1.42323	-2.80817	-3.22364	-2.67897	-5.18041	-5.45168	-7.21255	-4.93464	-2.236	-2.20287	0.802159	-3.97717	-2.04687	-1.49776	-2.44218	-5.16158	-2.95382	-5.48296	-5.38544	-2.71081	-3.58621	-2.29271	-3.84819	-3.04271	-2.07542	-0.906745	-3.07576
P1-11-18	TMPIT	IOH55078	-2.37858	-0.484483	-0.901526	0.505373	-1.09427	-2.42125	-2.8275	-4.5996	-1.43672	-2.04422	-2.31002	-2.05753	0.219218	-3.04402	-0.905793	-0.370579	-1.22788	-2.87667	-2.07109	-2.88752	-2.91138	-0.761922	-2.77228	-1.37981	-3.96222	-1.38491	-1.14891	-0.128624	-2.47375
P1-13-18	TCN2	IOH55245	-2.3737	-3.8132	-0.653623	-1.88489	-2.12433	-1.56471	-5.06408	-5.05299	-4.69732	-4.86433	-1.75007	-2.19157	-0.183163	-4.60928	-1.78164	-0.734514	-1.87906	-3.0893	-2.59683	-4.69155	-3.86523	-1.20259	-2.73213	-1.46031	-2.85234	-2.3168	-1.08282	-1.5081	-2.74131
P1-15-18	SLC16A4	IOH52058	-1.35407	1.94611	0.243749	7.04466	1.17438	-1.52896	-3.30666	2.91067	5.30892	4.06191	-3.21169	-2.46825	0.76989	0.570611	0.0955207	1.09655	2.10621	1.80187	0.507218	0.931056	0.710963	0.792696	-2.72138	2.65293	-2.57938	-1.65291	-0.464839	0.789017	0.971081
P1-17-18	PSMD14	IOH9868	-1.85797	3.0176	2.06322	8.11395	3.20527	-2.18331	-1.4694	6.67037	13.5745	6.38332	-1.41213	-1.19563	2.58795	2.54622	1.4649	5.30121	3.32646	5.09566	1.59249	2.04854	2.30911	1.43977	-1.2234	2.6475	-3.38206	-2.36587	0.607061	1.50454	3.46496
P1-19-18	IGL@	IOH23249	6.0408	487.11	84.0085	416.694	219.312	5.74792	31.1837	624.212	676.506	489.864	1.13718	3.48311	46.2448	334.616	117.447	103.812	166.809	450.557	198.527	384.039	331.688	98.4172	11.4283	247.45	5.27895	4.39991	121.688	175.13	233.312
P1-21-18	ZSCAN2	IOH28059	-1.90581	-4.84354	-0.915623	-5.01474	-2.4637	-1.4001	-3.61683	-6.58703	-7.75679	-4.06569	-2.31688	-2.17955	-0.112351	-4.89081	0.123788	-0.444783	-0.496769	-6.53651	-2.38121	-4.90791	-3.68399	-1.51331	-3.77797	-2.16649	-2.94455	-2.81953	-3.03252	-2.60567	-3.16585
P1-23-18	KREMEN2	IOH5462	-2.56722	-2.11158	-0.260228	0.219447	-1.45172	-1.69027	-3.73317	-4.75999	-3.1997	-3.79479	-2.57632	-2.18736	-0.633433	-2.88456	-0.311052	0.438704	-0.986234	-2.44506	-1.25725	-1.80707	-2.66774	-0.399209	-3.05071	-0.450728	-4.04637	-2.58435	-1.84256	-1.4173	-0.70953
P1-25-18	IKIP	IOH28122	-2.06697	-5.66236	-0.862196	-4.82736	-1.50995	-2.57272	-3.48839	-7.10367	-7.86511	-6.09461	-1.84764	-2.8499	-1.92761	-4.36955	-1.21394	0.358915	-1.78385	-6.64885	-1.78756	-5.56595	-3.91062	1.95826	-3.16647	-1.55344	-3.14825	-2.28262	-1.79621	-2.15799	-2.75034
P1-27-18	HLA-C	IOH4228	-3.30063	-6.05601	-0.950516	-3.87813	-2.39818	-1.67241	-3.60895	-5.88286	-6.30455	-5.53284	-3.57471	-3.27363	-1.50612	-4.87966	-1.52124	-0.411682	-2.1044	-6.70272	-3.25502	-5.47275	-4.69093	-1.67843	-3.97597	-2.40153	-2.99463	-3.15527	-2.68786	-2.32514	-2.70951
P1-29-18	PPP2R2A	IOH28036	-3.3648	-4.87035	-0.273251	-2.33461	-1.97028	-3.06077	-3.13378	-6.2057	-6.91633	-4.54367	-3.33198	-3.87849	0.338159	-4.67104	0.985094	-0.593056	-0.723518	-6.11577	-2.81471	-4.89255	-3.6972	-0.235	-4.25049	-2.07418	-3.45753	-2.5448	-3.00244	-2.18535	3.86204
P1-31-18	FADS3	IOH5186	-2.63818	-5.55952	-0.432116	-1.38686	1.49615	-2.93669	-4.21183	-7.14022	-3.07763	-3.53198	-4.3242	-3.95345	-0.939567	-4.36382	-0.215981	-1.17456	-0.937933	-6.2865	-2.49704	-4.23597	-2.28697	-0.714127	-3.86553	-1.49796	-3.24127	-2.14978	-1.47338	-2.70289	0.513657
P1-1-19	BAGE3	IOH58617	-3.22756	-6.47458	0	-3.88569	-4.32684	-2.08605	-5.95529	-8.05038	-9.15368	-6.51645	-0.621153	-3.1981	-1.73652	-4.91849	-2.52931	-2.57342	-3.63433	-6.67076	-3.6143	-6.83799	-5.47109	-3.27505	-3.53437	-2.5072	-3.57578	-3.33589	0	-2.88768	-2.91104
P1-3-19	CHURC1	IOH58632	-3.68037	-6.65553	0	-3.67291	-3.05081	-2.20571	-4.27094	-7.26748	-8.40603	-6.58082	-1.46904	-2.79825	2.87194	-3.93481	-1.91367	-1.08489	-3.26855	-5.61433	-2.5951	-5.22147	-3.64247	-0.10932	-3.45531	-2.73864	-2.94429	-3.68535	-3.4148	-0.770647	-3.15799
P1-5-19	FLJ45832	IOH58674	-1.08217	-7.33044	-1.89325	-3.13343	-4.89673	-1.29772	-4.28782	-8.7893	-9.78118	-7.49012	-1.29948	-2.03835	2.29349	-4.39051	0	-2.60709	-4.00123	-6.65113	-4.19906	-7.51446	-4.21777	-2.51138	-3.88446	0	-3.57726	-3.61371	-1.8727	-3.17788	-4.46802
P1-7-19	CREM	IOH58627	-2.0312	-5.64808	-1.50944	-6.35043	-3.95023	-1.60276	-5.3994	-7.56881	-9.56858	-6.04254	-0.672466	-1.41155	1.46333	-2.32401	-2.69269	-2.60621	-3.09061	-6.64047	-3.09215	-5.82384	-5.52577	-1.72927	-3.11172	-3.52835	-3.08674	-3.27329	-2.27383	-2.8094	-4.05598
P1-9-19	CREM	IOH58671	-3.8536	-4.65796	0.307825	-3.30678	-2.14891	-2.05169	-4.28328	-6.93225	-7.82737	-4.11406	-2.31588	-2.94888	5.13037	-4.03452	-1.58158	-0.553033	-0.628103	-4.96404	-1.44097	-4.13997	-5.04157	-0.726951	-3.28712	-1.73843	-3.40386	-2.88486	-1.3907	-2.71967	-2.48474
P1-11-19	MAL	IOH58625	-3.2177	-5.69408	-1.74566	-3.70333	-3.54879	-2.54768	-4.19802	-7.0577	-8.61663	-6.42183	-2.03886	-4.26462	-0.812776	-4.22637	-1.73874	-1.60989	-1.56455	-6.67694	-3.34685	-5.26324	-5.2348	-2.13346	-3.09712	-3.04392	-4.10941	-3.44936	-1.1776	-2.80555	-3.75457
P1-13-19	PIGA	IOH58656	-2.9877	-6.588	-0.733622	-3.11418	-2.79918	-3.41531	-3.48235	-7.00265	-8.3972	-6.31795	-2.15815	-2.26312	0.989391	-5.23001	-1.16865	-1.09874	-1.21861	-6.89714	-2.29755	-5.28452	-4.20802	-1.7239	-4.63008	-2.72314	-3.34961	-4.15113	-0.4153	-2.40299	-3.19235
P1-15-19	TARP	IOH58623	-3.30063	-5.47256	-0.413094	-5.19967	-2.70471	-1.89176	-5.18238	-5.24753	-7.6858	-5.88087	-1.67397	-2.02328	-0.200197	-4.2754	-2.09398	-2.02011	-2.08868	-5.67189	-2.6631	-6.11318	-5.64606	-2.14829	-3.36356	-2.82183	-3.84972	-4.22822	-2.00144	-2.39438	-3.09485
P1-17-19	MRPS15	IOH57235	-3.58196	-6.95957	-0.743153	-4.02016	-2.96073	-1.63294	-5.1845	-7.78646	-7.22897	-4.56335	-2.20183	-3.44622	-0.259119	-5.94275	-1.88311	-1.27669	-1.38332	-7.49236	-1.65679	-4.76659	-4.91484	-1.07157	-3.49476	-3.04148	-3.94057	-2.78731	-1.40805	-3.05915	-1.30367
P1-19-19	DKK1	IOH57116	-2.9042	-7.3209	0.116904	-3.22251	-3.65888	-2.79828	-4.85684	-7.46156	-6.60039	-4.82268	-2.74771	-2.38791	-0.887469	-5.30489	-1.59018	-1.44783	-1.62084	-7.37692	-2.27972	-3.97025	-5.42015	-0.377783	-3.4062	-1.63764	-3.84684	-2.77586	-1.93508	-2.56539	-1.84742
P1-21-19	NPLOC4	IOH57231	-0.394613	-6.61032	1.28852	-3.58843	-2.20558	-1.27368	-4.40947	-4.74899	-5.39011	-4.51971	-4.17616	-3.04068	2.12425	-3.68836	-0.026319	-0.770603	0.813197	-6.05904	-0.733505	-3.58825	-4.29078	3.1472	-3.23059	-1.47797	-4.86258	-1.71996	-2.03771	-2.5895	-2.49616
P1-23-19	FAM54B	IOH57111	-2.24872	-5.80391	0.765527	-2.91201	-3.01779	-1.29781	-3.00818	-6.40952	-6.67066	-4.76693	-2.62098	-3.28546	0.338316	-5.89618	-0.404811	0.116753	0.00742106	-6.66044	-1.62996	-1.66316	-4.51686	2.06701	-3.80098	-2.38759	-3.3762	-2.63427	-0.846503	-2.80359	0.90522
P1-25-19	FGD2	IOH57227	-2.56367	-6.73852	-0.011429	-2.69075	-2.93288	-2.44034	-5.15278	-6.97711	-6.50883	-6.32294	-4.04927	-2.60161	0.590734	-4.92464	0.1736	-1.2522	-2.20108	-7.00561	-2.17595	-4.26618	-4.47955	5.45252	-2.96937	-2.69525	-3.25434	-2.94842	-1.81282	-2.40299	-2.72825
P1-27-19	HABP4	IOH57109	-3.8624	-7.78055	-0.0829475	-2.76441	-1.82063	-2.43098	-4.64901	-6.32482	-7.96681	-5.70565	-3.31605	-3.05405	-1.07397	-4.30036	-0.167058	-1.60127	-1.31618	-7.00162	-1.54865	-3.96989	-3.81049	-0.630756	-4.33041	-2.01225	-3.96545	-2.79334	-1.62151	-2.88705	-3.44394
P1-29-19	TRAF1	IOH57217	-2.60456	-7.42921	-0.597688	-3.57665	-3.18046	-3.29515	-3.96018	-7.44243	-6.48238	-5.22075	-3.33421	-1.85499	-2.0618	-5.30735	-1.93682	-1.67296	-2.55776	-7.00493	-2.9768	-5.49627	-4.45179	-2.31227	-3.95485	-2.3765	-3.75133	-3.81739	-2.33076	-2.81744	-4.12469
P1-31-19	SLC12A4	IOH57107	-2.91638	-7.47637	-0.370221	-2.24249	-4.01965	-1.77218	-2.48607	-6.76481	-6.89586	-4.59895	-3.79375	-2.52894	-1.8107	-5.69535	-0.630235	-2.24358	-1.99912	-7.29889	-2.84367	-4.92196	-2.49593	-2.05213	-4.14829	-2.47083	-4.24224	-3.14067	-2.4321	-2.64087	-0.622752
P1-1-20	IGKC	IOH63082	6.4791	413.419	0	332.709	154.928	5.26608	60.0768	450.259	379.268	268.363	8.7639	29.6212	39.71	341.401	83.7691	60.024	91.9065	328.773	118.8	246.264	292.532	68.3163	36.2695	158.546	6.54954	10.041	0	124.723	183.035
P1-3-20	TPP1	IOH54067	0.0190483	0.389805	0	7.26256	0.326001	-1.19948	-0.681412	4.19228	1.58588	6.65041	0.105203	-2.6519	2.5267	6.55272	0.478474	0.330971	0.242965	4.04699	0.0836103	0.925157	3.97333	1.5617	-3.1304	2.47299	-2.2349	-2.02045	-2.4522	0.775294	2.37267
P1-5-20	IGKV1-5	IOH63076	8.92317	76.1041	16.4798	17.507	16.4333	10.2165	47.9082	258.247	296.694	231.6	12.6142	13.9824	35.0584	182.986	4.49721	6.33675	67.2811	113.514	18.4429	115.453	274.111	49.3701	42.4629	8.08756	2.1017	3.28124	31.67	90.1142	20.1745
P1-7-20	KPNA2	IOH54048	-2.79156	-0.86723	-0.374796	-4.44358	-4.03155	-3.06771	-4.01608	-7.99799	-7.75962	-4.76417	-2.55978	-2.34745	0.715404	-1.68517	-2.08319	-2.28289	-2.60836	-5.22678	-3.07203	-6.81661	-5.8846	-2.45224	-5.00277	-2.96741	-3.76344	-2.66789	-0.583371	-1.9972	-3.28276
P1-9-20	IGHA1	IOH63072	-2.18632	-5.23357	-0.915797	-2.85326	-2.70605	-2.43809	-3.41572	-5.05985	-4.5553	-4.8312	-0.384869	-2.82514	2.8164	-2.31584	-1.07581	-0.334175	-1.64152	-3.28728	-1.19433	-3.68066	-4.08232	0.0974119	-3.98274	-1.3614	-2.99059	-2.24086	-1.87193	-2.40741	-3.09687
P1-11-20	CPT1A	IOH52786	-3.29883	-5.19136	-1.38914	-5.40311	-3.35598	-2.41171	-3.79604	-6.73146	-7.66565	-6.85435	-2.19908	-2.97773	-0.660708	-4.0841	-2.63126	-2.27812	-1.97563	-6.56716	-3.58708	-3.85489	-5.23586	-2.05309	-4.06242	-3.25463	-4.01508	-1.29225	-2.05641	-2.67778	-3.40032
P1-13-20	LAD1	IOH63068	-2.92387	-5.85674	-1.59527	-5.50729	-4.15605	-2.93669	-2.37268	-5.88675	-6.99357	-6.49353	-1.18824	-2.28702	-2.14337	-4.75268	-2.11932	-2.5402	-2.2955	-6.79738	-3.06068	-5.17987	-5.09935	-3.4371	-3.09023	-3.26183	-2.69512	-2.97099	-1.32434	-2.76188	-2.95492
P1-15-20	C14orf37	IOH52789	-1.59439	-5.50636	0.175215	-3.62	-3.64457	-2.20571	-3.865	-5.80139	-8.25552	-5.05691	-1.8012	-2.22571	-0.980591	-3.56362	-1.73297	31.2481	-2.75972	-4.45811	-2.93854	97.945	-3.90091	-2.54389	-3.06706	-2.32776	-3.84819	-2.31022	-0.89365	-2.86594	-2.43342
P1-17-20	CLEC2D	IOH59655	-2.0045	-5.60578	-1.50639	-4.24062	-1.50124	-2.81026	-2.19445	-6.99902	-7.21638	-5.60367	-2.36075	-3.12714	-1.50477	-5.69869	-1.72535	9.08864	-1.71584	-7.35963	-1.62058	-1.72038	-4.64636	-1.25427	-3.43191	-2.89501	-2.39532	-2.4404	-1.96051	-2.97129	-2.59746
P1-19-20	CREB1	IOH59073	-1.52766	-7.02747	-1.63924	-4.34078	-3.5091	-1.14838	-3.33767	-7.12724	-8.05651	-5.12111	-2.96443	-3.1888	-1.77625	-5.06577	-1.50779	-1.60541	-1.35021	-7.29051	-2.84637	-6.10776	-5.91554	-2.64137	-3.69146	-2.65793	-2.49749	-2.89767	-2.49668	-2.82423	-2.10839
P1-21-20	SAMD12	IOH59695	-1.9827	-6.20147	0.351247	-0.21743	-1.89005	-1.7618	-4.27055	-5.59521	-7.76787	-4.29734	-2.97111	-2.6072	1.75356	-5.18828	1.1335	0.807196	2.58105	-5.77256	-0.997383	-4.16377	-4.75142	-0.832841	-3.39814	-0.364122	-4.23259	-2.21324	-2.37	-2.75457	8.5952
P1-23-20	FST	IOH59070	-3.85679	-6.64955	0.159821	-3.58576	-3.45974	-1.91068	-4.15462	-6.76724	-7.056	-4.30208	-2.46767	-1.73827	-0.939407	-5.43612	-1.32513	-0.364545	-1.49829	-6.05189	-1.05983	-4.66682	-5.2852	1.39932	-4.43351	-2.68046	-2.64587	-2.20481	-2.17804	-2.97087	-2.53279
P1-25-20	BNIP1	IOH59665	-2.50151	-7.41083	-0.511911	-4.33932	-3.00899	-1.70034	-2.12825	-6.88264	-7.79432	-6.26549	-3.31374	-2.94309	-1.01933	-5.29073	-1.39148	0.675278	-2.66948	-6.64025	-1.25527	-3.42312	-5.98224	-0.200096	-3.20662	-2.53602	-3.09754	-2.00275	-1.72947	-2.89208	-3.14857
P1-27-20	POU6F1	IOH59064	-3.12483	-7.65343	-0.681982	-4.60847	-2.93128	-0.924144	-4.61022	-7.90335	-8.47885	-6.17275	-4.0604	-2.61497	-2.05884	-5.64237	-1.96487	-1.86979	-1.96438	-7.28616	-2.66891	-5.92476	-4.29391	-1.60381	-4.2455	-3.09494	-2.71938	-2.37751	-2.64176	-2.75836	-3.72367
P1-29-20	FLJ90680	IOH59661	-4.0373	-6.58458	-0.777316	-3.95828	-3.84631	-2.29726	-2.88423	-7.99152	-8.36717	-5.57621	-2.43495	-2.24007	-1.76374	-5.54659	-0.911407	-1.24544	-2.76216	-6.50367	-2.51638	-5.65028	-5.05595	-1.43054	-2.27954	-2.19139	-4.13876	-1.27633	-2.63169	-2.4303	-2.80037
P1-31-20	AGPAT2	IOH59059	-2.61058	-7.30974	-1.15605	-4.25233	-2.29061	-1.14725	-3.5781	-6.81888	-8.76884	-5.21281	-3.19807	-2.70927	-1.85386	-4.94489	-1.5219	-0.60195	-2.53219	-8.26618	-2.05396	-5.67664	-4.784	-1.35323	-3.09023	-2.80525	-3.93695	-1.80254	-1.79931	-2.90826	-2.81274
P1-1-21	FLJ22374	IOH62775	-2.02849	-6.16311	0	-3.62372	-3.55233	-2.0991	-4.9545	-7.82277	-6.83333	-6.14821	-1.47095	-3.41537	1.25229	-4.50376	-2.43384	-1.8203	-1.54427	-7.00176	-3.27398	-4.59012	-5.85617	-2.55483	-3.45934	-2.6621	-3.96214	-3.00256	0	-2.46331	-2.22274
P1-3-21	IQCC	IOH63343	-1.65166	-6.64623	0	-3.88228	-3.43699	-2.23135	-4.85684	-7.62404	-7.29453	-5.89309	0.0318511	-2.49074	0.741811	-4.55179	-1.73452	0.144607	-2.46119	-5.47224	-3.40889	-2.63936	-4.05165	-1.73018	-3.78685	-2.47684	-3.57578	-3.47939	-4.26217	-2.05848	-2.2166
P1-5-21	PCDHB2	IOH62770	-2.09349	-8.68035	-2.20517	-5.05222	-5.04122	-2.44921	-4.18863	-9.92032	-10.534	-7.13528	-0.912638	-3.33868	4.2471	-4.62498	-2.28657	-1.82059	-3.74247	-6.5555	-3.79685	-6.97066	-4.26275	-1.00397	-3.32185	-4.07371	-4.04637	-2.71336	-3.76028	-3.65323	-4.10313
P1-7-21	KLRF1	IOH63333	-0.987321	-5.15361	-1.32015	-2.75526	-4.46317	-2.81494	-4.19625	-7.23613	-7.99137	-5.46348	0.187624	-2.43858	2.14603	-4.36037	-1.65249	-1.54254	-2.5685	-5.25772	-3.30885	-4.62818	-4.46824	-1.85579	-3.50511	-3.02595	-1.86866	-3.3406	-2.66713	-2.62365	-0.994328
P1-9-21	GALNTL1	IOH62767	-1.52597	-4.78842	-1.7398	-2.56964	-3.48828	-1.5785	-4.65435	-7.24218	-7.68576	-5.364	-1.44954	-2.53004	2.87296	-2.43166	-1.28533	-1.02399	-1.63843	-5.54031	-2.46973	-5.2224	-4.1666	-1.11202	-4.33701	-2.40368	-2.14895	-2.66453	-2.59717	-2.01489	-1.42276
P1-11-21	HIST1H2BB	IOH63324	-2.20457	-4.26066	-0.710353	-1.91613	-2.95281	-1.80082	-4.31428	-5.32189	-4.09508	-3.57931	-2.8571	-1.87814	0.283373	-3.76777	-1.21169	-1.36088	-1.83399	-3.13409	-2.38222	-3.33739	-2.90002	-2.29886	-2.67931	-1.86688	-2.36752	-3.06748	-1.01145	-1.37446	-2.19102
P1-13-21	ND	IOH62753	-1.97311	-5.48843	-0.616909	-3.49664	-2.3175	-2.0444	-2.95434	-5.73319	-5.19976	-5.60367	-2.86171	-2.30631	0.104863	-2.91226	-0.27912	-1.35423	-1.6779	-2.84921	-2.44013	-4.22435	-3.61373	-2.03846	-2.89686	-1.72254	-2.32874	-2.35056	-0.892637	-1.15026	1.34775
P1-15-21	ALOXE3	IOH63321	-2.01593	-4.37666	0.381735	-2.01152	-2.25589	-2.67965	-2.3004	-6.33206	-5.13292	-3.35103	-3.31836	-1.65355	-0.505155	-3.72219	-0.914901	-1.51254	-0.702747	-0.781373	-2.17572	-3.94041	-4.3647	-1.83065	-3.00162	-1.77596	-3.44964	-2.9544	-1.42157	-1.76522	3.19642
P1-17-21	PCDHGA10	IOH62002	-2.5864	-5.53145	-1.16741	-1.59182	-2.76631	-2.19191	-3.26917	-4.68014	-4.79398	-3.70884	-1.87513	-2.40131	0.353603	-3.75563	-0.926778	-0.732518	-0.19731	-0.0339703	-1.27209	-4.47557	-5.22429	-0.938969	-1.94375	-1.9307	-3.56376	-3.47021	-1.82957	-1.20434	-2.63988
P1-19-21	BRD4	IOH62239	-0.475461	-5.38765	-0.643361	-2.2254	-2.28218	-0.922669	-2.88268	-2.93521	-3.94561	-3.17315	-1.36501	-2.6174	-1.39682	-1.79488	-1.03952	-0.397504	-0.376062	7.7314	-0.649448	-2.91093	-3.60755	-1.73396	-2.42109	-1.37504	-2.75405	-2.02711	-2.18019	-1.8628	-2.76377
P1-21-21	C16orf3	IOH61989	-0.587243	-4.70461	10.2011	-0.463429	1.26835	0.929083	-0.574473	1.96623	-2.02378	-0.782471	-2.70115	-1.06229	-1.41704	-1.80893	-0.432831	2.78223	1.94137	18.2739	1.30462	-0.474216	-2.57043	4.03988	-1.8563	-0.540178	-1.29962	-1.2412	-1.97366	-0.421276	1.09982
P1-23-21	PCDH17	IOH62163	-2.63818	-5.23629	-0.768676	-1.86241	-2.54166	-1.63546	-2.46009	-3.58237	-5.67659	-2.88143	-3.0914	-2.12555	-0.406004	-2.48893	0.995151	-0.725839	-0.220997	-3.17479	-0.339495	-2.58411	-3.59309	-0.43425	-3.03598	-1.56763	-2.76555	-2.26227	-2.03657	-1.45442	-2.10752
P1-25-21	SLC28A2	IOH61984	-1.09739	0.912131	-0.925585	0.0592534	-1.20122	-0.684401	-1.22428	-0.269959	-0.0259906	1.28532	-2.61883	-0.817187	-1.3825	0.0975677	-0.375253	-0.516161	-1.39249	0.131674	-0.235069	0.937778	-0.480695	-1.18943	-1.05978	0.777057	-1.33072	-1.18667	-1.22232	-0.491318	1.15467
P1-27-21	LOC442028	IOH62221	-2.03732	-3.15288	-1.44431	-1.97476	-1.81004	0.537733	-2.11028	-5.0041	-3.46552	-2.83668	-0.209843	-0.572763	-0.679653	-2.40537	-0.658405	1.35357	-0.876886	-2.78772	-0.367628	-1.878	-3.69626	-0.587846	-2.85291	-1.09383	-1.86746	-0.666451	-0.920059	-0.909186	-0.528768
P1-29-21	SPATA9	IOH62065	-1.17863	-2.3071	-0.677951	-1.18164	-1.68969	-0.202855	0.381884	-3.48424	-1.77609	-0.70931	-1.69558	-0.533249	-2.6681	-0.248227	-0.498167	-0.757248	-0.567115	-0.843386	-2.03199	-1.97934	-2.13849	-2.24711	-1.85298	1.70106	-2.97647	-0.61922	-0.953057	-0.105192	2.40857
P1-31-21	C1orf201	IOH62250	1.87422	4.39105	0.137993	8.82842	3.49875	1.53205	6.55555	8.93231	12.9312	9.87818	-0.384869	3.51205	-0.918875	7.8647	2.23871	0.51452	1.70023	7.97407	2.50925	3.98328	2.75962	0.71552	1.53827	5.60666	0.456414	1.81327	0.925196	2.00042	6.74414
P1-1-22	empty	empty	-0.311636	-6.25963	0	-5.08054	-1.78209	-3.28935	-5.39395	-8.77253	-5.82452	-5.52962	-1.12688	-1.86508	0.563799	-5.01413	-1.18782	0.237434	-1.82484	-6.88995	-2.85175	-3.39442	-4.61736	0.810874	-2.99462	-2.39388	-3.47626	-3.18285	0	-2.11753	-4.41382
P1-3-22	GAGE1	IOH61866	-1.88564	-5.64706	0	-3.1822	-0.394477	-3.41111	-4.96345	-7.23291	-5.71528	-5.65246	-1.05935	-2.37192	2.05561	-3.68196	-0.572285	0.402169	-0.908037	-5.66758	-2.24467	-0.6416	-4.66078	0.502714	-3.2622	-2.09135	-3.58155	-3.19478	-3.3794	-1.55955	-1.89486
P1-5-22	empty	empty	-2.38196	-6.59978	-0.910818	-3.54097	-2.82834	-2.45597	-5.07387	-7.66699	-6.97748	-5.70287	-2.44687	-2.96137	1.63128	-4.02662	-1.04627	-0.680021	-2.45475	-6.7949	-3.21663	-6.11298	-4.41067	-0.213306	-3.60993	-2.94982	-4.3294	-2.42091	-1.94401	-2.79663	-3.85573
P1-7-22	IL2	IOH61852	-2.74241	-4.59085	-1.08474	-2.6559	-2.96706	-3.67669	-4.19625	-7.79686	-8.73166	-5.99243	-3.44533	-3.11174	2.25838	-4.04964	-1.03635	-1.78771	-2.31169	-6.25141	-2.15286	-5.16441	-4.91431	-0.501451	-3.67554	-2.68815	-3.85871	-3.15674	-1.62384	-2.73692	-0.997369
P1-9-22	empty	empty	-2.58736	-6.27537	-1.04868	-2.13905	-3.0316	-1.5431	-4.50382	-7.93261	-6.46856	-5.91642	-3.45657	-2.09692	3.62456	-3.9029	-0.172588	0.142993	-2.20924	-5.20507	-2.57669	-5.61957	-4.3039	0.139138	-3.30324	-2.6919	-2.9109	-2.52126	-1.0764	-2.11374	-3.63285
P1-11-22	ACHE	IOH62639	-0.302422	-5.96352	-0.940817	-2.33439	-3.36759	-0.746084	-4.84719	-7.03448	-6.96862	-5.08155	-2.42332	-2.68906	1.83661	-3.29495	-1.24891	-1.32199	-1.78651	-4.85754	-2.57669	-5.10118	-4.2143	-0.964948	-3.37086	-2.39842	-3.31427	-2.07863	-0.908901	-1.60233	-2.98292
P1-13-22	empty	empty	-2.281	-6.08145	-0.217366	-3.43606	-3.39915	-2.17812	-5.07196	-8.17531	-8.90738	-6.10091	-4.04728	-2.80223	-0.107222	-4.33272	-0.966463	-1.38075	-2.02914	-5.16158	-3.74778	-5.30993	-4.60086	-1.22797	-2.16274	-2.62848	-4.03282	-3.10615	-0.583636	-2.31716	-3.78945
P1-15-22	PITRM1	IOH62620	-2.00292	-4.52087	-0.837791	-3.96537	-2.07212	-2.68149	-3.75649	-6.29995	-5.53335	-3.74583	-3.67203	-2.77682	0.499544	-3.26479	-0.731721	-0.464336	-1.18274	-0.691236	-1.74845	-3.85244	-3.5769	-1.54108	-3.85995	-0.889209	-3.84987	-2.93429	-0.0297645	-1.97526	-1.43417
P1-17-22	BRD7	IOH63188	-2.19278	-5.46392	-1.56606	-4.04513	-3.24187	-1.13266	-3.15559	-5.77263	-6.14519	-5.18782	-2.9305	-2.69509	-1.54104	-4.01465	-1.77298	-1.61381	-1.74087	-6.01597	-1.31061	-5.77661	-5.23214	-2.28618	-3.31187	-2.29483	-3.01279	-3.68535	-1.83903	-2.30931	-2.12714
P1-19-22		IOH61699	-3.40611	-5.8971	0.0774699	-3.21146	-0.917797	-2.19217	-3.4098	-2.47529	-3.96825	-2.64189	-2.83266	-2.3465	-0.286234	-3.76757	-0.607613	-0.214771	1.29137	-4.75021	-0.661552	-4.09522	-2.45844	0.100441	-3.69146	-1.80263	-3.21751	-2.98416	-1.57738	-2.35391	-2.24652
P1-21-22	WARS	IOH63185	-2.80283	-6.06908	-1.00284	-3.64282	-4.21085	-1.39992	-4.0585	-8.06775	-7.92903	-5.49742	-2.69875	-2.8382	-1.61687	-4.16554	-1.37255	-1.58648	-1.59348	-6.24037	-1.42146	-5.27601	-5.76609	-1.83783	-3.2439	-2.35682	-4.21327	-2.38991	-1.71514	-2.3871	-1.73746
P1-23-22	TMDCII	IOH61693	-2.84659	-6.35273	-1.49883	-4.9282	-3.24333	-2.45807	-4.95957	-7.01184	-7.33702	-4.62305	-3.69285	-2.62737	-1.68911	-4.01833	-0.86084	-1.86482	-1.54106	-4.52217	-3.08562	-4.84192	-5.33491	-2.6906	-3.81472	-2.1979	-3.85727	-3.04641	-2.25785	-2.64623	0.679929
P1-25-22	SLC39A12	IOH63181	-3.125	-4.2483	-0.556091	-4.47245	-2.9195	-2.14513	-3.92114	-5.97622	-7.46921	-5.57047	-3.10421	-2.7643	0.258892	-4.42484	0.000615835	-0.707335	-0.648407	-5.50236	-1.95586	-5.35757	-4.74771	-1.6506	-2.67373	-1.13457	-2.63417	-2.10118	-1.48111	-2.13413	2.81007
P1-27-22	CCNL1	IOH61691	-1.04172	-5.02826	-0.253675	-3.12397	-3.0769	-2.28987	-2.36098	-5.72549	-7.34299	-4.92631	-4.52199	-3.85664	-2.30259	-4.96157	-1.25182	-1.42404	-2.16452	-5.75745	-2.87659	-5.14991	-4.057	-2.61301	-3.09347	-1.91223	-2.29847	-3.06054	-1.34293	-2.78515	-0.602986
P1-29-22	KLHL32	IOH61798	-2.17042	-5.17566	-0.943792	-3.83389	-1.87018	0.0649696	-1.80242	-5.24271	-5.54465	-3.52927	-2.05566	-4.49114	-0.852498	-5.00236	0.803812	0.0172502	-1.00935	-6.99073	-1.52655	-4.67218	-4.14463	-1.13046	-4.2471	-0.430766	-3.08543	-2.35056	-1.93105	-2.64045	1.09524
P1-31-22	MFSD5	IOH61687	-1.74111	-4.97226	-1.47982	-3.8401	-3.37692	-2.93669	-4.37272	-3.91105	-5.87471	-3.88533	-1.88668	-3.20992	-2.55522	-4.63853	-0.7627	-1.45308	-2.45434	-5.00123	-1.95109	-5.16101	-5.22368	-2.57857	-3.49131	-2.10112	-3.74498	-3.03304	-1.61552	-2.32551	-2.05946
P1-1-23		BC117253	-2.62769	-5.80845	0	-2.49768	-2.94726	-2.66239	-5.16838	-6.8237	-8.16985	-5.36913	-1.1708	-3.18262	1.27533	-5.37398	-0.900623	-1.26719	-2.0281	-5.42569	-1.40127	-4.5694	-5.23708	3.27431	-3.62272	-2.36663	-3.37731	-2.49771	0	-2.52888	-3.03924
P1-3-23		BC064006	-2.40806	-5.29252	0	-2.00535	-2.02731	-2.31157	-5.28537	-6.94028	-8.41267	-6.52171	0.350238	-3.11112	1.53669	-3.57496	-0.534813	-1.05786	-1.70283	-6.10801	-1.73477	-5.3114	-4.733	0.247537	-2.81204	-2.64365	-2.04813	-3.74621	-2.582	-1.89384	-1.93348
P1-5-23		BC117563	-2.20685	-5.2941	-1.69674	-3.69104	-2.64642	-1.63874	-4.73881	-7.3266	-7.9116	-5.26596	-1.19626	-3.09896	2.85896	-2.70831	-0.836854	-2.00622	-2.01688	-6.85819	-2.06755	-5.45983	-4.98036	-0.0133356	-3.2439	-2.70858	-4.32073	-3.38892	-2.42071	-1.95361	-1.82855
P1-7-23		BC111772	-4.0165	-6.14027	-1.83391	-3.18337	-3.67363	-2.68408	-4.40341	-8.09872	-7.75251	-5.92457	-0.187965	-3.05321	2.07051	-3.46982	-1.3433	-2.10036	-2.24926	-5.28829	-1.60935	-4.50834	-4.35873	0.454491	-3.31544	-2.59541	-2.75231	-1.08382	-1.53643	-1.5938	-2.75664
P1-9-23		BC010697	-3.0828	-4.54385	-1.31188	-3.72156	-2.38425	-0.31853	-4.74071	-6.56536	-8.45776	-5.40707	-1.91427	-3.6171	4.62331	-4.37761	0.0198883	-0.846832	-1.87906	-5.18774	-1.05127	-4.02449	-4.057	0.35532	-3.8709	-2.77416	-3.67556	-2.72609	-0.350601	-1.75611	-2.63149
P1-11-23		BC109244	-3.40611	-5.27817	-0.331838	-1.03569	-1.28802	-2.05376	-3.37557	-6.43554	-7.47038	-4.76693	-2.76007	-1.95864	3.87778	-2.70109	-0.0287208	-0.682761	-0.485615	-4.9352	-0.972205	-3.5236	-4.52337	1.0683	-3.39469	-2.21462	-3.85727	-3.13576	-0.874437	-1.61198	3.86019
P1-13-23		BC107601	-3.29901	-5.2309	-1.62389	-5.35977	-2.69203	-1.19948	-3.93589	-6.63394	-8.02255	-4.56771	-1.69881	-3.10382	-0.197319	-4.98312	-1.76131	-2.13981	-2.54846	-4.85776	-2.06996	-5.73865	-4.54422	-1.9088	-3.18506	-2.69436	-2.54471	-2.17987	-1.22191	-2.49815	-2.71381
P1-15-23		BC042131	-1.75041	-3.99642	-0.996417	-3.94465	-3.66452	-0.617225	-4.28722	-7.2181	-7.79587	-4.53509	-3.68814	-4.73227	0.0257788	-3.93316	-1.2999	-1.23314	-0.138936	-4.75373	-2.07442	-4.6011	-4.89188	-0.776896	-1.87805	-1.77184	-3.57103	-2.69924	-0.494616	-1.71116	0.247068
P1-17-23	PRSS33	IOH28739	-1.32413	-4.74493	-1.4829	-3.12508	-3.53842	0.112165	-3.37604	-6.86406	-9.18945	-6.47694	1.723	-2.16017	-1.26059	-2.09146	0.133524	-2.15586	-3.265	-5.9558	-2.89576	-5.90984	-3.34249	1.16272	-2.57505	-0.491106	-2.16831	-1.23252	-1.87624	-2.2977	0.636397
P1-19-23	ZNF175	IOH28916	-2.95391	-5.02413	-0.757883	-4.22896	-3.64715	-2.67897	-3.50445	-6.35899	-6.96407	-4.89908	-1.40271	-2.40689	-0.8099	-4.96516	-1.36604	0.115366	-1.20188	-4.29192	-1.50381	-4.58674	-4.97467	-1.27613	-3.34504	-2.36481	-4.806	-2.12657	-1.98695	-2.52124	-1.32199
P1-21-23	C1orf215	IOH43164	-2.76079	-5.76133	-0.0662259	-4.10923	-2.9187	-2.07259	-4.6322	-6.0976	-7.32903	-5.14208	-3.08694	-3.35608	2.45085	-3.86298	0.140468	1.7798	0.503457	-6.67655	0.577882	-3.91913	-5.33067	1.14818	-3.29812	-2.7271	-3.3762	-2.19164	-1.47322	-2.27062	-1.22132
P1-23-23	POLR1C	IOH42058	-2.10537	-4.05782	-0.467967	-4.65332	-3.42205	-2.5574	-3.5005	-6.39949	-7.38849	-4.8763	-4.40615	-3.13641	1.17468	-4.37041	0.191563	-1.18193	-0.354625	-6.35741	-2.30013	-4.92596	-3.46057	-1.17338	-3.4237	-1.99751	-3.30688	-3.10367	-2.11441	-1.57759	2.5249
P1-25-23	MRPS35	IOH40909	-0.149057	-3.80612	1.28922	-2.78001	1.52035	-0.327679	-3.75268	-5.2199	-6.44546	-2.28734	0.699971	-3.02902	5.33131	-4.37736	3.64377	4.00938	2.93201	-4.56051	2.04324	-2.43729	-3.60656	1.78752	0.851658	-0.826419	-4.13061	-2.1619	-1.54981	-1.68103	1.33012
P1-27-23	CORO6	IOH40669	-2.3737	-4.59457	-0.342818	-3.25329	-0.788271	-2.29969	-1.78983	-6.84877	-7.67155	-4.64483	-3.31836	-2.32702	0.00690489	-5.87606	1.86466	1.74525	-1.02381	-4.96613	-1.73096	-5.07049	-5.24567	0.580495	-1.9839	-2.1201	-3.46681	-2.3329	-0.820436	-1.60091	-0.864572
P1-29-23	IFT81	IOH40581	-1.28928	-4.94102	1.60726	-3.63176	-1.70855	-1.38027	-5.04636	-7.24804	-7.27073	-4.44707	-2.43735	-3.19823	2.18741	-5.56012	1.61317	0.962501	1.3018	-4.4198	-1.71403	-4.28144	-3.20485	-0.765786	-2.92192	-0.582821	-4.16126	-3.30672	-1.08159	-2.09966	6.89921
P1-31-23	STATH	IOH40730	-3.2268	-5.35961	-1.34854	-4.78553	-3.31514	-2.0269	-2.76172	-5.78885	-7.43167	-4.90488	-2.66753	-3.43396	-1.92819	-5.1913	-0.268144	0.36401	-3.22772	-5.0549	-2.10893	-4.76589	-4.48294	-0.915959	-3.06792	-1.33934	-4.04699	-1.70882	-2.10501	-2.39704	0.413158
P1-1-24	FLJ10490	IOH57283	-2.82228	-5.47536	0	-1.93865	-2.41458	-1.73976	-4.93444	-6.30188	-8.38648	-5.5825	1.066	-2.67744	-1.02584	-5.14014	-1.27007	0.00604828	-2.43253	-6.68373	-1.35162	-1.99764	-5.02511	-1.02319	-3.62255	-2.71127	-3.58444	-3.07644	0	-2.22778	0.725384
P1-3-24	SLC10A3	IOH52023	-3.41051	-4.63875	0	-0.603095	-2.28006	-1.97945	-4.15651	-6.08153	-7.98088	-5.15433	0.117854	-2.95908	-1.2718	-2.38942	-0.208751	-0.295813	-1.11245	-5.19662	-1.33254	-0.898638	-4.92117	-0.696238	-3.71589	-2.4439	-3.00674	-3.60568	-2.39079	-1.81222	-0.353397
P1-5-24	MGAT4A	IOH41693	-2.57802	-5.48093	-0.962868	-2.01459	-1.18642	-2.92782	-4.40947	-6.3173	-8.64265	-5.17942	-1.19468	-3.69599	1.46103	-3.99825	-0.639769	-1.37568	-1.59265	-5.8803	-1.83693	-4.44334	-4.65369	0.142221	-3.30217	-2.74421	-3.6972	-4.0257	-1.85276	-2.14083	-2.64428
P1-7-24	H2AFV	IOH45833	-2.39548	-5.5344	-2.02464	-4.2162	-4.01672	-3.17584	-4.74071	-7.459	-7.34591	-6.00378	-0.297992	-2.95143	-1.75037	-4.30817	-1.91387	-2.58219	-2.51523	-7.62099	-2.70311	-4.07141	-3.70986	-3.14622	-4.2643	-3.05599	-2.87961	-2.34506	-0.0743708	-2.31963	-2.49947
P1-9-24	MRS2L	IOH37719	-2.90874	-4.05751	-1.54671	-3.27281	-2.14963	-2.1828	-5.07196	-6.76631	-7.32233	-4.36476	-2.38016	-3.2868	-0.371397	-2.32134	-0.415524	-1.22752	-2.16288	-4.76254	-1.13487	-3.54061	-4.23391	-0.482467	-3.3221	-2.50751	-3.85871	-3.64778	-0.520809	-2.04647	-2.46133
P1-11-24	N.D.	IOH35835	-2.69013	-5.44965	-1.21342	-2.98759	-2.6514	-0.686742	-3.24931	-6.68571	-6.8161	-6.21521	-0.220741	-3.04788	1.04246	-1.70756	-1.06715	-1.57746	-1.2062	-6.66906	-1.88407	-4.83189	-4.7354	0.0259914	-2.48022	-3.06157	-2.91151	-2.86886	-0.814014	-1.31416	-2.52966
P1-13-24	ITGB7	IOH12535	-2.23417	-4.22522	-0.751217	-3.906	-1.58278	-1.29313	-2.81456	-5.61306	-6.68587	-4.88174	-1.93048	-4.35848	2.28663	-1.90275	-0.281223	1.25415	-1.46691	-5.21102	-0.773038	-3.90307	-4.0937	0.206223	-1.6596	-2.57237	-2.40639	-2.31785	0.475016	-2.61589	-0.56755
P1-15-24	N.D.	IOH6539	-1.00733	-5.74924	0.310423	-1.55492	-0.417099	-1.05153	-3.72134	-4.04656	-5.46504	-3.38787	-1.09455	-4.03993	2.76865	-3.54903	1.28323	0.130678	3.38522	-2.05948	0.685805	-1.65241	-4.1611	-1.38643	-3.19334	-0.680734	-4.32353	-1.87127	1.20406	-2.53088	9.38063
P1-17-24	CCDC115	IOH40902	-2.74166	-5.18713	0.801724	-1.61594	0.355426	-1.66025	-5.06428	-6.71418	-6.76837	-5.57047	-2.44456	-3.11717	-1.9531	-4.99018	-1.12702	0.412598	-1.69897	-6.22581	-1.64821	-5.43486	-5.04462	3.31326	-2.69485	-2.73357	-3.15431	-1.71991	0.546292	-1.20222	-2.01941
P1-19-24	XPA	IOH12114	-2.84334	-5.16683	-0.863821	-4.81697	-2.29858	-1.79605	-2.94251	-7.71465	-7.84921	-5.5724	-0.290624	-3.29311	-1.84081	-4.05875	-1.75498	-1.65813	-1.81319	-6.36892	-1.50224	-3.87537	-4.75428	-1.98353	-2.51236	-1.52377	-3.09322	-3.75498	-0.95379	-2.47354	-1.95495
P1-21-24	USP4	IOH39442	-2.33215	-5.56996	-1.48185	-5.30731	-3.89382	-1.44765	-3.58228	-7.61376	-7.72095	-5.12771	-2.3992	-2.97181	-2.83771	-5.32628	-1.92724	-2.05571	-1.96661	-7.02759	-2.391	-4.76766	-4.10967	-0.793997	-3.57419	-2.8622	-3.15431	-2.07192	-1.01675	-2.21698	-2.82762
P1-23-24	MCRS1	IOH12378	-3.67303	-5.07767	-1.14834	-5.34772	-3.83436	-2.93669	-3.59975	-6.20466	-7.15859	-5.86097	-1.57075	-4.33371	-2.01987	-4.93001	-1.10404	-0.937942	-1.0828	-6.80182	-2.22854	-4.65514	-3.94609	-1.72301	-3.06088	-3.03617	-3.67529	-3.04163	-1.05589	-2.10015	-2.61936
P1-25-24	TF	IOH29256	-2.42357	-4.69382	-0.463964	-5.38013	-2.11134	-2.31157	-4.12197	-7.14247	-7.41132	-4.80014	-1.76152	-3.60375	-2.37412	-4.45236	-1.41475	0.621833	-1.9434	-6.46912	-1.95629	-1.9285	-3.0699	-1.23873	-2.32568	-2.16125	-3.67814	-1.73067	-0.566434	-2.74902	-1.89455
P1-27-24		IOH28780	-2.15741	-5.61079	-0.320105	-3.75715	-2.6081	-2.29535	-1.38071	-7.16675	-6.79618	-5.19973	-2.34053	-4.07993	-1.78358	-4.11309	0.379975	2.03063	-0.113265	-5.60216	-0.730768	-3.15219	-1.49877	2.4907	-2.18099	-2.10161	-3.47152	-1.82118	-1.09226	-1.64157	0.201846
P1-29-24	DNAJA4	IOH10740	-2.81295	-5.10116	-1.3222	-5.34691	-2.37763	-2.6814	-3.32692	-7.40591	-7.53158	-5.93014	-3.81514	-3.84933	-2.62645	-3.96104	-0.602134	-1.50862	-1.94182	-6.4617	-2.32417	-4.76589	-3.82847	-1.83102	-2.51189	-2.06718	-2.83648	-2.72404	-0.764364	-2.40536	4.99535
P1-31-24	C1orf160	IOH12648	-3.03486	-5.31649	-1.25532	-5.11161	-0.947593	-2.42864	-3.10354	-5.15018	-6.01059	-5.33739	-2.06527	-3.11976	-3.18243	-5.20395	-0.866909	-0.495208	-2.05637	-5.01066	-1.88742	-4.17129	-2.71508	-0.338144	-3.8709	-1.21827	-2.52042	-3.00841	-1.1867	-1.85617	-2.50921
P1-1-25		IgG	16.0393	121.815	0	128.94	96.6356	8.73172	5.68174	321.469	216.226	176.615	12.7579	4.3718	18.6522	49.4653	24.3948	34.3075	64.9168	76.2707	58.3491	69.9137	82.9157	17.3093	8.39283	50.7661	9.48358	5.3584	0	78.8073	57.1514
P1-3-25		NME2	28.7932	22.0847	0	31.6292	53.6279	19.9157	19.6541	62.141	30.2417	39.2059	24.0991	10.9553	5.9585	41.5876	8.6781	12.3128	18.1554	37.2322	12.0449	30.7512	15.0004	10.4761	19.4502	18.7651	14.262	13.3506	2.27311	14.0083	19.4724
P1-5-25		H4	19.9526	6.81121	1.79881	11.0498	6.65878	14.7997	11.9906	16.3519	25.0916	17.9098	23.6575	6.82893	1.95912	10.1117	2.65217	-1.17365	5.82974	7.26723	1.55408	1.82868	4.90837	3.29806	10.9722	4.4807	14.2338	12.8267	2.81792	7.16995	3.37904
P1-7-25		HuIgG 5n/u	89.8318	376.11	102.338	604.453	313.532	70.8056	104.876	871.15	775.643	789.707	47.3446	44.0337	54.1739	359.025	117.563	58.1209	253.483	357.271	216.096	376.864	305.801	75.2403	53.0403	187.416	55.4863	55.8738	108.669	316.065	168.205
P1-9-25		empty	-0.226799	11.9464	19.3857	-2.26088	12.1841	-0.923548	-3.55469	-11.5331	-3.82424	22.2963	-3.6617	-1.74114	3.53233	71.5045	-0.927964	7.87874	8.79	38.9471	-4.27902	42.414	5.65643	2.00361	-2.11734	15.8059	-2.70546	-1.5202	15.3754	0.102944	-2.07229
P1-11-25		empty	3.08478	3.30714	9.34391	-0.570381	9.86939	5.71018	-0.416079	-11.5758	-5.23958	9.2708	-3.91712	-1.25621	0.333023	52.8108	-0.433987	3.67546	6.08257	19.3482	-4.10995	23.6352	1.37143	-0.653954	1.75912	9.42411	-1.39235	1.76227	15.3161	-1.62418	-2.0373
P1-13-25		empty	12.3771	13.4084	15.3773	-4.39529	11.6295	11.352	6.75006	-10.832	-2.58263	22.4182	-4.03506	-0.828588	1.97246	71.6112	-0.549348	10.4309	12.4718	22.5473	-4.78745	41.1495	4.08337	-0.410533	7.09336	11.6887	2.24453	8.11135	30.7431	-0.466172	-2.64201
P1-15-25		EBNA1	125.518	873.897	781.69	36.1677	1726.73	54.2894	119.582	907.663	161.962	642.364	87.2676	110.487	76.1672	1158.16	17.5034	398.909	424.574	1174.41	106.466	800.1	545.583	48.4602	59.8665	476.645	33.2993	81.4605	1125.3	52.084	368.458
P1-17-25		BSA-biotin	-2.47598	-5.1319	-1.85053	-2.92827	-4.14326	1.28225	0.94375	-8.47092	-8.37609	-4.93376	0.392648	-0.22264	-4.04631	-5.3295	-2.1188	-3.77893	-3.22832	-6.60747	-3.88168	-6.34062	-3.90514	-2.51135	-0.549479	-0.236394	-2.22407	-0.798883	-2.48193	-2.80413	-1.80885
P1-19-25		BSA	-2.84204	-6.00315	-1.32308	-2.08354	-2.35976	0.614753	0.732504	-6.39076	-9.08204	-5.49879	0.105203	-2.92445	-4.06817	-4.55294	-0.728231	-2.91918	-2.98613	-7.80264	-3.70014	-4.76681	-3.65887	-2.38545	-0.0348415	0.0817811	-2.68054	-0.97447	-2.38173	-2.3817	-1.77191
P1-21-25		GST500n	-2.95993	-5.68909	0.0624487	-2.22061	-1.26563	0.0210825	-3.38417	-5.3083	-7.43071	-6.29696	-1.11998	-1.40286	-2.69746	-3.05485	0.398263	-2.75042	-2.17573	-7.31569	-3.38963	-4.54963	-2.27746	2.81775	0.527179	0.824007	-1.16539	-0.0678689	-0.971883	-1.80376	0.569197
P1-23-25		GST100n	-3.94623	-6.91268	-1.98163	-2.98077	-3.23897	0.17718	4.00013	-6.75471	-8.71427	-5.37811	-0.135121	-1.49644	-3.64991	-4.66175	-1.12912	-2.94632	-2.89975	-6.68322	-3.95249	-6.28217	-2.38204	-0.196884	-0.829356	-0.904728	-1.40611	-0.389885	-1.25604	-2.3852	-1.86916
P1-25-25		GST50n	-1.32879	-7.18073	-1.85154	-3.58457	-3.43419	2.6472	3.70009	-6.70292	-8.41578	-6.03532	-1.10113	-2.48513	-4.03878	-4.43136	-0.605513	-3.06154	-3.29583	-6.98356	-3.81494	-6.05073	-3.12532	-2.65019	-1.60198	-0.835017	-3.66816	-1.25141	-2.4175	-2.54592	-2.52343
P1-27-25		GST10n	-0.222597	-6.73083	-1.82871	-3.26736	-5.34079	2.28381	2.48452	-7.20829	-10.1201	-6.34557	-0.644041	-2.74267	-4.10347	-4.84823	-1.38504	-3.3759	-4.06491	-7.87938	-4.18697	-5.74329	-2.89802	-1.85697	1.75162	-1.95801	-1.41767	-1.15569	-3.52252	-3.21363	-1.9036
P1-29-25		H3	1.57309	-0.170495	6.1658	7.01902	20.3445	6.53449	0.545008	6.8487	0.825566	9.24509	-2.61024	-0.00377743	3.40722	5.97484	24.9747	8.53328	15.5334	6.52194	2.33071	-2.56046	6.8686	18.3917	0.170627	22.4597	-2.63747	-0.580717	0.560778	-0.206159	16.8312
P1-31-25		NME1	0.551293	-3.87343	2.46251	-0.621884	3.33843	0.491318	-1.1511	3.42295	-2.85578	-2.42128	1.78275	-3.50685	-1.06138	-1.93669	2.22439	-0.159413	1.22016	-1.36786	0.356646	-4.45779	1.93321	4.75706	-2.20888	1.0566	-3.03584	-1.1525	-1.27745	-1.06464	4.53942
P2-1-1	FADS2	IOH3300	0.0611271	1.77835	-0.471149	2.50349	1.91052	0.323743	0.615194	4.10081	2.3385	1.17192	0.748715	0.47491	-0.650525	0.132212	0.533023	0.987602	-1.02342	-0.30319	0.399706	0.343956	-0.707222	-0.510728	-1.45818	0.840219	1.36085	0.646039	-0.815122	2.75208	-0.175612
P2-3-1	COX6B1	IOH4212	-0.183705	1.71511	1.63642	3.71006	0.0407326	0.394316	-0.571003	4.70323	2.55769	3.16967	2.10848	0.255918	-0.629176	0.949214	1.2823	3.70755	-0.199904	-0.130192	2.65197	0.899635	2.96777	2.76216	-0.16394	2.82343	1.12418	4.27197	0.301127	2.27792	2.72338
P2-5-1	DCTD	IOH3272	-0.171287	2.69613	0.83401	4.48921	0.51125	0.221954	-1.20486	5.85221	6.67984	4.00258	0.120869	1.11119	0.0381999	2.98101	2.34879	4.05104	-0.263494	0.115404	2.12277	6.16518	-0.00140823	0.617994	-0.158786	2.47293	0.727191	-2.13927	0.578471	3.76444	0.907236
P2-7-1	MCTS1	IOH4208	0.692931	3.98689	-0.149837	3.64968	0.0419083	1.67156	1.45454	0.11771	6.77426	3.45256	1.68917	1.37313	0.0585232	3.41491	1.72632	3.46855	-1.16613	0.161619	2.77908	6.14189	1.23808	0.498297	1.7701	1.49743	2.48251	0.961152	0.732635	4.46383	2.07572
P2-9-1	ND	IOH3260	0.903493	7.04679	1.67981	8.06188	3.65682	6.36729	1.9159	8.45731	17.7371	7.7171	2.58633	2.82321	0.170414	5.79077	0.973607	4.87868	1.33672	3.76288	5.69312	13.717	4.79448	0.808286	1.74368	3.94228	4.23228	2.38356	1.72252	7.63941	1.08305
P2-11-1	BNIP2	IOH4199	-0.0769262	1.53857	1.22117	2.08244	0.781007	0.766185	0.263394	4.9129	4.89958	3.64076	0.876608	0.222414	-0.792238	2.68252	1.1242	5.41784	0.443968	-0.844788	2.54924	3.19777	0.958682	1.4616	0.0113886	0.72294	1.23665	0.592072	0.249567	2.43843	0.684082
P2-13-1	ND	IOH3234	1.44967	4.3161	1.56061	3.50012	3.1483	4.10622	4.91504	6.38342	10.4661	7.4133	2.47171	2.98747	0.182173	4.46011	0.101896	2.9985	0.325675	0.976401	1.42402	5.54226	2.01184	0.325247	2.24599	1.15699	3.39685	1.73177	0.900279	5.35019	0.434909
P2-15-1	--	IOH4188	1.22685	5.42501	1.99972	6.22856	4.25541	2.58157	1.2439	11.1835	11.6743	10.127	0.400698	1.8438	-0.0687693	4.75754	1.33401	2.32362	1.59404	1.11366	3.69081	9.60771	2.72334	0.323744	0.498655	3.05305	1.72071	-0.0817652	0.445116	6.56871	1.16707
P2-17-1	GAP43	IOH6708	0.768799	3.25815	2.20323	3.228	2.81588	1.0699	0.793675	7.35157	10.8959	5.37867	-0.299906	0.092465	0.627659	3.44424	1.68759	2.97872	1.32459	0.560514	5.42364	8.06252	0.965682	1.43183	-1.20542	1.96416	1.54618	1.17179	0.827664	1.71759	1.15087
P2-19-1	NME2	IOH4345	1.77849	2.0838	1.99906	3.40865	2.51746	1.34944	0.936956	7.12369	10.7092	6.7711	0.103738	2.11102	-0.0799805	4.91737	1.88708	3.11713	1.67834	2.59767	6.45059	9.00825	1.23527	1.22682	1.56279	1.96846	-0.482611	1.52047	1.54671	4.88766	2.28551
P2-21-1	SH3YL1	IOH7134	2.77789	4.19594	3.82137	5.86365	3.0671	1.66856	1.33495	8.17934	13.3986	9.90815	1.29102	3.39569	1.26488	6.32288	3.40558	6.15485	3.43415	2.76039	7.03923	10.5829	3.68365	2.56394	2.29066	1.39476	1.88128	3.39705	2.04578	5.92583	2.65054
P2-23-1	--	IOH4270	1.78956	4.81651	4.59494	6.71462	4.45304	1.292	3.41179	6.83856	14.0896	11.2314	0.879855	0.124567	3.81221	3.87746	5.11784	7.68412	5.81908	1.01922	7.52506	10.7851	5.58337	6.03889	1.51755	1.22122	0.633692	3.371	4.38082	5.21791	4.06082
P2-25-1	ALS2CR2	IOH7002	4.58993	6.51753	3.86429	7.22865	11.4363	3.11223	3.83886	9.6364	28.4508	23.9859	0.452749	3.38088	1.91565	6.78009	4.74975	6.58372	9.17803	3.91928	12.6369	20.2756	5.32091	2.7601	4.23868	4.22792	2.37972	2.36103	5.04527	7.88029	6.78529
P2-27-1	GIT2	IOH3954	5.08759	6.16099	1.73763	6.67152	6.93919	2.93668	4.7949	7.4695	19.4766	14.9303	3.1864	2.73992	1.81484	5.67352	2.78575	5.52284	5.66713	3.53312	4.19267	15.4058	4.58685	1.25105	2.55866	2.83569	1.65156	2.54295	3.64778	6.22071	4.89463
P2-29-1		IOH6978	10.6812	7.19833	4.95115	8.34025	10.7497	5.68603	7.48632	13.0039	23.4928	23.3178	4.77663	5.91538	1.47569	5.3816	2.32972	4.94315	7.23031	7.90205	4.21641	13.8129	5.52124	1.5872	7.23335	4.07019	5.64633	3.31697	5.80886	10.4471	5.63006
P2-31-1	AK1	IOH3881	3.73359	10.8639	5.04564	10.5978	13.3958	1.07261	6.19589	15.4175	32.2723	29.9105	1.53808	2.5612	2.87277	9.05898	3.89991	5.88681	11.1889	8.1451	8.12815	24.779	7.24905	2.38261	2.82281	5.47033	1.09604	1.0383	7.69564	13.6393	9.317
P2-1-2	ASH2L	IOH10138	3.89905	-1.79061	-0.827864	-2.95524	-0.11618	-0.35647	-1.09043	-0.286266	0.464068	-0.659871	0.838019	0.970422	-0.124268	-2.38691	-2.38577	0.352002	-1.80107	-0.778936	-1.36035	-1.6566	-2.93321	-0.487826	-0.769941	-0.518621	1.91186	1.76316	-1.41488	-0.314185	-0.915341
P2-3-2	RWDD4A	IOH10053	-1.04904	-2.0332	-0.543915	-2.23199	0.250773	-0.949196	-0.258452	0.63791	0.95882	-0.681435	-0.323806	1.86275	0.945382	-2.37318	-2.46434	1.35205	-1.3033	-1.53448	0.161045	-1.3139	-3.06408	0.158379	-0.693418	0.0521605	1.61541	3.45802	-1.31255	2.42189	-0.890595
P2-5-2	ND	IOH10136	0.219078	-1.45934	-1.12143	-3.47747	-0.145514	1.04577	0.383966	0.378236	2.13358	0.371961	-0.314821	-0.0507876	-0.42717	-2.25656	-2.88805	0.405525	-1.79099	-1.26322	-1.12209	1.07754	-2.44698	-0.711384	0.615604	-0.0741496	0.781027	-0.793174	-2.10786	0.853522	-0.103638
P2-7-2	EXOSC8	IOH10049	-0.723284	-1.42506	-0.984712	-3.34858	-0.0233456	-0.218011	-0.873048	1.64534	1.40738	2.12059	-0.965591	0.480167	-0.687844	-0.910337	-2.20348	0.889271	-1.38352	-1.51928	0.066818	-0.509224	-2.08467	0.933661	-1.02981	-0.589862	0.708828	-0.0165012	-1.83411	1.20083	-0.823378
P2-9-2	ND	IOH10127	-1.00587	-0.0362578	-0.736241	-2.76936	0.485053	-0.876009	-0.342076	0.196558	4.96565	2.23659	-0.422167	0.934213	-1.35442	-1.41225	-1.90476	-0.0707106	-1.2153	0.096201	-1.09129	0.220916	-2.40306	-0.603372	-0.165275	-0.471671	2.12577	-1.70073	-1.56438	2.19189	-0.678545
P2-11-2	RFX5	IOH10040	-0.824706	-0.196066	-0.224706	-2.54709	1.32978	-0.132372	-0.104024	1.81334	4.64098	2.4037	-0.233635	-1.18695	0.546159	0.617188	-0.93548	1.14707	-1.29756	2.12085	-0.334183	0.174905	-1.76599	0.0275014	-1.50865	-0.164205	-0.871539	-0.162569	-0.489848	1.26509	-0.351886
P2-13-2	PIGT	IOH10124	-0.464994	1.61223	0.594952	-1.8575	1.82846	-0.327103	0.649878	4.17891	6.31535	5.02964	0.502615	-0.284546	0.204686	1.1792	-0.285532	0.868665	0.117464	0.872581	1.02759	1.81934	-1.00943	-0.489753	-0.883568	0.612619	0.185062	-0.668569	-0.457506	3.43272	0.644956
P2-15-2	MUT	IOH10032	-0.0020533	1.89214	1.32648	0.669267	3.10238	0.365816	0.911646	5.3737	6.67044	3.55367	-0.191739	1.76789	1.33419	2.9399	1.65943	2.31763	0.296453	0.0523603	2.68285	3.22125	-1.4026	0.981379	-0.590434	0.807717	1.09717	0.471725	0.165211	2.31422	0.78372
P2-17-2	ST6GALNAC1	IOH11034	0.187488	0.0857964	0.683687	-0.698983	1.79915	0.214674	1.11014	2.13192	1.24301	2.64988	-0.200677	0.240161	0.73941	1.28273	0.768012	1.77158	-1.19899	-0.859926	0.57039	0.266773	-1.14619	0.352342	-0.521427	1.67916	-0.248359	2.1096	-0.0442653	0.476303	-0.0341417
P2-19-2	ANTXR1	IOH12656	0.537961	2.35891	6.39477	0.970217	2.79436	-0.132372	-0.202448	3.46584	5.86631	5.02201	-0.645513	0.161429	4.44681	4.44994	4.70753	4.89817	1.40375	0.693232	6.67637	0.664186	1.42925	1.41956	-0.496134	3.78526	1.48058	5.88025	2.31771	1.97615	12.4409
P2-21-2	KCTD4	IOH10722	-0.570677	0.642262	1.62392	1.33832	3.23994	0.542664	0.772443	2.29052	4.02184	3.21199	0.439584	0.529077	2.79555	3.83237	2.81397	5.22268	0.110475	-0.71286	4.68118	-0.471479	2.06691	3.63143	0.950614	1.56857	-0.282309	4.99874	0.954289	1.72901	0.571735
P2-23-2	SLC7A11	IOH13064	-0.506717	1.12545	0.820697	0.6035	2.13387	0.328518	-0.480389	5.28995	5.3344	3.87107	-0.0836491	0.0581438	1.34417	2.42871	3.29488	0.889121	1.30678	-1.12517	2.4728	2.44815	2.31801	0.656501	-0.438391	0.836513	0.259223	2.09139	1.89593	2.33886	6.44131
P2-25-2	SLC22A15	IOH10897	2.24085	1.39628	0.47014	1.70883	0.433873	1.41894	-0.500565	3.83574	3.87097	3.57882	-0.868644	1.25557	3.9889	4.24262	3.05394	6.39935	0.780703	-0.25917	3.73073	3.79882	2.28613	5.97516	0.550068	1.00284	1.51087	3.50936	1.91666	1.62993	2.92129
P2-27-2	TRAK1	IOH13480	-0.215718	3.19982	-1.12376	0.683095	1.0092	1.48595	-0.463317	5.01727	5.25441	4.41991	-0.00366114	0.550176	1.12256	2.37831	1.19311	3.2111	0.48441	-0.975633	0.237234	0.824059	1.5029	2.09887	1.43802	0.229072	-1.00244	1.07424	1.6531	2.17664	0.0403102
P2-29-2	LGI1	IOH10604	1.66772	3.39887	-1.40873	2.07194	1.87347	0.906629	1.33115	4.16794	7.50825	10.1071	1.22611	0.667591	1.68569	3.39603	0.827737	3.30066	1.13672	0.0728022	-0.189879	3.56208	0.592623	2.65059	0.850187	1.18521	-0.299284	2.38446	1.26077	3.68142	1.97338
P2-31-2	TIPRL	IOH12068	0.754963	2.51071	-0.98642	1.54953	1.73778	0.228338	0.676911	3.77651	10.6783	8.38843	-0.187674	0.508363	0.853564	3.56691	2.68682	3.51745	3.11442	-0.766541	-0.908357	5.20617	2.46451	3.25024	0.811504	1.45891	-1.43705	1.53758	1.75566	2.6253	2.00749
P2-1-3	PXMP3	IOH7247	-1.32884	-1.01788	-1.61729	-0.694633	-1.72574	-0.505497	-1.88666	-0.775736	0.590907	-1.71719	-0.484538	-1.05982	-1.03054	-0.864853	-0.304017	0.0407945	-1.73725	-1.39308	-1.3318	-1.99491	-1.92002	-0.886866	-0.970542	-0.590172	-0.53984	0.275467	-1.47985	-0.3929	-1.84886
P2-3-3	SERPINA4	IOH12257	-1.40466	0.0144532	0.249615	1.03636	-1.06989	-0.86108	-0.75361	0.0576085	0.297934	-1.9272	-0.436499	-0.426136	0.968378	-1.12259	2.04174	4.76748	-0.278932	-0.763078	1.77827	-1.21299	-1.4763	2.15567	-1.26533	-0.766104	-1.11913	2.42724	-1.65249	0.489667	0.419299
P2-5-3	C14orf100	IOH7244	-0.239389	-0.450587	0.0130383	0.853883	-0.289907	-1.86278	-2.22498	-0.592052	0.0867691	-2.00945	-0.85616	-1.31489	0.155405	-1.96504	2.31615	1.59475	0.0653059	-0.892209	0.181354	-1.34504	-0.929392	-0.420116	-1.20586	0.0814026	-0.511457	-1.17654	-1.07454	-0.356227	9.97528
P2-7-3	ND	IOH12832	-2.04299	-0.883399	-0.962901	-0.810919	-1.92394	-0.946583	-1.48765	-0.673788	0.847794	-1.33622	-0.242295	-0.25579	-0.416587	-1.76817	1.49016	0.444575	-0.924808	-0.648672	-0.392161	-2.63574	-1.5443	0.427059	-0.0358053	-0.430522	-0.689812	-0.881113	-1.50894	0.646132	-1.00764
P2-9-3	C10orf59	IOH7240	-0.654535	-0.00984624	0.329736	0.627221	-0.367718	-0.949196	-0.201982	1.58156	2.60838	-0.994916	0.109428	-0.346343	0.0516506	-0.658442	2.21025	2.63013	-0.769211	0.0130123	0.850709	0.261669	-2.17354	2.21903	0.950614	-0.161395	-1.05458	0.720184	-1.195	0.897769	-0.73011
P2-11-3	OGT	IOH13212	-2.53489	0.456837	0.228486	1.30118	-0.381948	-1.5164	-3.19213	2.12399	3.25945	-1.26463	-1.41035	-2.00739	-0.491637	-2.22831	1.14001	0.680125	-1.08685	0.172143	-0.468054	-0.694421	-1.63502	1.32665	-2.66492	0.336262	-2.54451	-3.51033	-0.357278	0.78332	0.407592
P2-13-3	RPE	IOH13805	-0.461547	0.395744	-0.0443571	0.611022	-0.844921	-0.633611	-0.873435	0.659771	1.86359	-1.33622	-0.60429	0.540464	-0.364972	-1.62531	1.76875	1.32648	-1.53554	-0.222097	-0.195868	-0.661313	-1.92852	0.922602	-0.00545396	-0.356712	-1.23462	-0.26092	-1.20647	0.595478	-0.680344
P2-15-3	TBC1D20	IOH12982	-0.362063	-0.358171	-0.402169	1.13626	-0.613322	0.19481	-0.271584	2.43861	3.80688	0.269324	-0.0810053	-0.349868	-0.549958	-1.98742	0.949954	0.461123	-1.11762	-0.0711909	0.261915	1.12126	-2.18999	1.37453	-0.590434	0.486304	-0.374251	2.35186	-0.509591	1.67188	0.773107
P2-17-3	C11orf60	IOH13745	-1.05725	-1.9043	-0.626853	-0.910202	-2.28254	-1.02485	-0.219054	-0.722546	-1.45522	-2.74691	-1.00511	0.146868	-0.122369	-2.76569	0.772271	-0.970904	-1.48613	-1.53917	-0.749034	-1.58807	-2.37478	-0.585379	-1.08471	-0.380394	-1.32651	1.81914	-1.12384	-0.814172	-0.431264
P2-19-3	SKP1A	IOH13678	-1.37848	-1.14092	0.126809	0.447633	-2.3184	-0.382265	-1.40799	-2.50848	-2.46692	-2.43587	-1.25225	-1.39348	0.889648	-1.85668	2.10828	1.05519	-0.573253	-1.51634	1.41312	-2.46737	-2.62188	1.63032	-1.45115	-0.418971	-2.01622	0.545455	0.72828	-0.828105	-1.59597
P2-21-3	CST1	IOH14329	-0.134527	-0.869537	-0.496256	-0.381951	-1.50319	0.906629	-1.05948	-0.814088	-1.0463	-0.627337	-1.11523	-1.05348	0.317144	-0.614133	1.63932	-0.487557	-1.36455	-1.42147	-0.515209	-2.1451	-1.45845	0.656559	-0.773528	-1.06222	-1.01675	0.617445	-0.448213	0.612942	-0.61104
P2-23-3	C21orf56	IOH14034	-1.32884	-0.792377	-0.0235052	1.93542	-0.56125	-1.0062	0.467771	0.518127	1.24988	-0.824784	-0.787102	-0.887581	-0.119364	0.568445	1.07875	-0.273408	-0.484432	-0.778936	-0.183055	0.521308	-1.11405	-0.518072	-0.604001	-0.101405	-1.88925	1.53645	-0.290903	-0.390694	-0.830928
P2-25-3	REPS1	IOH13835	0.291941	-0.633253	1.23123	1.51178	-0.479261	-1.17641	-1.1462	1.57078	2.36882	0.484294	-0.641207	-0.788676	2.2281	1.29267	1.73407	0.835861	0.453925	-0.584337	2.21783	2.64033	1.00692	1.55273	-0.234627	0.183186	-0.207342	1.3242	0.0549221	0.475719	0.624167
P2-27-3	UCHL5	IOH14349	0.124308	1.1105	0.857777	1.25769	-0.300665	-0.724917	-1.09562	1.46178	2.81585	-0.316187	-1.29842	-0.67589	2.15889	0.514808	1.59108	2.46526	0.0597692	-0.458532	1.84238	2.03518	2.26473	2.74395	0.142054	-0.852913	-0.612631	4.07156	0.688822	0.32248	-0.145351
P2-29-3	SETMAR	IOH14421	-0.476382	0.0700198	3.33601	2.49749	-0.464221	-1.65624	-0.678415	2.7734	1.39422	-0.539004	0.0534456	-0.83379	2.9234	0.0725967	1.78087	-0.27487	0.701993	1.18784	-0.335017	1.12443	2.16173	3.69341	-1.31457	0.515725	-1.25011	-1.18653	1.50809	0.763193	1.95137
P2-31-3	TAF11	IOH13738	0.661916	0.915107	3.01075	1.23501	-0.570475	-0.974907	-1.66362	0.277405	2.33929	0.89323	-0.583983	-0.11196	3.01086	0.700742	1.33606	3.70197	0.7663	0.59554	4.67969	3.85129	1.99489	6.81715	-1.64701	0.398799	-0.746449	6.35391	1.69835	1.33261	1.67936
P2-1-4	RNH1	IOH4331	-1.94069	-2.10947	-0.947244	1.46072	-1.35133	-0.447138	-2.14401	-2.10832	-2.55913	-2.20318	-0.412244	-1.29311	0.17632	-0.223121	2.03564	6.72095	-0.708004	-1.3021	3.39717	-1.95689	-1.28636	1.96119	-0.716182	0.31477	-0.647144	3.21415	-0.370342	-1.05484	-0.686782
P2-3-4	BYSL	IOH5890	-1.77111	-0.950905	-0.200788	0.672893	-0.782388	-0.983945	-1.79695	-1.13069	-1.65636	-1.5626	0.370337	-0.77045	2.07249	1.26306	2.11513	4.86564	-1.06967	-0.492207	2.85379	-0.492479	-0.355791	4.48489	-1.19345	0.0364139	-0.650606	1.30952	-0.807976	-0.7211	-0.13132
P2-5-4	PIGO	IOH4266	-2.18424	-1.32853	-0.823056	-1.03593	-1.67666	-0.972388	-0.624294	-2.23814	-2.1766	-2.40712	-0.333443	-1.6966	-0.530748	-1.05078	0.297583	1.09357	-1.43015	-1.66152	-0.755273	-1.86426	-0.310185	1.09263	-1.8493	-1.1371	-1.06916	1.82851	-1.1126	-1.267	-1.42201
P2-7-4	PCID2	IOH3334	-1.33924	-0.526447	-0.0912142	1.5898	-0.79131	0.0591301	-0.442177	-0.869596	0.351861	-1.69319	-0.49343	-2.20911	-0.0894921	0.228481	4.3486	12.173	0.663735	-1.0038	6.4538	4.98827	-0.618355	2.51872	-1.36299	-0.106824	-0.0678612	3.4364	-0.509343	0.926903	0.0674892
P2-9-4	SLC39A7	IOH4240	-1.28745	-1.25082	-1.67625	-1.19415	-1.45776	-0.870329	-0.775869	-1.52694	-1.79153	-1.75397	-1.31178	-0.653702	-1.49084	0.227733	-1.74914	-1.54899	-1.35671	0.263593	-2.35797	-1.61726	-1.35429	-1.24676	-1.97919	-0.928711	-0.74968	-2.19909	-0.0528991	-0.663727	-1.69601
P2-11-4	CAPZB	IOH3312	-2.41526	-1.14689	-1.17108	-0.820669	-0.323377	-1.03284	-0.321752	-1.03612	-0.929801	-0.798336	-0.896252	-1.50877	-1.03964	-0.0690257	-0.28661	-0.970386	-1.63321	-0.322069	-1.41514	-1.61286	-1.46487	-1.17964	-0.415197	-0.745966	-0.81605	-1.15567	0.159622	-0.100082	-0.906425
P2-13-4	FUS	IOH4222	-2.15708	-0.892211	-1.67187	-0.843423	0.100615	-1.37395	-1.02328	0.0715035	-2.38043	-1.67267	-1.49093	-1.60913	-0.751318	-0.00119856	-0.0122776	-1.60856	-1.45675	-0.0235096	-2.05962	-1.66806	-1.19732	-0.730013	-1.21283	-0.346069	-1.16809	-1.82649	0.282761	-0.445561	-1.1085
P2-15-4	DNAJB6	IOH4247	-1.70792	-0.528959	-0.985339	-1.10407	-2.24458	-0.31142	-0.983361	-0.163562	1.20453	0.22978	-1.43921	-1.25862	-0.252769	-0.776899	-0.722068	-1.63572	-1.06755	-1.95356	-1.45805	-0.411294	-1.91798	-1.70503	-1.05258	-1.44404	-0.298152	-1.26287	-0.78761	-0.970578	-0.679045
P2-17-4	MPPE1	IOH5717	-0.337484	-0.18571	0.818326	1.28191	-1.39149	-0.212973	-0.554369	-2.10802	-1.32329	-1.17388	-0.881783	0.0536948	1.10371	0.251193	1.38415	0.492467	0.695013	-0.581338	1.84471	0.519772	-0.243841	1.2289	-0.188901	0.0788568	-1.39716	5.26555	0.315386	-1.34215	0.664979
P2-19-4	ND	IOH4918	-0.969613	-0.366003	-0.134302	-1.06124	-0.674807	-0.919066	-1.12519	-1.75586	-0.287638	-1.54042	-1.32648	-2.06316	0.588758	-0.625928	0.493347	-0.654751	-0.838615	-0.629164	0.980248	-0.0595257	-1.40285	-0.347257	-0.698215	-1.7472	-1.49397	0.669977	0.441612	-0.538724	-0.380894
P2-21-4	CENPO	IOH5713	-1.21132	-1.5295	0.191946	-0.700898	-0.890716	-0.011482	-1.21871	-0.842329	-0.551772	-1.08906	-0.456896	-0.740339	-0.27596	0.343042	1.42591	-0.309682	-0.453333	-0.886643	0.328425	1.30238	-0.176874	0.265253	-0.909982	-0.371833	-1.55768	1.39783	0.615002	-0.990344	-0.229142
P2-23-4	CDC123	IOH4905	0.422514	-0.501415	2.2645	-0.348582	0.373359	-1.098	0.762234	-1.40554	-1.39804	-0.947947	-1.14195	-1.2208	1.43589	0.592006	1.84828	-0.555758	2.17469	-0.0224822	2.50919	0.51321	-1.27051	1.91577	-0.0478482	-1.1048	-1.55746	11.3958	0.335763	-0.513001	-0.414199
P2-25-4	C19orf57	IOH5709	-0.315084	-1.65632	2.02948	-0.760321	8.00099	-0.848788	-0.13238	-1.62351	-0.179585	-2.26355	-1.55095	0.85036	-0.107267	0.703161	0.0817155	-0.717389	0.828754	-0.730971	3.11634	0.646868	-0.781508	2.38322	-0.702533	-0.283908	-1.7	-0.0307203	0.281462	0.760747	-1.13318
P2-27-4	ND	IOH4892	-0.986338	-1.38721	-0.29344	-1.37381	-0.607104	-1.65489	-0.312526	-1.31367	-0.152264	-0.349443	-0.90822	-1.74623	-1.11672	-0.047131	-0.591759	-1.6184	-0.37751	-0.867634	-2.74549	-0.387361	-1.27595	-0.0514684	-1.16148	-0.763962	-1.82799	-2.10709	0.295958	-0.4525	-0.750357
P2-29-4	SNCB	IOH5707	-0.640508	-1.20825	2.05742	0.374995	-0.822854	-1.37002	-1.96688	-2.47195	-0.415166	-2.32466	-0.0493012	-1.8383	-1.20354	1.12919	2.83431	0.805812	1.89811	0.668124	0.528244	-1.79565	-1.6553	3.28562	-1.03317	-0.750044	-1.2922	-1.73466	1.80598	-0.393303	0.503486
P2-31-4	RABGGTA	IOH4886	-0.733798	-0.290072	1.01615	1.03411	-0.00300522	-0.683192	-0.885111	-0.607365	1.34757	0.619018	-1.2224	-0.459576	-1.20297	0.396766	0.662516	-0.480998	0.909295	-0.876728	-0.0465171	0.94586	-0.939779	1.36631	-1.50115	-0.83218	-1.57515	2.25529	0.352561	0.609069	-0.954766
P2-1-5	CYR61	IOH3109	-1.20924	-1.27673	-1.89476	-1.8367	-1.45645	-0.938439	-1.40329	-3.71493	-1.6746	-2.96923	-1.023	-1.93743	-0.891597	-2.01963	-0.12886	0.238263	-0.955076	-2.4516	-1.15139	-2.96416	0.552	0.053825	-1.46146	-1.38107	-1.22045	-0.389627	0.444638	-0.72232	-1.05365
P2-3-5	LDOC1	IOH4564	-1.60667	-1.35471	-1.07973	0.500333	-1.68997	-0.876009	-0.689195	-2.2359	-2.96466	-1.17984	-1.04566	-0.730803	0.0753523	-0.854188	0.459306	3.32068	-0.248376	-0.538231	0.729921	-1.19986	-1.1469	1.81406	-1.37127	-1.8664	-1.03033	3.11944	0.286001	-0.684477	-1.30539
P2-5-5	NUSAP1	IOH3087	-2.1789	-1.29748	-2.10666	-1.60399	-0.98274	-0.785078	-1.17641	-0.565138	-1.09905	-1.51471	-1.25776	-2.00635	-1.64918	-0.206441	-1.42654	-1.31342	-1.4585	-2.15198	-2.41342	-2.248	-0.851632	-0.975535	-1.89632	-1.24755	-0.558353	-1.46955	-0.041709	-1.14285	-2.31822
P2-7-5	C14orf149	IOH13142	-1.69165	-0.665011	-1.06743	-0.145071	0.699837	-0.849956	-1.19218	-1.59738	-0.501081	-1.78551	-1.09096	-1.32679	-0.56399	-0.0892767	2.01209	0.636624	-0.515205	-0.3207	0.00442188	-0.700071	-0.35022	2.45618	-1.24462	-1.34283	-2.2777	-0.501042	-0.122437	-0.44998	-1.65618
P2-9-5	CXCL14	IOH5492	-1.42161	-0.407566	-2.06719	-1.46014	-1.22706	0.715548	-2.18543	-1.4442	-0.414307	-2.68947	-1.37781	-2.7553	-0.949223	-1.57064	-0.983722	-0.891623	-1.35671	-1.55655	-2.41566	-2.21599	-0.456386	-1.17567	-1.13827	-1.56053	-0.517466	-1.82728	-0.561252	-1.10049	-1.92147
P2-11-5	C7orf30	IOH13334	-1.98772	-0.994297	-0.694324	-0.578742	-1.36963	-1.36188	-2.12957	-1.82218	-1.97193	-2.66356	-1.14089	-2.76243	-0.152739	-0.592664	0.19879	1.29842	-0.480468	-0.496405	-0.104516	-1.90881	0.0660563	1.73681	-1.24499	-1.01511	-1.62211	1.81973	0.258022	-0.931422	-1.11136
P2-13-5	RER1	IOH4986	-1.07612	-0.892301	-2.20171	-0.788652	-1.93996	-0.885157	-1.52442	-1.51552	-1.84652	-1.5742	-1.32147	-2.36047	-0.828119	-1.01316	-0.866291	-0.847731	-1.79799	-1.59167	-2.2535	-2.47558	-1.95171	-1.40692	-2.14017	-1.30627	-1.35059	-1.39123	-0.666822	-1.11032	-0.49292
P2-15-5	KLHL22	IOH12694	-1.4066	-0.60653	-0.164288	0.207648	-0.92046	-0.512283	-2.31722	-0.678175	-1.44787	-1.67062	-0.841756	-2.15682	0.622705	-0.408959	0.879064	0.643716	-0.769911	-0.7846	0.458933	-1.50356	-0.104589	0.418587	-1.86195	-0.693368	-1.54737	1.7485	0.345413	-0.740395	-0.327652
P2-17-5	DCLRE1B	IOH22376	-2.09333	-1.31174	-0.276427	-0.276546	-1.32668	-1.65129	-1.15867	-2.99999	-3.13883	-2.57459	-1.54465	-2.15958	2.09763	-1.08403	0.343632	-0.714928	-0.0367033	-1.60677	-1.49773	-2.325	-0.683297	-0.693781	-1.23468	-1.0125	-1.76038	-1.47082	-0.037989	-1.82785	1.56682
P2-19-5	SAP18	IOH22218	-1.42022	-1.80014	-0.541907	-0.646997	-1.95741	-0.785078	-1.07329	-2.98575	-3.19196	-2.58164	-1.13771	-1.88283	0.447585	-1.59142	0.0528105	-0.905463	-1.73197	-1.06967	0.0189324	-3.22085	-0.138809	0.315705	-1.43018	-1.81755	-1.02354	2.77497	0.155461	-1.58886	-1.82558
P2-21-5	C9orf102	IOH22373	-1.07612	-1.20064	-0.197971	0.930684	-0.359536	0.221954	-1.47977	-1.61567	-1.67039	-1.48548	-1.06714	-2.10728	-0.598462	0.33497	1.94209	0.463392	-1.25965	-0.844291	1.93314	-1.44298	-0.840524	-0.784801	-1.27658	-0.993468	-1.44487	1.28035	-0.171684	-1.3431	1.57949
P2-23-5	--	IOH5714	-1.54686	-0.787903	0.305735	-1.55342	-1.16037	-0.497354	-1.38521	-2.31283	-2.96108	-2.95289	-1.1344	-1.65846	-0.378751	-0.293921	0.543355	-1.53045	-0.832096	-1.64547	-1.33208	-2.75335	-0.20451	-0.790863	-1.3603	-1.49762	-1.89786	-0.785297	-0.012615	-1.60639	1.35994
P2-25-5	C6orf65	IOH22366	-0.443578	-1.85149	-0.163114	-0.337307	-1.28234	-1.17268	-2.12248	-2.3224	-2.91789	-3.16476	-1.23659	-2.14211	-0.838382	-1.01832	0.899476	-1.50444	-0.255805	-2.07337	-0.882014	-2.00293	0.442278	-0.959032	-1.29226	-1.03626	-1.55881	1.8729	-0.201149	-1.91937	6.4065
P2-27-5	C12orf24	IOH10378	-0.778598	-1.60578	0.496312	-1.25044	-1.28967	-1.00901	-1.08224	-1.99341	-1.94723	-2.91889	-0.603843	-2.36308	-0.449356	-0.311132	-0.370229	-1.27513	-0.987801	-2.13217	-1.62009	-1.07186	-0.257757	-0.265652	-1.22129	-1.36262	-1.72934	0.53164	0.310917	-1.73166	1.28134
P2-29-5	MCPH1	IOH22356	-1.31096	-1.38774	-0.372141	-1.37195	-0.974256	-1.25197	-1.60846	-1.66177	-2.55913	-2.90122	-0.941201	-1.49545	-0.581291	-1.03656	-0.363167	-2.06704	0.107592	-1.04644	-1.18444	-2.9669	-0.772396	-0.850414	-1.78101	-1.42593	-1.68774	-1.49022	0.081846	-1.48594	-0.220329
P2-31-5	RAB10	IOH3226	-1.50749	-1.42883	0.288534	-1.94436	-1.26411	-0.1472	-1.6356	-2.75388	-1.52345	-3.38275	-1.24575	-1.89166	-1.26793	-1.49113	-0.854349	-2.00221	-0.359255	-1.63382	-1.78891	-1.98478	0.1518	-0.593923	-2.12752	-1.96934	-0.949982	-1.36663	0.0443527	-1.13298	-0.0505529
P2-1-6	EIF4A2	IOH23072	-0.524782	-0.99536	0.624124	1.42877	-0.0864962	-0.818267	5.49144	-0.704984	-2.28189	0.177221	-1.05692	3.25253	7.40333	-1.92366	5.31469	1.75132	-0.0116784	0.0876007	0.220403	-2.15194	-0.214722	24.8461	0.513812	0.467324	0.0955286	-1.87322	-0.161166	0.263398	-0.295251
P2-3-6	FAM21C	IOH5963	-1.09277	-2.46299	-1.64245	-3.02981	-1.81995	-0.149915	0.509503	-3.2594	-2.78666	-3.08481	-0.764847	-1.32441	-1.17143	-2.36701	-1.27173	-1.42243	-1.88993	-1.72917	-1.80984	-2.3903	-1.50361	-0.627133	-0.806329	-1.48149	-1.07415	-2.01283	-1.03872	-0.954922	-1.60713
P2-5-6	DLK1	IOH6430	-2.00055	-0.115385	-2.14124	-2.61108	-1.06851	-1.7923	-0.982047	-0.571493	-1.39804	-1.63168	-0.511629	-2.17649	-1.51181	-1.72859	-1.81119	-1.01876	-1.59528	-1.32511	-1.92625	-3.01457	-0.989695	-1.56879	-1.49377	-1.04027	-1.02544	-2.57764	-1.17339	-1.22582	-1.78992
P2-7-6	ZDHHC19	IOH11004	-1.886	-1.23955	-1.96511	-1.30394	-2.40088	-0.00469604	-1.42615	-2.03252	-2.43868	-1.89776	-1.43928	-1.63342	-1.68071	-1.52126	-1.98483	-1.12829	-2.60407	-0.88499	-2.82336	-2.84145	-0.686135	-1.6564	-1.60264	-1.87555	-1.19002	-2.56748	-1.61668	-0.667938	-1.94324
P2-9-6	TNFRSF11B	IOH23095	-1.70127	-1.14171	-1.49789	-1.34327	-1.88808	-1.47258	-0.454459	-1.96446	-1.54653	-2.22863	-0.0810053	-1.63457	-1.32233	-1.50865	-1.29036	-1.05803	-2.56423	-2.42673	-2.61529	-2.10427	-2.33438	-1.74232	-1.11485	-1.72118	-1.43569	-1.96346	-1.83979	-1.41776	-2.84004
P2-11-6	EEF1D	IOH6972	-1.60224	-1.96787	-0.858847	-2.38272	-1.74583	-1.51117	0.111226	-1.61945	-4.12367	-0.951023	-0.830378	-1.08377	-0.826246	-1.82487	-1.24041	-1.40201	-2.04488	-2.78481	-1.94555	-2.24941	-0.396186	-1.43236	-1.24113	-1.59262	-2.15285	-2.30175	-1.24098	-1.53624	-1.51577
P2-13-6	ARMCX3	IOH7393	-0.980754	0.283956	-0.826165	-0.361737	0.33355	-0.464329	-1.10068	1.20005	-0.275616	0.389103	-0.672715	-2.371	-0.904956	0.0403026	-1.18969	-1.01316	-1.71234	-1.10667	0.018761	1.1005	-0.935916	-0.60788	-1.38544	-0.203539	-0.697624	-2.03655	-0.946961	0.121893	-0.606803
P2-15-6	AGPAT2	IOH4716	-0.507497	0.0856497	0.525843	0.526904	0.444281	-0.547972	-1.11712	0.00398004	-1.17258	-0.350035	0.318221	-0.818021	0.706754	0.947152	-0.193366	1.68724	-0.0920769	-1.21504	1.45617	0.571717	-2.30716	0.529807	-1.3915	0.236583	-1.74533	-0.105179	-0.78535	-0.929389	-0.827058
P2-17-6	FOXP2	IOH12087	-1.51294	-0.453667	-0.664868	-1.346	-1.81636	-1.25197	0.0696012	-2.29365	-2.47985	-1.84295	-0.705346	-0.00446053	-0.189244	-0.963171	-1.60025	-1.55478	-1.00014	-1.07061	-0.944828	-2.1857	-1.12719	-1.46486	-1.59546	-0.990641	3.29597	-1.70303	-1.21214	-1.7353	-2.18465
P2-19-6	C9orf23	IOH23094	-1.89451	-1.89549	-1.02917	-1.59878	-1.70878	-1.86404	-0.898	-2.22681	-3.62433	-1.67852	-0.780932	-2.12549	-0.515717	-0.615317	-1.0845	-1.66843	-1.90725	-2.0221	-2.25567	-1.69306	0.225888	-1.33048	-2.0579	-1.72996	-1.95598	-1.6375	-1.36293	-1.77342	-1.95885
P2-21-6	ARSJ	IOH22185	-1.84557	-0.539622	0.150073	-0.570365	-2.01859	-0.39079	-1.25889	-2.34577	-1.2704	-0.384319	-0.429889	-1.99005	-0.211619	-0.508155	-0.20687	-1.70951	-1.10539	-0.838404	-0.787198	-0.801365	-0.516172	0.238927	-2.05164	-0.488565	-1.42301	0.195257	-0.581158	-1.60904	-1.60253
P2-23-6	NUDT16	IOH21574	-1.319	-0.0352658	0.451789	-0.385341	-0.63919	-1.46914	-1.60058	-1.8125	-2.37587	-1.29674	-0.578259	-1.72745	0.470389	1.01071	-1.62275	-1.38946	-0.427328	-1.71816	-0.413243	-0.865078	-0.759735	-0.244838	-1.35252	-1.43217	-1.82463	-0.664426	0.686154	-0.981112	-0.701073
P2-25-6	LOC728492	IOH10706	-1.27945	0.334944	0.582933	-0.627942	-0.861793	-1.4406	-1.52648	-0.871881	1.42272	0.0662848	-1.23064	-2.30345	-0.577869	0.0854143	-0.873325	-1.51995	-0.419252	-0.0124569	0.0335703	-0.21152	-0.550738	-0.976766	-1.92274	-0.632526	-2.21856	-1.25356	0.0600955	-0.674472	-1.11528
P2-27-6	SNCA	IOH14008	-1.11904	-0.444811	1.11051	-0.0824807	0.335826	-0.821118	-1.54607	-1.23855	-0.126933	-0.600377	-1.41864	-2.34264	0.232456	-0.137759	-0.694544	-1.64414	-0.461248	0.00388183	-0.49009	-0.160482	1.5597	-0.376936	-0.859756	-0.395329	-1.13359	-0.687684	0.507435	0.662501	0.372746
P2-29-6	IQCF1	IOH21587	-1.04453	0.362673	0.551545	0.736572	2.27171	-0.795935	-1.24601	-0.0696003	2.36182	2.87415	-0.751143	-0.827717	0.433178	1.32526	-0.559718	-1.93308	1.60337	0.00787779	2.45711	1.56515	0.758389	0.699072	-1.19537	-0.0170761	-2.01592	0.467287	1.02571	1.94031	0.848553
P2-31-6	--	IOH23137	-1.60446	0.939976	1.14372	2.61127	2.48276	-0.718575	-1.83891	-0.406477	11.0855	7.20121	-1.36789	-2.05586	-0.689905	2.88635	-0.119554	-2.38421	2.28186	0.6663	2.19729	7.13327	1.85969	0.270306	-1.26757	-0.55187	-1.47423	-1.3797	2.3218	3.74629	1.02354
P2-1-7	CD300A	IOH21716	-0.84063	-2.15613	-2.00465	-0.880196	-1.94699	-1.39042	-1.52648	-1.48019	-2.72544	-1.96248	-0.590853	-1.02351	-1.33404	-1.9792	-1.10514	-1.30381	-1.20316	-2.67889	-0.994734	-1.56838	-0.888376	-1.59983	-1.07186	-1.59681	-1.22283	1.27071	-1.66912	-0.933745	-1.3964
P2-3-7	CLDN7	IOH4602	-0.934293	-1.88985	-1.90601	-1.92568	-0.995047	-1.64689	-2.06895	-2.34741	-2.99264	-1.84295	-0.948071	-2.38809	-0.0646654	-1.91825	-1.40326	-1.31748	-1.35983	-2.20942	-1.05884	-1.60997	-1.89424	-1.46668	-1.08799	-1.74963	-1.17929	0.707504	-2.18461	-1.35711	-2.12445
P2-5-7	KIAA1505	IOH23143	-1.6831	0.15754	-1.25078	-0.753304	-0.0796092	-1.59192	-1.77553	-0.545307	-0.136484	-0.84108	-0.933187	-1.19787	0.139655	-0.904178	-1.08026	0.958796	-0.775887	-1.01975	1.11717	-1.0093	-1.48887	-0.852242	-1.62125	-1.78754	-1.30619	1.09031	-0.930292	-0.478514	-0.958413
P2-7-7	C16orf5	IOH5699	-2.59475	-2.41749	-1.99698	-0.735704	-2.37719	-1.30206	-1.65543	-2.78971	-2.7342	-2.44827	-0.674408	-1.93047	-1.31464	-1.26815	-2.20522	-1.20523	-1.77731	-2.65309	-1.55946	-2.45944	-1.50292	-2.16778	-2.26699	-2.3005	-1.10132	-1.75615	-1.53661	-2.08128	-1.99764
P2-9-7	SPATA4	IOH23124	-1.61332	-2.10422	-1.06381	-1.63197	-0.542438	-1.60038	-1.43409	-1.6567	-2.16789	-1.15774	-0.638297	-2.13506	0.678892	-0.982909	-0.669577	0.678988	-1.13511	-1.8978	0.389569	-1.22816	-2.14976	0.267933	-1.6894	-1.4575	-0.840929	1.41565	-1.69367	-1.05601	-1.9137
P2-11-7	CLDN11	IOH9912	-1.9124	-1.46716	-0.479811	-2.95323	-1.52369	-0.963573	-2.2637	-1.36333	-1.69015	-3.20141	-1.33316	-0.0333935	0.214055	-0.837045	-0.800075	0.264163	-0.710877	-2.26522	-1.78737	-1.24393	-1.77562	2.06361	-1.08799	-1.63347	-1.64177	-1.36718	-0.698317	-1.56884	-1.34588
P2-13-7	SLC25A41	IOH22864	-1.24659	-1.62426	-0.731572	-2.46736	-0.768416	-0.734862	-1.36611	-0.961439	-1.84572	-0.265331	-0.404229	-1.71253	-0.787943	-1.36982	-0.739504	-0.590721	-0.964162	-2.40723	-0.0191513	-0.179823	-1.35353	-0.57719	-1.63773	-1.84875	-1.35624	-0.712284	-1.43391	-0.70579	-1.30633
P2-15-7	ICT1	IOH11951	-1.41875	-2.00195	-0.832896	-2.14113	-2.06742	-0.775923	-1.03239	-3.20392	-3.19302	-2.32466	-0.547254	-0.746836	-0.32118	-0.787658	-1.69064	-0.593407	-1.08156	-2.35343	0.129849	-2.36238	-2.55158	-0.545447	-0.835702	-1.79823	-0.96114	1.17885	-0.875722	-1.2922	-1.39705
P2-17-7	POLR3C	IOH4100	-0.0402572	-1.38774	2.40205	-1.03028	-0.166787	-0.547972	-0.627472	-2.15585	-0.0831847	-0.37242	0.144192	2.22944	1.57486	0.659087	2.06482	2.14004	3.10038	-0.0321595	4.88034	-1.03695	-1.51989	7.76527	-0.298851	-0.665934	-1.38138	7.68305	-0.575621	0.498449	0.0106634
P2-19-7	APTX	IOH4894	-0.535819	1.5674	7.62297	2.70662	2.79634	1.13175	0.566367	-1.56654	2.92767	0.92455	-0.352707	1.07229	1.16156	5.33589	2.91431	1.33172	10.0861	9.15811	8.32075	3.05476	4.44306	7.91849	0.012251	2.69681	-1.00855	1.36023	2.28078	3.39204	6.33329
P2-21-7	TOX	IOH10960	-1.40006	-1.26538	0.5359	-2.15581	-0.660287	-0.653431	-0.967602	-2.25914	-1.15181	-2.30483	-1.42538	-2.09834	0.364351	-0.689595	-0.936517	0.328591	-0.246612	-1.49539	3.77792	-1.07451	-1.94634	-0.0156385	-1.45244	-1.69792	-2.3487	3.23508	-0.600044	-1.27911	-1.38005
P2-23-7	C21orf124	IOH6966	-1.22215	-1.33984	-0.562726	-2.41957	-1.58739	-1.04521	-2.0967	-4.03676	-2.75357	-1.30086	-0.89498	-2.14529	-0.620144	-0.302837	-1.17465	-1.15534	-0.250443	-1.5721	0.498004	-0.973433	-1.287	-0.508169	-0.781132	-1.90634	-1.24376	-0.65991	-0.335099	-1.62336	-2.23438
P2-25-7	AMY2B	IOH10274	-1.51838	-1.32853	-1.1426	-2.67898	-0.534401	-0.785078	-0.640064	-3.67747	-1.30218	-0.676362	-1.42657	-1.71674	-1.1748	-0.24899	-0.696947	-1.56291	-0.0202995	-1.57308	-1.38055	-0.405097	-1.51141	-1.59814	-1.43956	-1.71243	-1.82022	-0.804268	-0.708424	-1.36552	-1.66918
P2-27-7	UBE2W	IOH12898	-1.97419	-1.6981	-0.281687	-2.53862	-0.752975	-1.0903	-1.66362	-4.13304	0.248019	-1.56481	-1.41864	-1.18432	0.00600563	-0.427023	-0.626974	-1.36217	0.741217	-2.25217	3.09478	0.347071	-1.51729	-0.0713044	-1.4275	-1.64406	-1.81561	3.34274	-0.817848	-1.31665	-1.0974
P2-29-7	EDC3	IOH9818	0.0538371	-2.77885	-0.0013569	-1.98424	-1.15856	-0.608091	-1.66362	-3.819	-1.88602	-1.87359	-0.787102	0.192563	-0.377875	-0.730713	-0.568998	-1.85118	0.0962974	-2.19514	-0.210407	0.132617	-0.689095	0.125792	-1.25998	-1.31023	-1.36417	-0.208637	-0.0833906	-0.691015	-1.29391
P2-31-7	NCBP2	IOH3243	-1.09643	-2.30696	-0.316347	-1.54633	-0.460841	-1.43778	-1.66362	-4.34597	-1.69261	-3.43373	-1.48831	-1.69096	-0.0379148	-0.478125	-0.779944	-2.07286	0.106233	-2.62056	0.486263	1.27411	-2.46342	1.40066	-0.317448	-2.02055	-2.15179	-0.968128	-0.942051	-1.23324	-2.08223
P2-1-8	MEF2D	IOH26268	-2.04311	-2.69458	-1.73769	-1.52339	-2.03152	-1.24064	-1.71957	-4.01949	-2.74963	-2.28813	-1.19393	-2.25444	-0.5538	-1.73945	-0.604224	-1.26219	-2.08646	-2.67518	-2.23109	-2.8051	-2.20762	-2.02985	-1.08799	-1.56698	-1.84033	-2.44132	-2.10796	-2.20535	-1.74105
P2-3-8	RNMTL1	IOH27013	-2.08701	-2.23657	-1.89216	-2.03483	-2.39251	-1.18019	-0.944401	-3.35678	-3.36293	-3.85535	-0.417869	-1.93411	-1.12701	-1.66801	-1.51681	-1.46707	-1.50116	-2.57802	-2.72599	-2.95386	-1.76959	-2.06914	-1.97749	-1.47928	-1.02467	-2.79328	-1.81845	-2.22874	-2.0548
P2-5-8	C2orf13	IOH26160	-1.17089	-1.21546	-0.52158	-1.46014	-1.38604	-1.03512	-1.52442	-3.82851	-2.82948	-0.710783	-0.418893	-2.05586	0.236363	-1.23518	-0.176446	-0.231198	-0.428388	-1.72525	-1.38314	-2.62578	-1.22615	-0.560483	-1.41224	-0.228978	0.0426255	-2.41524	-1.20584	-1.70045	-1.60713
P2-7-8	KRT36	IOH26300	-2.34638	-3.22921	-1.28161	-1.91951	-2.76427	-0.684819	-0.852964	-3.57026	-3.51219	-3.56362	-0.737168	-2.37189	-0.678473	-2.04996	-1.01068	-1.44585	-1.49691	-2.6772	-2.7742	-2.82171	-1.68439	-1.93129	-2.14225	-1.16829	-0.203508	-2.8154	-2.33998	-1.58105	-1.952
P2-9-8	HMGCS2	IOH26365	-0.633858	-2.04764	-0.922029	-0.494937	-1.0609	-1.51771	-1.24601	-2.28795	-3.41611	-1.87167	-0.694838	-1.72397	-0.454677	-1.21523	0.0297651	0.611421	-0.445419	-1.72178	-0.97156	-1.78495	-0.997324	0.439742	-1.04806	-1.21301	0.427235	-1.47082	-1.7482	-1.40965	-1.91888
P2-11-8	C6orf134	IOH26558	-1.28371	-1.91075	-0.281239	-1.36333	-1.10144	-0.659865	-1.55517	-2.66694	-2.5992	-2.68187	-0.439068	0.0151738	0.562437	-0.953302	-0.102375	-0.704217	-0.445419	-1.81613	-1.69453	-1.06561	-2.10154	0.671794	-1.31345	-1.27335	-0.612314	-2.10653	-0.102504	-1.69783	-1.29858
P2-13-8	RGS22	IOH26535	-0.979094	-2.09096	-1.07169	-2.78706	-0.827111	-1.50439	-0.341186	-2.39712	-2.46692	-2.27377	-0.175266	-0.997117	-0.605903	-2.27833	-0.83178	-0.88126	-1.53918	-2.41762	-2.00605	-1.42185	-2.46124	-1.70124	-1.79366	-1.59417	-0.227673	-2.93701	-1.71403	-1.04366	-1.36318
P2-15-8	FLJ30934	IOH26744	-1.53102	-2.7518	-0.717406	-3.14055	-2.03643	-1.1147	-1.81727	-3.44789	-2.75296	-1.81218	-0.558391	-1.41957	-0.735122	-2.12512	-1.50753	-0.846967	-1.23654	-1.26525	-1.3244	-2.5263	-2.81985	-1.10855	-1.06334	-1.85263	-1.74416	-2.95199	-1.5146	-1.72511	-2.14251
P2-17-8	GMPR	IOH6246	-1.30759	-2.88573	-0.681981	-1.33737	-0.579221	-1.72551	-2.29004	-3.08349	-2.09568	-2.65866	-0.265693	-1.37366	-0.702491	-1.94455	-0.679537	0.0616444	-0.417153	-2.45254	0.557881	-2.12031	-1.76596	-1.42743	-1.35426	-1.2971	-1.10819	-3.07588	-1.70247	-1.36842	-1.35322
P2-19-8	ND	IOH10969	-2.16385	-1.9602	-1.31164	-3.40994	-1.857	-0.374805	-1.71139	-3.92384	-2.80468	-4.02577	-0.787102	-1.56777	-1.55513	-1.43324	-1.61614	-1.98108	-1.81399	-2.56676	-2.35938	-3.01639	-1.72828	-2.31745	-1.19345	-1.54753	-1.27913	-2.72441	-2.09585	-2.68963	-1.78054
P2-21-8	SNX15	IOH13530	-2.03646	-1.27712	-0.0757732	-0.746835	-1.08891	-1.37395	-2.13684	-2.4927	-0.910179	-2.64861	-0.202764	-0.850572	-0.667981	-0.834754	-0.767464	0.383419	0.556325	-1.56178	0.693369	-1.54636	-1.34239	-0.125897	-0.986355	-1.66632	-0.883215	-2.05627	-0.715164	-0.542261	-1.70359
P2-23-8	RARS	IOH3659	-0.733798	-1.74286	0.634252	-1.88142	-0.885658	-0.397677	-2.23882	-2.04889	-1.83681	-1.84463	-0.103113	-0.473352	-0.209885	-1.23852	-0.171765	-1.05908	-0.237311	-1.53422	-0.0531503	-1.99216	1.13302	1.10043	-0.956464	-0.980504	-0.928388	-3.01386	-0.668354	-1.74229	-1.44518
P2-25-8	ANXA2	IOH3974	1.38792	-0.280013	3.86561	0.320771	4.96652	0.747185	-1.39834	-0.0807739	-0.858412	-0.731939	-0.678734	-0.0699001	1.75162	-0.333137	2.44357	-0.132616	4.53832	0.666268	3.29586	-0.67523	-0.832207	0.717568	0.542033	-1.11141	-0.985667	-1.46083	0.345152	-0.712848	-0.382114
P2-27-8	PCSK2	IOH6275	-2.11492	-2.00519	-1.18439	-2.72098	-0.285191	-0.641216	-2.12856	-3.82611	-2.04339	-3.20141	-0.941201	-1.49086	-1.33239	-2.72175	0.683716	-2.02047	-1.22687	-2.69287	0.238814	-1.61316	-1.55706	-1.94418	-1.78101	-1.33211	-1.74416	-1.83163	-1.38242	-1.71101	-1.35027
P2-29-8	LRRC39	IOH13940	-0.891092	-2.16927	-0.0633674	-2.83778	-1.17765	-1.65989	-1.53755	-3.46057	-1.66762	-3.93312	-1.11638	-1.83582	-0.455839	-2.22119	-0.479504	-1.21589	-0.127155	-1.42411	-0.884604	-0.737536	-1.17025	-0.582116	-1.59546	-1.3128	-2.21634	-2.0723	-1.42239	-1.61441	0.198461
P2-31-8	WDR62	IOH12715	-1.34378	-2.34155	-0.146463	-2.36229	-1.67175	-1.16745	-1.6727	-2.89683	-2.81172	-3.04595	-1.47932	-1.82875	-1.17166	-1.66563	-1.03486	-1.45815	-0.722685	-2.29962	-0.016019	-2.18457	-1.64541	-0.423791	-1.30298	-1.92238	-1.28382	-2.22414	-1.20139	-2.17855	-0.202969
P2-1-9	FTL	IOH27879	-0.0137868	-1.75225	-0.368273	-2.29772	-2.1826	-0.381994	-1.55593	-3.12632	-3.55967	-2.64509	0.34112	-1.28665	-0.763579	-2.08906	-2.13404	-0.269566	-2.2219	-2.92983	-1.7095	-2.94329	-2.42974	-1.57315	-0.211567	-2.49692	-0.23932	-0.705235	-1.54953	-0.600847	-2.80612
P2-3-9	PPA2	IOH29425	-0.507497	-3.17457	-1.20301	-2.39374	-2.83809	-0.629933	-1.53154	-2.13288	-3.97537	-3.19587	-0.636844	-1.41034	-0.746535	-1.91149	-1.36135	-0.132988	-1.84239	-3.22374	-1.01053	-2.46377	-3.04202	-1.67634	-1.43831	-1.96312	0.118295	-1.43847	-2.51107	-1.65489	-2.7024
P2-5-9	CCDC107	IOH28125	-0.0381564	2.01917	2.69776	5.78338	-2.39895	-0.606784	-1.96007	-0.772691	-3.49055	-0.869347	-0.114562	-1.41292	-1.37459	-2.42953	-1.92126	-0.170206	-2.88183	1.34029	-1.07628	-1.57935	-1.51891	16.1295	-0.710158	-0.645282	-0.970352	-1.34113	-2.05492	-1.05127	-0.954499
P2-7-9	OR10W1	IOH28539	0.327388	-2.09543	-0.372626	-2.39378	-2.43359	-0.67213	-1.58583	-2.60097	-3.50817	-3.06377	-0.110619	-1.53294	0.757561	-2.90187	-2.24416	2.35494	-0.753696	-2.97265	1.07788	-0.501546	-1.59443	-1.59634	-1.09875	-1.58854	-1.19308	-1.1804	-1.95753	-1.07724	-2.16848
P2-9-9	ZNF551	IOH28053	-0.264751	-2.45099	1.01962	-2.01122	-2.04587	-0.1472	-1.66362	-1.52385	-2.44886	-2.18584	-0.284154	0.11693	0.420823	-1.63674	-1.30354	5.72994	-0.783815	-2.04556	3.02016	-0.420043	-2.23613	1.03235	-1.44639	-1.57747	0.874991	-0.0678606	-2.36929	-1.02167	-0.833445
P2-11-9	MTG1	IOH28747	-0.974438	-2.67149	-0.597296	-2.1249	-2.10706	-1.21666	0.527547	-1.63601	-1.83498	-1.66605	-0.326374	-0.903887	0.142583	-0.59552	-1.57349	0.664109	-1.59707	-2.93277	0.437952	-1.95054	-2.15666	-1.48864	-0.269072	-1.11874	-0.249511	-0.69946	-1.93395	-1.829	-1.60572
P2-13-9	TCL1B	IOH28084	0.475821	-1.23564	3.24025	0.507241	-1.22698	1.11443	0.989711	1.92847	-2.56409	-2.26761	1.49406	-0.303791	2.60758	-0.713754	0.906327	5.29848	-1.06136	-1.9683	1.80901	1.02234	-1.80072	1.72912	0.421407	-0.954574	-0.263567	-0.319784	-1.54793	-0.561652	0.921886
P2-15-9	FBXO22	IOH28767	0.457639	-1.89869	-0.247737	-1.86872	-2.10771	-0.617239	-0.617599	-1.66522	-3.7617	-1.61038	-0.0402119	-0.779865	0.623134	-2.08162	-1.23513	0.683903	-2.43551	-2.93267	0.634763	-1.86651	-1.90464	-1.3	-0.96842	-1.56462	-0.576538	-1.66314	-1.96582	-2.11103	-1.18626
P2-17-9	CPA2	IOH27872	0.642512	-2.39718	-0.209575	-2.07789	-1.90145	-0.452567	-1.97831	-2.38295	-2.86058	-2.18897	-0.352707	-0.614126	-0.219567	-2.54518	-1.09666	-0.223594	-1.27156	-2.80624	-1.26443	-1.97369	-2.3382	-1.39032	-0.322425	-0.93024	-0.620672	-1.32152	-1.11936	-2.05946	0.302197
P2-19-9	NPM1	IOH27892	-1.19571	-2.73748	-1.27677	-3.57343	-2.28254	-1.30991	-1.40349	-3.09775	-3.60769	-2.9918	-0.233635	-1.44333	-1.05	-1.89405	-1.63928	-1.33957	-2.31191	-3.41546	-2.46069	-3.18757	-1.79383	-2.81745	-1.32746	-1.79506	-1.25282	-2.5582	-1.49232	-2.21463	-2.57779
P2-21-9	HNRPF	IOH27883	-0.920504	-2.20743	-0.580044	-2.28678	-2.93486	-1.59201	-0.598507	-2.3995	-2.7496	-2.25055	-0.529306	-1.65219	-0.457426	-2.10487	-0.938874	0.120999	-2.076	-2.40238	-1.03498	-2.33087	-2.48018	-2.11245	-0.693418	-1.4198	-1.40907	-2.56149	-0.704386	-1.72036	-1.19839
P2-23-9	ND	IOH27796	-1.87015	-2.6678	-0.741344	-1.9412	-2.5699	-1.17137	-2.37793	-1.94915	-2.5158	-1.91551	-1.08103	-2.20776	-0.198672	-2.15418	-1.77658	-1.10921	-1.34367	-2.2645	-0.276388	-2.19852	-2.37562	-2.40154	-1.04136	-2.33111	-1.75564	-2.38107	-0.989118	-1.02401	-2.41171
P2-25-9	EPSTI1	IOH27944	-0.742167	-2.31854	-0.143125	-2.06374	-1.66619	-1.22073	-2.60731	-1.73306	-1.92621	-2.61988	-1.15243	-1.65445	-0.281695	-2.04178	-0.881281	-1.69806	-1.89772	-2.64364	-0.982517	-1.6063	-1.89604	-2.21876	-1.65455	-2.01993	-1.89363	-2.39474	-0.727305	-0.842129	-1.62235
P2-27-9	LRP1	IOH28005	-1.9124	-2.37144	-0.410218	-2.47708	-2.16936	-1.00087	-1.4096	-2.75074	-2.66471	-2.57156	-1.42436	-2.38744	-0.969627	-2.16444	-1.78647	-1.80513	-2.22625	-2.78279	-1.70388	-1.84617	-1.92194	-1.92754	-1.64443	-2.3914	-1.67258	-2.93608	-1.60705	-1.51869	-1.7799
P2-29-9	ANGPTL4	IOH27952	-1.6153	-2.46582	-0.431448	-2.44836	-1.91273	-1.79603	-0.462963	-2.87979	-2.78326	-2.56303	-0.456896	-2.11483	-0.836407	-1.68039	-0.979751	-0.58497	-1.11946	-2.5762	-0.0129681	-1.97373	-2.87707	-1.73601	-1.21862	-2.57264	-1.43071	-1.71095	-1.49372	-1.8412	-2.73837
P2-31-9	C9orf78	IOH27880	-1.0874	-2.49142	-0.437868	-2.55395	-2.32558	-2.07053	-2.25941	-3.07999	-1.11624	-3.75962	-0.493831	-1.0012	-1.74502	-2.62077	-1.15806	-1.90859	-1.26471	-2.25763	-1.90589	-1.82202	-1.70022	-2.25992	-1.09229	-2.32616	-1.69121	-2.61136	-0.369083	-1.31165	-2.1777
P2-1-10	ST6GALNAC2	IOH27921	0.814779	-2.8855	-2.10225	-3.02515	-3.02127	-0.183342	-0.619593	-3.66227	-4.19052	-2.9273	0.366106	0.256817	-0.475026	-2.51163	-1.98407	-1.38054	-2.23712	-3.31625	-2.73251	-3.59931	-2.57615	-2.02111	-0.872212	-1.84183	0.164915	-1.0409	-1.58253	-2.52493	-3.11642
P2-3-10	HISPPD2A	IOH26616	1.39854	-2.40324	-2.04883	-2.68833	-3.12924	0.213962	-0.597757	-3.97507	-3.99656	-3.2248	1.70585	0.766328	0.0105384	-2.16435	-1.24588	-0.572478	-2.01316	-3.01169	-2.71452	-3.54248	-2.79083	-2.2231	-0.299192	-1.58658	0.139594	-1.30907	-2.23441	-2.68912	-1.63688
P2-5-10	LIAS	IOH27909	1.16371	-2.22805	-2.24252	-2.92854	-3.61679	1.1837	0.625506	-3.81348	-4.06132	-4.07295	1.34408	2.2791	-1.04883	-2.3873	-2.54032	-2.15126	-3.14023	-2.77537	-3.34483	-4.21211	-2.04303	-2.43776	-0.973633	-2.25013	1.53137	-0.825361	-2.63075	-3.22129	-2.16596
P2-7-10	EIF4ENIF1	IOH27165	-0.0471822	-1.86948	-1.12238	-2.23262	-3.0451	0.162992	-1.51926	-2.41887	-4.13849	-3.63133	1.04525	1.8618	-0.13474	-2.95935	-1.68426	-0.985573	-2.24971	-2.367	-2.03242	-2.74595	-1.13447	-2.10575	-0.167711	-1.73526	1.34098	-0.539702	-2.74716	-2.43231	-1.92798
P2-9-10	2011-09-02	IOH27640	1.03964	-1.75042	3.20479	0.686134	-0.861524	0.72547	-0.794696	-1.14714	-2.173	-1.19924	2.90038	15.7876	2.46968	0.567522	4.15942	2.94006	2.61482	-0.229452	1.01855	-2.24941	-0.354529	12.7439	0.0466952	-0.304057	0.484227	-0.199954	-1.48359	-0.745001	0.0778856
P2-11-10	KIAA1666	IOH27657	0.720721	-2.9458	-1.78466	-3.35429	-2.41284	-0.210988	-0.891019	-3.76946	-3.29162	-3.34139	-0.623488	0.557707	-0.371424	-1.1157	-1.19516	-1.56487	-1.98083	-2.98563	-2.7539	-2.97409	-2.58317	-1.9212	-0.85246	-2.02044	-0.630453	-0.725926	-2.21376	-1.98905	-2.41425
P2-13-10	LPGAT1	IOH27673	-0.0160022	-2.15479	-1.91737	-3.02726	-3.50692	-0.157891	-0.998536	-3.37821	-4.28583	-3.29953	-0.293171	-0.303255	-1.02823	-2.33321	-2.17131	-1.80848	-2.44021	-2.29962	-2.47719	-3.70466	-1.61994	-2.61486	-0.989344	-2.11021	0.0515278	-0.603994	-1.76816	-2.17855	-2.76749
P2-15-10	ZNF606	IOH27670	-1.01294	-2.72425	-1.76019	-2.26536	-2.57531	-0.752334	-1.59402	-2.45639	-4.20993	-2.14931	-0.982362	-0.788676	-0.959946	-1.54686	-1.70349	-1.16838	-2.35563	-1.99427	-1.84323	-2.36238	-2.60586	-2.078	-0.724438	-1.38529	-0.385388	-2.17651	-1.75262	-2.36577	-2.77232
P2-17-10	DNAJC12	IOH11265	-0.0724954	-2.22684	-1.39907	-2.7967	-1.85572	0.747185	-0.367885	-2.72053	-3.47892	-2.14039	-0.951378	-0.681448	-1.29907	-2.35775	-1.77301	-1.39146	-2.57542	-2.59169	-2.43088	-2.9216	-2.1868	-2.48897	-1.50288	-1.78754	-0.300415	-0.495325	-2.23231	-2.06665	-2.87024
P2-19-10	THBS4	IOH26721	-0.45412	-1.68673	-1.01878	-2.6542	-2.60319	0.0414483	-0.0950017	-3.17935	-3.21032	-2.95699	-0.614667	-0.915701	-0.860249	-2.16078	-1.06762	-1.13258	-2.58604	-2.92273	-1.98458	-2.77519	-1.34782	-1.86217	-1.46891	-1.84006	-0.79302	-0.840099	-1.78214	-1.88632	-2.96479
P2-21-10	ND	IOH4706	-1.14227	-2.11846	-0.380707	-3.41134	-2.59591	-0.430852	-1.18691	-3.4949	-3.44919	-3.12129	-0.477526	-1.68956	-0.84141	-2.42734	-0.751518	-0.726811	-0.920421	-1.9683	-2.94441	-2.5435	-2.19795	-1.55748	-1.04399	-1.48698	-1.57398	-0.706936	-1.65989	-2.04965	-2.85785
P2-23-10	SMARCAL1	IOH26405	-2.04422	-2.29411	-0.847297	-3.44752	-1.61418	-1.15006	-1.29059	-1.75774	-3.62007	-2.55907	-1.18393	-1.39252	-0.758152	-2.41295	-2.36583	-1.34005	-1.31071	-2.63361	-2.49516	-3.63294	-1.92587	-1.83223	-1.23468	-1.51677	-1.69008	-1.93749	-2.13375	-2.40871	-2.57787
P2-25-10	SMCR7	IOH12829	-0.778598	-2.99923	-1.432	-3.29586	-2.28284	-1.02761	-1.38521	-3.01913	-3.83162	-2.55465	-0.954686	-0.886713	-0.537496	-3.1528	-0.752126	-1.48168	-0.872388	-2.14	-2.12166	-2.84939	-1.99507	-2.26997	0.0125851	-1.50667	-0.349076	-0.474302	-1.30712	-2.21647	-0.349341
P2-27-10	ND	IOH26831	-2.15019	-2.85627	-1.038	-2.6356	-2.60783	-1.79477	-0.824577	-3.07273	-3.78857	-3.56995	-1.12647	-1.87719	-1.4531	-3.03175	-0.882564	-1.77178	-1.46443	-2.052	-2.24163	-2.94739	-1.73602	-2.25597	-1.50785	-1.38101	-0.736795	-1.88752	-1.98047	-1.65046	-2.92361
P2-29-10	KIAA1840	IOH12815	-1.88084	-2.26943	-0.884266	-3.31523	-3.05977	-1.24171	-1.49849	-2.50998	-2.98276	-3.37489	-0.326374	0.0806441	-1.57855	-2.58578	-1.69696	-2.07937	-1.56162	-2.53974	-2.11561	-3.39049	-2.05081	-1.95442	-1.55428	-2.19056	-1.68641	-1.55507	-1.31077	-2.05875	-2.79776
P2-31-10	TUBGCP3	IOH25856	-1.93966	-2.17201	-1.71746	-2.57819	-1.99476	-1.15272	-1.53632	-2.85835	-3.57772	-3.15336	-0.829804	-2.03805	-1.43556	-2.49692	-1.96956	-2.24253	-1.31576	-2.60613	-2.12749	-2.98152	-2.21634	-1.87724	-2.45073	-1.98069	-0.837908	-2.12039	-1.4144	-1.85731	-3.34068
P2-1-11	PLIN	IOH22546	6.66176	-0.640038	-1.08141	-0.673211	-1.6012	5.61677	9.99554	-0.431666	-2.19426	-0.119673	7.30543	6.96431	-0.881899	-0.232719	-1.36596	-1.25386	-1.53024	-0.461772	-2.54773	-2.18744	0.261953	-2.07493	5.48814	-0.172863	8.7776	2.29957	-0.846755	-1.12377	-1.14422
P2-3-11	NHLRC2	IOH21976	1.29766	0.793807	-0.763488	0.342395	-0.786993	1.76585	4.4335	-0.335857	-0.600744	0.364053	3.34429	2.28852	-0.522987	0.550433	-1.09945	-0.189138	-1.38498	0.201817	-1.84105	-0.650294	0.342099	-1.81927	1.50276	0.708768	4.59171	0.0368762	0.649049	-1.13313	-0.838514
P2-5-11	ND	IOH22542	8.52279	1.45059	-1.09458	0.364872	-0.00861659	5.61677	9.29123	0.0893684	0.22479	0.984044	7.50609	8.36109	-1.01592	0.830748	-0.775429	-0.840437	-1.11236	1.96887	-1.92007	-0.0869963	2.92299	-1.45781	6.34304	0.990734	10.9561	2.41143	-0.0436144	-1.27583	-0.353211
P2-7-11	RASSF4	IOH21970	7.85748	0.857898	0.413689	2.69995	-0.0112784	6.30943	9.33267	0.654465	-0.830293	1.05189	12.1671	6.14409	0.0101216	0.15982	1.00619	0.0750146	1.13501	1.6665	-1.04013	0.914473	1.82426	-2.03221	6.76863	1.76564	10.4338	3.13707	0.770359	-0.29918	5.68239
P2-9-11	C1orf65	IOH22529	7.08995	2.18113	0.274392	2.7622	0.699837	4.31935	7.16704	-0.821744	0.796188	1.65182	6.16345	5.96423	-0.100409	1.94609	1.70223	0.480244	0.479442	1.66849	-0.0886849	0.934852	1.78378	-1.27956	4.04015	1.88627	7.16279	2.49046	0.605412	0.55873	2.35027
P2-11-11	CD79B	IOH21963	4.18847	2.26797	0.457101	3.48582	1.08832	3.51479	5.50752	2.94744	1.58195	4.31571	4.0021	5.89566	-0.144335	2.76153	0.461624	-0.270458	-0.365377	3.11397	-0.757632	3.24098	2.75714	-1.59634	3.70887	2.70413	5.92588	1.88208	1.39582	0.692807	1.96698
P2-13-11	NXPH4	IOH22463	9.60814	6.2768	2.14183	10.0915	2.74195	7.09203	17.2048	5.60964	4.4513	12.949	9.35723	13.988	0.55749	5.24568	3.95329	1.34298	1.20079	9.64984	1.82421	6.26686	7.27402	-0.491313	7.72879	9.06514	12.5601	6.07527	4.4593	2.60618	5.62873
P2-15-11	ARL17	IOH21961	3.52641	47.6978	5.72884	37.8325	42.2755	4.02363	9.33862	55.7744	19.5171	74.0291	4.83153	6.95225	3.2327	31.0552	11.281	8.62213	5.07517	25.4324	4.77643	56.7007	48.3706	2.99286	5.78765	32.6216	5.10646	2.0558	11.41	7.93702	34.0768
P2-17-11	IGL@	IOH14173	257.636	439.435	50.6417	601.832	660.406	294.602	241.146	1112.91	430.467	795.455	249.136	182.261	22.2208	278.8	171.087	118.726	145.381	251.682	153.745	1033.31	409.611	39.4573	370.452	481.869	301.41	108.662	85.1211	105.19	496.165
P2-19-11	FSCN3	IOH27571	-0.719544	-2.33298	0.032117	-2.84412	-1.91763	0.528136	-0.933234	-2.80475	-3.8107	-4.29514	0.24175	-0.523874	-1.1973	-2.70585	-1.7602	-1.79701	0.486492	-2.73826	-2.06787	-3.08386	-1.67067	-2.07129	-0.772332	-1.32018	0.54584	0.000421975	-1.26385	-2.21159	-0.539046
P2-21-11	C6orf218	IOH11497	-1.13864	-2.11897	-1.18071	-2.32612	-2.48314	0.346815	-0.739345	-2.58003	-4.09639	-2.74996	0.666371	0.38361	-1.05779	-1.88122	-0.6128	-1.22789	-1.8036	-2.64804	-2.43906	-2.99754	-1.48288	-1.5574	-0.774689	-1.79043	0.0141834	-0.830473	-2.00001	-2.0487	-2.54849
P2-23-11	SYT9	IOH26388	-0.455804	-2.38207	-1.62068	-3.75034	-2.64593	0.0963389	-1.10986	-3.33224	-4.68689	-2.7192	-0.0378519	-0.273083	-0.941179	-2.41591	-1.69149	-1.77262	-2.1446	-3.15574	-2.40096	-3.48672	-1.3852	-2.18728	-1.49899	-2.27577	0.227984	-1.89038	-1.30522	-1.98921	-1.46694
P2-25-11	TIMM9	IOH12685	1.96015	-2.42982	-0.606915	-2.67629	-2.64855	0.306122	-1.02607	-2.60127	-3.93066	-3.09244	2.46496	0.876181	-0.558021	-1.70616	-0.917955	-0.568679	-1.05555	-2.41762	-0.826942	-2.28556	-1.10961	-0.550468	0.712385	-1.57262	0.0515278	2.07413	-1.43209	-1.57156	-1.8741
P2-27-11	C9orf97	IOH27557	1.08302	-2.33403	0.943384	-2.20332	-2.52819	-0.503893	-1.43434	-2.43651	-4.05379	-3.06753	1.07658	-0.249965	-0.943766	-1.31136	-1.23244	-1.49799	-0.919424	-0.990378	-2.49333	-3.05782	-1.98061	-1.12311	-0.10338	-1.62004	-0.760996	-0.770576	-1.17611	-1.59175	1.63098
P2-29-11	MGC27345	IOH12124	-0.2612	-2.08389	-0.925334	-3.15118	-2.70244	-0.356544	2.65694	-2.40279	-3.39534	-2.85799	2.95041	2.87149	-0.654	-1.73645	-1.12966	-1.19158	-1.67644	-1.77195	-1.5381	-2.80275	-2.31755	-1.22922	0.131587	-2.2484	0.452132	3.35224	-0.877868	-1.75987	-1.9257
P2-31-11	MYBPH	IOH26421	-2.06453	-1.58143	-0.495568	-1.52556	0.0842352	-0.0834778	-1.12782	-2.07168	-1.22729	-2.02508	-0.14433	0.065976	-0.86691	-0.636685	-0.413727	-1.80096	0.106005	-2.1761	-0.48759	-1.19316	-1.31015	-0.615145	-1.86347	-1.44726	-1.05967	-1.34869	-0.60288	-1.34259	-1.00801
P2-1-12	GYS1	IOH6268	-1.35818	-0.889181	-0.732124	-0.727949	-1.75951	-1.30599	0.0171345	-1.25699	-2.33223	-0.338387	0.0239743	-0.543149	-1.4267	-3.04623	-1.20856	-1.13493	-1.38072	0.132108	-2.42225	-1.45276	-0.13997	-2.05124	-1.39566	-1.24841	0.257035	-1.8905	-1.56547	-1.13605	-1.32421
P2-3-12	C2orf34	IOH23174	0.382773	-1.866	-1.38149	-2.62225	-3.04637	0.0401651	-1.23725	-2.8928	-3.00343	-2.54492	-0.363733	-1.02235	-0.975067	-2.90564	-1.74831	-1.59327	-2.48049	-1.69391	-3.09437	-3.2189	-2.11958	-2.49563	0.19974	-2.01247	-0.264768	-1.76286	-2.10986	-2.14908	-2.46123
P2-5-12	MAP4	IOH5750	0.718221	-0.702286	-1.19576	-0.969465	-0.949063	-1.45348	-0.509753	-1.84005	-3.15225	-1.26237	0.896388	-0.982023	-1.28722	-2.716	-1.3146	-1.04231	-2.05133	-0.927662	-2.52472	-3.18918	-0.353981	-1.95873	-1.07062	-1.90576	-0.571634	-1.67626	-2.03714	-1.78758	-1.72647
P2-7-12	ICAM4	IOH23172	-0.677965	-1.4841	-1.56881	-1.96171	-3.36177	-0.739788	-1.48519	-2.40636	-2.74042	-2.54176	0.103738	-0.560876	-1.17945	-3.11072	-1.70567	-1.67212	-2.39685	-1.48406	-3.0112	-2.19031	-0.729439	-2.45387	-1.66619	-0.44991	0.448473	-1.5604	-1.4516	-2.51844	-1.86747
P2-9-12	USP5	IOH4709	0.196514	-1.43497	-1.64338	-2.42698	-1.96689	0.248752	0.879691	-2.55337	-3.72636	-2.84028	-0.156925	0.0977518	-1.51846	-2.04107	-2.2755	-2.07206	-2.53137	-2.1401	-3.28237	-3.08805	-0.953266	-2.67521	-0.430847	-1.71026	0.604904	-1.476	-1.96447	-2.12238	-2.45188
P2-11-12	ND	IOH23169	-0.613906	-1.3892	-1.47518	-1.84007	-2.53797	-0.857008	-0.741055	-2.20205	-2.59317	-2.18793	-1.09813	-1.01552	-1.70178	-1.9711	-1.91308	-1.80265	-2.37826	-1.16145	-3.13805	-3.39479	-0.370808	-2.82129	-1.15375	-2.11963	-0.79302	-2.546	-1.4115	-1.9724	-2.4129
P2-13-12	ASCC2	IOH12073	-0.670436	-0.875585	-1.56528	-0.679981	-2.22461	0.0493199	-0.40708	-2.15674	-3.63017	-2.10965	-0.813322	-2.08051	-1.63115	-0.672709	-1.98402	-1.7776	-1.70721	-0.796556	-2.97904	-2.68787	-0.371059	-2.5211	-0.714434	-1.62654	-0.501854	-1.84327	-1.59104	-1.58488	-2.18551
P2-15-12	OCEL1	IOH23128	-1.02362	-1.54407	-1.22095	-0.975725	-1.94099	-0.813277	-0.635981	-1.76194	-1.51817	-0.00126103	-0.24142	-1.73567	-1.39407	-1.16936	-1.32537	-1.67426	-1.24351	-0.329621	-2.17839	-2.08097	-0.25263	-2.46152	-1.23468	-1.04153	-0.400616	-2.49902	-1.56916	-1.43385	-1.62809
P2-17-12	ND	IOH6210	-1.73962	-2.26275	-1.85043	-2.64793	-2.50327	-0.226377	-1.24379	-2.72209	-3.29698	-2.538	-0.820493	-1.23724	-1.50974	-2.24196	-1.51155	-2.18996	-2.5704	-0.305925	-3.46316	-3.5984	0.0409085	-2.28625	-1.16092	-1.30483	-0.887438	-2.22992	-1.3061	-2.22374	-2.70024
P2-19-12	ZNF192	IOH34757	-1.72862	-1.46812	-1.17996	-1.76788	-1.61296	-1.524	-2.22881	-1.67009	-2.52525	-2.27231	-1.07584	-2.32195	-1.38358	-1.67588	-1.86559	-1.45898	-2.23798	-1.71344	-2.75988	-3.05065	-0.323805	-2.09159	-1.7456	-1.40273	-0.96111	-1.77935	-1.61193	-1.00709	-2.08121
P2-21-12	AZI2	IOH3915	-0.647396	-1.77213	-0.799902	-1.21788	-1.50773	-0.757959	-2.01506	-0.485815	-2.0913	-1.43404	-0.655386	-0.882329	-1.1474	-0.965305	-0.516835	-1.27942	-1.32744	-0.255831	-2.0864	-2.07714	-0.180657	-1.34083	-1.30298	-1.15776	-0.616145	-1.52891	-1.05051	-1.54347	-1.53649
P2-23-12	C4orf6	IOH34751	-0.57532	-1.36262	-1.70922	-2.5357	-1.88808	-1.9988	-2.16002	-1.63105	-2.62578	-1.06496	-0.888238	0.0835669	-0.949227	-0.0732401	-1.24931	-1.45886	-1.71984	-0.875578	-2.12578	-2.52912	-1.12521	-2.60885	-1.32532	-0.978959	-1.06998	-2.37614	-0.0113535	-1.71473	-1.23581
P2-25-12	LUC7L2	IOH27415	-1.14868	-2.17259	-1.05539	-0.447773	-1.53508	-1.3225	-1.36371	-1.14509	-1.85067	-1.79544	-0.933187	-0.307573	-0.876127	-0.598083	-1.05731	-1.22685	-0.869097	-1.3604	-1.78954	-1.61231	-0.0778538	-1.48523	0.29806	-1.07471	-0.558353	-2.4105	-1.57502	-0.998	-1.71372
P2-27-12	ZNF157	IOH34721	0.290833	-2.80392	-1.1879	-1.17512	-1.89637	-1.73045	1.54145	-0.803808	-2.55301	-2.91352	-1.13771	0.674225	-1.01332	-1.88434	-1.35026	-2.22533	-1.72133	-1.07156	-2.17238	-1.72572	0.281398	-1.77902	-1.30644	-1.42677	0.827839	-0.448023	-0.735836	-1.71057	-1.79468
P2-29-12	WWC3	IOH27560	1.26797	-2.19945	-0.320652	-1.22162	-1.27245	-1.59322	2.13097	-0.570627	-1.08187	-0.27764	-0.604811	2.12379	-0.772774	-0.410887	-0.605557	-1.74933	-1.36049	-0.896737	-0.702009	-0.776025	-0.761369	-1.47873	0.830835	-0.576366	1.46254	0.701383	-1.11966	-0.952924	-0.837449
P2-31-12	LMX1B	IOH34707	-1.98108	-2.32067	-1.32902	-0.666427	-0.727109	-1.86404	-1.09309	-1.25426	-2.45171	-2.02768	-1.37569	-1.14017	-1.43579	-1.24612	-1.02741	-2.02832	-1.53268	-1.08884	-1.67107	-2.03786	-1.68881	-1.68323	-1.16639	-0.540032	-0.667581	-2.45912	0.136277	-2.19705	-2.20268
P2-1-13	FAM53A	IOH40099	-0.698355	-5.76123	-2.37594	-1.61308	-3.46843	-1.62068	0.1801	-7.73664	-8.09599	-5.29707	0.780807	0.83051	-0.0110513	-4.21931	-2.40616	-1.63956	-3.07834	-6.4533	-3.70954	-5.25228	-5.34917	-2.21998	-3.1701	-2.21324	0.95449	-0.782888	-2.4057	-2.37676	-3.17741
P2-3-13	C16orf45	IOH40574	-2.80665	-5.1401	-1.90235	-3.50735	-2.79813	-1.25141	-2.4663	-8.85647	-8.8357	-6.12517	-1.69375	-2.95062	-0.60023	-4.02455	-2.22157	-1.89649	-3.82685	-6.75757	-4.08102	-6.39988	-5.26352	-2.77016	-3.81667	-2.24852	-1.0002	-1.34215	-2.66453	-2.61785	-4.11099
P2-5-13	ND	IOH40094	-2.29686	-4.36318	-1.90098	-2.16485	-3.29002	-1.70539	0.460227	-8.525	-7.74973	-5.80572	-0.578468	-2.28133	-0.501144	-4.69718	-1.5743	-1.80568	-3.54158	-5.67912	-3.43129	-5.72795	-4.8029	-1.65869	-2.1726	-2.78533	-1.31701	-3.08961	-2.47662	-2.69348	-3.32684
P2-7-13	FAM44B	IOH40571	0.889292	-5.3471	-1.45054	-2.01445	-3.0199	-2.70283	-3.56931	-9.51445	-8.06932	-6.16615	-0.630302	-3.30746	-0.840043	-3.86877	-1.41169	-1.41862	-3.36914	-7.1284	-3.61195	-6.66071	-4.57567	-1.82521	-3.02953	-2.06751	-2.54943	-2.62217	-2.57474	-2.66031	-3.48683
P2-9-13	RHOB	IOH40092	-0.494929	-4.73154	-1.67647	-2.13199	-3.30517	-1.73906	0.481371	-8.94215	-8.41174	-6.13201	0.881432	0.172972	-0.623535	-4.62204	-1.52647	-1.29563	-2.9457	-5.78785	-2.71109	-5.55048	-4.16575	-1.97716	-1.80034	-1.50299	0.0810778	-1.15241	-2.35298	-2.57933	-3.2475
P2-11-13	HMGN2	IOH40568	-0.687149	-6.28053	-2.0994	-5.21638	-3.57771	-0.576799	-1.42378	-8.60545	-9.64434	-6.66264	-0.981763	-2.56814	-0.563915	-4.33604	-2.19194	-1.70977	-3.3028	-6.31998	-3.0997	-6.6176	-5.23288	-2.26105	-2.14475	-2.6635	-2.82644	-2.76641	-2.88993	-2.42172	-4.11686
P2-13-13	RAB26	IOH40090	-1.9377	-4.09379	-1.67541	-3.61162	-3.41973	-0.742509	-2.66549	-8.77528	-8.11308	-5.1203	-1.62852	-2.84353	-0.0989823	-5.59843	-1.72569	-1.82767	-3.04969	-5.8687	-3.4808	-6.18658	-4.28717	-1.98172	-4.28605	-2.14833	-1.66208	-2.00776	-2.12024	-2.5246	-3.33334
P2-15-13	LRRC32	IOH40550	-2.75532	-4.86023	-1.54932	-0.650739	-3.39216	-2.30212	-4.35099	-8.49535	-5.42547	-4.84992	-3.69823	-3.04729	-1.00009	-3.98352	-1.46372	-1.56479	-2.9662	-5.02954	-3.28474	-4.39523	-4.35965	-1.66529	-3.2927	-2.37879	-3.41344	-2.31981	-1.89475	-2.2039	-3.50489
P2-17-13	PRAMEF2	IOH26326	-1.0657	-6.53557	-1.79342	-2.39603	-4.14805	-2.70302	-2.08274	-8.5825	-7.17817	-6.00411	-3.44137	-1.40086	-0.415994	-3.93328	-1.46437	-1.2924	-2.74009	-5.71267	-2.083	-5.53963	-4.32424	-1.75798	-4.12443	-2.588	-2.40126	3.46249	-2.10622	-3.06357	-3.48969
P2-19-13	AIFM3	IOH21724	-3.27517	-6.25986	-1.32991	-1.96703	-3.19515	-2.97435	-3.18447	-7.67982	-7.33644	-5.43453	-2.92044	-1.77258	-0.792813	-4.44813	-1.50021	-1.50626	-3.27286	-6.57403	-2.4959	-4.93816	-4.46809	-1.94846	-3.4605	-2.56006	-3.64093	-1.80775	-1.2782	-2.40968	-4.21218
P2-21-13	MRPL43	IOH26232	-3.5583	-6.52681	-1.83817	-1.71088	-3.42031	-1.83684	-4.64127	-6.78347	-7.7752	-5.24109	-2.68519	-3.30202	-0.710482	-2.81823	-1.39359	-1.68557	-2.92009	-5.19251	-2.78111	-5.25732	-2.88708	-1.81419	-3.25923	-2.41673	-3.11856	-1.75228	-0.968066	-2.88627	-3.78233
P2-23-13	KLHL25	IOH21555	-3.48223	-5.87414	-1.22472	-3.15399	-3.7556	-2.11702	-5.24183	-6.33138	-7.68638	-5.00138	-4.67391	-3.8164	-1.24437	-2.58634	-1.11381	-1.71058	-3.10045	-5.81338	-2.15358	-5.94001	-4.45232	-2.40006	-3.11902	-2.81966	-3.97832	-0.704772	-1.31093	-2.35445	-3.33948
P2-25-13	ACBD4	IOH26146	-2.19265	-5.62877	-1.25311	-0.9056	-2.51278	-1.73348	-3.40593	-8.08695	-6.94954	-5.09781	-3.93606	-1.0762	-0.782579	-2.89843	-0.797104	-1.69141	-2.18706	-3.68578	-2.14946	-3.4417	-3.76662	-1.50766	-2.72205	-2.09952	-3.08824	-1.07981	-1.44073	-1.84686	-3.55274
P2-27-13	CCDC74A	IOH11292	-3.91516	-7.1979	-1.39783	-1.32996	-2.84486	-3.21801	-4.7885	-6.39637	-7.35265	-5.39668	-3.57544	-4.13902	-0.674381	-2.9738	-2.74637	-2.02527	-2.36053	-5.37837	-2.56256	-4.15059	-2.56389	-1.55061	-2.66795	-2.1343	-4.54533	-1.58843	-2.60582	-2.63163	-3.17432
P2-29-13	IL1R2	IOH26113	-1.60126	-7.16027	-0.859997	-0.63233	-2.23041	-3.32804	-3.87213	-8.3259	-7.65197	-6.13981	-3.47266	-4.5607	-0.933697	-2.65646	-0.964526	-1.63791	-2.74972	-6.18373	-1.43942	-4.23134	-2.10545	-0.627439	-3.96001	-2.56476	-3.10458	-0.791213	-1.9198	-2.4581	-3.16955
P2-31-13	SAV1	IOH11835	-3.3487	-7.41916	-1.30298	-2.70842	-2.85166	-1.67673	-3.26211	-6.83355	-6.04321	-5.57717	-3.69796	-2.71039	-1.64374	-3.57175	-1.26368	-2.1999	-2.17067	-3.92706	-2.2344	-5.5174	-4.38333	-1.07637	-3.45633	-1.7575	-2.98174	-2.01415	-2.1294	-1.91306	-3.55016
P2-1-14	OR51I2	IOH28339	-2.60328	-5.98701	-1.7577	-2.63957	-3.70198	-3.2135	-2.79022	-8.6195	-7.77278	-5.62817	-2.42593	-3.09754	-0.654319	-4.88192	-1.81274	-1.13834	-2.62822	-6.73893	-2.64355	-5.51401	-4.79726	-1.6448	-3.89432	-1.82027	-2.66325	-3.53747	-3.21673	-2.05533	-2.45664
P2-3-14	TRIM35	IOH40792	-4.22703	-5.94047	-2.38032	-2.80986	-3.59865	-3.33056	-4.5636	-7.80449	-8.21096	-5.71375	-2.09829	-2.81835	-0.409219	-4.70911	-2.00606	-1.82059	-3.26582	-6.3435	-3.39852	-6.14174	-5.74924	-2.05704	-3.89432	-2.51909	-2.82319	-2.97331	-3.17518	-3.17095	-4.10456
P2-5-14	PGM2L1	IOH29131	-1.22181	-4.44518	-2.10008	-1.36569	-3.35568	-1.07827	-2.67293	-7.3045	-7.28525	-3.92733	-0.357344	-1.97402	-0.293936	-3.62147	-1.39441	-1.5519	-2.75862	-5.09015	-2.72817	-6.06314	-4.60754	-1.79475	-1.67778	-2.46621	-1.76942	-1.34394	-3.16634	-2.68523	-2.54818
P2-7-14	SCOC	IOH40745	-1.72535	-5.02777	-1.67371	-3.32184	-3.69407	-2.93669	-2.96135	-8.84632	-7.82241	-6.83633	-2.06344	-2.90113	-0.714324	-4.27758	-1.82326	-1.77184	-2.74977	-6.61461	-2.50982	-5.60115	-4.80826	-1.91151	-4.08411	-2.64282	-1.9	-3.47264	-2.76361	-2.77753	-3.62971
P2-9-14	LOC388272	IOH29491	-1.65893	-5.31788	-1.98328	-1.11132	-3.28419	-1.81036	0.339193	-7.90511	-7.08405	-4.90726	-0.375842	-1.04014	-0.741867	-4.07851	-1.18896	-1.63831	-3.20852	-5.88997	-3.5008	-5.57709	-3.22464	-1.05754	-4.17901	-1.90252	-1.12081	-1.7043	-2.59538	-2.23769	-3.55673
P2-11-14	NAPRT1	IOH40640	-0.953764	-5.61656	-2.14102	-3.95408	-2.61539	-0.901688	-2.93445	-8.51091	-7.12176	-5.2415	-2.41152	-2.12692	-1.00888	-4.00205	-1.26641	-2.01128	-2.9267	-5.51268	-3.02748	-6.39553	-3.44885	-2.05963	-3.00739	-2.33831	-3.01739	-3.68491	-2.42306	-2.89092	-3.41586
P2-13-14		IOH29500	-1.71486	-5.55536	-1.83374	-1.70622	-3.0979	-2.19271	-3.17196	-8.77833	-7.93296	-5.15749	-1.53466	-3.03828	-0.680145	-4.2104	0.125573	-1.76795	-3.05244	-5.86362	-2.45101	-4.88028	-3.09932	-1.273	-4.46543	-1.43675	-3.23743	-0.230773	-3.01209	-2.54109	-2.10222
P2-15-14	C9orf86	IOH40600	-2.41396	-6.51997	-1.47619	-1.99784	-2.78408	-1.04797	-3.54072	-6.56903	-8.84374	-5.85842	-1.28059	-2.18197	-0.847454	-4.11117	-1.55135	-2.14769	-2.8117	-5.33216	-3.05269	-5.4805	-4.70593	-1.87286	-3.58407	-2.99848	-3.10101	-1.70972	-2.93831	-2.66428	-2.70672
P2-17-14	ND	IOH5037	-1.86606	-5.65713	-1.52749	-2.4067	-3.08251	-1.30925	-2.43527	-7.58955	-7.79478	-4.45859	-2.22485	-1.71318	-1.02597	-3.24682	-1.91757	-2.04262	-2.75511	-6.0304	-2.69681	-4.63208	-5.61394	-1.96423	-2.63057	-2.35593	-3.32394	-3.18157	-2.85076	-2.05084	-2.31329
P2-19-14	RPUSD2	IOH40870	-2.21235	-6.81127	-1.97875	-2.7812	-3.7982	-1.03541	-1.6535	-8.49223	-6.43063	-6.16701	-2.2939	-3.6001	-1.1582	-2.73883	-2.00078	-2.07179	-2.33957	-5.68096	-2.73128	-6.38538	-5.83609	-2.25951	-2.62875	-2.57393	-3.40073	-1.95186	-2.08193	-2.75871	-3.46173
P2-21-14	COPS5	IOH6870	-0.724194	-5.71788	-2.10998	0.179603	-1.92546	-0.839464	-1.26689	-7.04794	-6.5617	-5.43344	-0.564331	-0.569792	-0.884431	-2.87392	-1.53176	-2.09967	-2.82759	-4.43534	-3.0437	-5.53963	-2.81012	-1.89395	-0.656086	-1.90497	-2.46406	-1.0459	-1.51749	-2.32308	-2.99608
P2-23-14	ND	IOH40918	-2.0154	-6.09794	-1.14972	-0.641453	-3.10954	-1.66269	-3.59789	-6.12866	-7.22246	-6.01497	-3.04767	-1.4338	-1.07828	-3.38869	-0.770372	-2.27073	-2.62163	-5.8093	-2.79903	-5.18674	-3.67777	-1.73288	-0.539402	-2.66315	-4.00259	-1.96482	-1.24374	-2.05368	-2.46185
P2-25-14	THAP7	IOH5564	-0.159361	-7.01805	-1.32631	-1.73809	-3.2608	-1.91554	-1.11549	-7.64796	-8.45515	-6.2765	-0.174195	-2.15866	-0.798298	-3.29938	-2.05037	-1.93765	-2.29526	-5.46293	-3.44269	-4.9621	-2.64007	-1.59686	-1.97811	-2.14669	-2.12257	-2.09666	-1.6071	-2.2536	-3.13699
P2-27-14	ND	IOH40902	-1.6134	-7.52851	-1.41351	-2.13753	-2.79129	0.238593	-1.82561	-7.50306	-8.38324	-7.39912	-0.375842	-1.45407	-1.32922	-4.78098	-2.5909	-2.55677	-2.93141	-6.54801	-3.43777	-5.53986	-3.5722	-2.34816	-2.85044	-3.19863	-4.20784	-3.07041	-1.70916	-2.78514	-3.71395
P2-29-14	SULT2B1	IOH22150	-0.170243	-7.07677	-1.34352	-3.83306	-2.93098	-0.802004	-2.55665	-7.05143	-8.50093	-6.45607	-2.31257	-2.47875	-1.38611	-3.93358	-1.72676	-2.26593	-3.01628	-6.6521	-2.88266	-4.90837	-3.91716	-1.2845	-2.0153	-2.77808	-4.25865	-0.718058	-1.91957	-2.64771	-2.493
P2-31-14	CC2D1A	IOH40844	-0.727446	-6.95131	-0.984793	-3.4285	-2.81615	-1.31879	-1.7808	-7.83435	-8.03551	-5.18575	-2.71782	-3.29736	-1.56367	-4.21595	-1.70698	-2.27657	-2.85942	-6.48228	-2.91746	-4.87035	-4.31602	-2.05124	-2.01879	-2.26108	-2.67113	-1.73865	-1.41989	-2.23464	-3.07161
P2-1-15	TSPYL3	IOH40937	-2.3684	-5.4889	-1.33602	-2.71659	-2.15423	-3.44735	-3.6973	-4.84012	-5.99932	-5.35298	-3.45292	-2.68301	-0.17727	-4.54136	-0.878508	0.523968	-2.76433	-5.93003	-1.72757	-5.10022	-5.7631	-1.70636	-4.00474	-2.62811	-2.95995	-3.67678	-2.21103	-2.50578	-3.23958
P2-3-15	GUCA2A	IOH35011	-3.81903	-5.85648	-1.58664	-4.6756	-3.80004	-3.4496	-5.05477	-7.1369	-7.91844	-6.32102	-3.94762	-3.24996	-0.237502	-5.53431	-2.25705	-1.18392	-2.90244	-6.81683	-3.11513	-6.10732	-5.27401	-2.13077	-4.18591	-3.13662	-2.85459	-2.74064	-2.67174	-2.82061	-4.00869
P2-5-15	NPFFR2	IOH40924	-1.99263	-4.72162	-1.76275	-4.36832	-3.79538	-2.69842	-3.71444	-6.62773	-7.23747	-5.45629	-0.757533	-2.02502	-0.383677	-4.85795	-2.19183	-1.24159	-2.57872	-6.69949	-3.31887	-5.83718	-4.56939	-1.91639	-3.63335	-3.12978	-2.20612	-2.87661	-2.38772	-2.0786	-4.01573
P2-7-15	WFDC6	IOH34944	-1.47506	-4.83639	-1.45674	-2.82736	-3.11481	-2.69806	-3.91327	-8.32917	-8.94188	-7.16976	-2.44735	-1.56357	-0.652381	-3.52845	-1.54723	-1.48491	-1.84253	-6.41422	-2.9406	-6.33101	-4.67733	-2.14721	-4.08411	-2.59616	-2.39049	-1.70972	-2.25021	-2.61111	-1.7277
P2-9-15	PHF16	IOH36182	-1.28305	-4.89195	-1.99543	-2.74823	-2.65076	-2.48026	-2.6792	-7.89868	-6.36165	-6.11167	-2.57912	-2.9706	-0.512184	-4.83201	-1.93611	-1.74011	-2.52997	-6.73503	-2.94531	-5.13924	-3.24391	-1.86328	-3.66437	-2.39213	-1.4028	-2.64364	-1.91885	-2.39078	-4.05944
P2-11-15	C21orf84	IOH34931	-2.3634	-3.85993	-0.87456	-4.11715	-3.0615	-2.04197	-4.84696	-7.6687	-7.66582	-6.4239	-1.21157	-3.5528	-0.566474	-4.48727	-0.930957	-1.7172	-2.49323	-5.2788	-2.96596	-5.14814	-4.17856	-2.14046	-2.48015	-2.52595	-3.0557	-3.13292	-1.89522	-2.27084	-3.2953
P2-13-15	SLC5A3	IOH36106	-0.487938	-5.2938	-1.46189	-2.09925	-2.41207	-2.59306	-2.14998	-7.50306	-4.61579	-3.75138	-1.47102	-3.55906	-0.776242	-4.86922	-0.707301	-1.27665	-1.44952	-5.11553	-0.69296	-4.31178	-1.84981	-2.09948	-3.96001	-2.02795	-4.74176	-2.45191	-1.15004	-2.62717	-2.25899
P2-15-15	ND	IOH34903	-1.92459	-5.53233	-2.15634	-2.97466	-3.65235	-1.90582	-3.48134	-6.56291	-7.61996	-6.44371	-1.81538	-3.16991	-0.806644	-3.92071	-2.12878	-2.36817	-2.93311	-5.43658	-3.11135	-5.9962	-3.92232	-2.12757	-3.22519	-3.31177	-1.79665	-4.25754	-1.89327	-2.92177	-3.88048
P2-17-15	FLJ32065	IOH43325	-2.52988	-5.79962	-0.988314	-3.72234	-2.591	-2.3285	-3.44836	-6.37249	-7.33916	-6.18993	-2.58039	-2.38515	-0.71928	-5.30487	-0.969731	-1.29678	-2.32582	-4.57512	-1.98286	-5.45276	-4.65961	-2.23659	-3.7166	-2.425	-2.73361	-1.95145	-1.68944	-2.83481	-3.18531
P2-19-15	EIF2C3	IOH43945	-2.54477	-6.27654	-1.45048	-3.92844	-3.62617	-2.67139	-3.83258	-8.51534	-7.69201	-6.49846	-1.94341	-1.58554	-0.941517	-4.1422	-1.84211	-2.12836	-3.00806	-6.39874	-2.84332	-5.86171	-4.80619	-2.16348	-2.92135	-2.17345	-3.1761	-2.72227	-1.30137	-2.36395	-3.27037
P2-21-15	FANCF	IOH43318	-2.77623	-5.2938	-1.40191	-1.80749	-2.74796	-1.96092	-1.81536	-6.8414	-7.39129	-5.6771	-2.47501	-1.97861	-0.744657	-4.30397	-1.20602	-1.92688	-2.19981	-3.07427	-1.85165	-5.17817	-2.96129	-1.51767	-2.39833	-2.64869	-2.17478	-0.977143	-1.62312	-2.49707	-2.6077
P2-23-15	ND	IOH43933	-2.24543	-6.16092	-1.64911	-3.59904	-3.12484	-0.901688	-4.7634	-6.97351	-8.03551	-5.75568	-2.96054	-1.68636	-0.973863	-4.28265	-2.24911	-2.10176	-2.73401	-6.79589	-2.90054	-6.84137	-4.79726	-1.45447	-3.11723	-3.14323	-3.67543	-3.4415	-1.85937	-2.63844	-3.65406
P2-25-15	SFTPG	IOH43313	-1.76948	-6.67123	-1.66987	-2.79881	-3.36046	-2.05854	-4.46103	-6.78506	-7.98633	-6.20509	-2.70368	-2.67985	-0.924759	-4.41297	-2.37474	-2.10716	-2.90759	-7.18458	-2.52861	-6.16324	-2.72405	-1.97094	-0.462199	-1.8721	-1.83174	-2.67537	-2.41819	-2.79688	-2.52971
P2-27-15	ND	IOH43907	-4.04001	-6.03124	-1.15985	-3.95836	-3.02568	-3.19441	-5.02392	-8.61259	-7.06152	-6.48798	-2.93458	-2.87473	-1.3913	-6.38873	-2.36635	-2.32766	-2.86419	-5.35382	-3.66823	-5.49891	-3.55338	-1.39025	-3.42541	-2.71037	-3.73335	-4.21632	-1.75387	-2.31623	-3.42502
P2-29-15	MAP1D	IOH43306	-2.33594	-7.75494	-1.09645	-2.55165	-3.61962	-3.0777	-4.03667	-7.76152	-7.63429	-6.24488	-2.81722	-3.58398	-1.31845	-5.98725	-0.777375	-2.55189	-2.60655	-5.83524	-3.36557	-5.39485	-4.72773	-1.74563	-2.51465	-2.72334	-3.52751	-2.96537	-1.6637	-2.21595	-3.61926
P2-31-15	ZNF710	IOH43902	-3.93919	-6.38459	-1.2638	-4.04631	-3.75069	-1.6481	-4.49071	-7.88094	-9.42256	-4.85417	-2.42113	-2.9641	-1.87158	-4.9621	-1.33692	-2.58233	-2.81762	-6.85505	-2.84571	-6.28701	-3.95439	-1.70232	-3.37762	-3.08143	-4.03092	-3.82851	-1.45901	-2.35328	-3.62498
P2-1-16	PANK2	IOH44713	-4.37567	-4.82466	-1.26018	-4.4428	-3.21006	-3.19441	-4.57064	-6.24271	-7.26643	-3.01847	-3.13428	-3.95236	0.458011	-4.92696	-1.75853	-0.18033	-2.30972	-6.33571	-1.67721	-4.41354	-4.63111	-2.11288	-5.12281	-1.85198	-3.60648	-2.42708	-2.55273	-1.41173	-2.45773
P2-3-16		IOH44484	-3.72864	-5.68445	-2.03709	-5.8458	-3.38534	-2.55984	-4.06278	-7.45483	-8.61603	-4.6507	-2.3011	-3.37495	0.515815	-5.15528	-2.23867	-0.402809	-2.77552	-6.91772	-1.23608	-5.62392	-5.30187	-1.16129	-4.84674	-2.52632	-3.89178	-1.00025	-2.83024	-2.36914	-3.54698
P2-5-16	NAT8L	IOH42501	-2.38617	-4.00519	-0.67059	-4.82132	-2.80379	-2.45016	-5.70413	-6.35717	-7.86065	-3.34102	-2.02983	-1.86438	0.907455	-3.9726	-1.64076	0.0230139	-2.6933	-5.6373	-0.929651	-2.82022	-4.31064	-0.893615	-5.21611	-1.05666	-2.96721	-2.37743	-2.57198	-2.56621	-2.13807
P2-7-16	ND	IOH44464	-4.13596	-5.31788	-1.64653	-4.88709	-3.98899	-3.08707	-4.16772	-8.09657	-9.23043	-5.71273	-2.39406	-3.85554	-0.432415	-5.20309	-1.85539	-1.63128	-3.05497	-7.66807	-2.30135	-5.34566	-4.96921	-1.97622	-5.11782	-2.17088	-4.21818	-4.82673	-2.47215	-3.08411	-2.74606
P2-9-16	PRR10	IOH42346	-2.08526	-4.87599	-0.985181	-4.00194	-3.04232	-0.359507	-3.31997	-5.28897	-6.59222	-2.95967	-1.02484	-4.48195	0.480128	-2.94742	-0.782735	-0.509551	-1.71248	-4.89472	-0.787772	-2.55972	-1.5916	-0.784948	-4.18399	-1.35231	-2.61342	-3.17283	-1.83602	-2.00792	-1.80064
P2-11-16	DCTN1	IOH42830	-3.04315	-5.89979	-1.77658	-4.90649	-3.8326	-2.67897	-5.50433	-7.21072	-8.92772	-5.90231	-3.54662	-2.77258	-0.639595	-4.94792	-2.07494	-1.77369	-2.97695	-7.09491	-2.71575	-5.78969	-4.0943	-1.69494	-4.06621	-2.05955	-4.42108	-4.27786	-2.39719	-2.51147	-3.04312
P2-13-16	TSPAN9	IOH41496	-1.52634	-4.34718	-0.669474	-4.00689	-3.27931	-2.69842	-4.40651	-7.22426	-6.30252	-3.75363	-1.43949	-3.16839	-0.696654	-4.94356	-1.30173	-1.1015	-2.42115	-5.66244	-1.97712	-4.20369	-4.12889	-1.86252	-4.05133	-2.49959	-1.38431	-3.65283	-2.44473	-2.34902	-2.8149
P2-15-16	ELMO2	IOH42537	-3.0484	-6.00195	-1.47511	-4.89019	-3.59865	-1.90582	-4.02489	-6.69954	-9.62773	-6.38846	-2.08167	-4.12225	-0.398831	-3.62969	-2.14051	-1.69069	-2.55008	-6.49597	-2.68559	-5.92347	-4.09126	-0.998878	-4.27391	-2.56513	-3.33053	-2.37743	-2.46914	-2.29106	-3.335
P2-17-16	DERL3	IOH45490	-2.61875	-6.03346	-0.220913	-3.9686	-2.14937	-2.45936	-4.96064	-6.55863	-6.76991	-4.12662	-3.45061	-3.58799	0.372134	-4.7075	-1.01973	-0.37381	-0.877274	-6.31661	-2.48164	-3.43665	-2.93	-2.21598	-4.93355	-1.59063	-4.23455	-3.65283	-1.90432	-2.6545	2.31657
P2-19-16	OTUB2	IOH45933	-3.31521	-5.6551	-1.22681	-5.25997	-2.73831	-2.31148	-5.65994	-4.88151	-6.49288	-4.32565	-3.28717	-4.96475	-0.518171	-2.91642	-1.55915	-1.14899	-1.42868	-6.0329	-1.78533	-4.68004	-2.57685	-1.85858	-4.47406	-3.29728	-4.26335	-4.54796	-1.31712	-1.57118	-0.71561
P2-21-16	MID1	IOH45487	-1.17465	-5.34114	-0.790931	-4.70607	-3.0776	-2.27947	-4.57064	-6.63485	-7.88951	-5.79552	-1.64814	-3.53469	-0.228089	-4.30964	-1.43379	-1.60231	-2.36783	-8.21852	-1.63785	1.55959	-3.53189	-1.87495	-4.25958	-3.20635	-4.63471	-2.91814	-1.36232	-1.77376	-2.62587
P2-23-16	COMMD4	IOH45931	-2.25645	-6.66904	-0.765185	-3.94586	-3.48109	-2.83268	-3.56361	-6.17339	-7.52325	-5.08246	-2.01439	-4.80183	-1.17222	-4.31251	-1.14575	-1.0057	-1.33848	-6.5145	-0.875855	-4.12718	-5.05559	-0.248361	-2.95714	-3.35357	-4.19831	0.813031	-2.11888	-1.90072	-2.14785
P2-25-16	MRPL55	IOH45485	-1.66305	-6.54972	2.01597	-4.05451	-0.78324	-2.50767	-5.37763	-4.85038	-6.80243	-4.79608	-2.53875	-3.59007	-0.0191009	-5.08297	0.427678	-0.149701	0.190246	-6.57403	-0.442295	-0.999164	-3.89645	-0.671908	-3.45633	-0.798382	-3.52995	-3.32352	-1.22797	-0.114044	3.57845
P2-27-16	MDM2	IOH45927	-3.7602	-7.7213	-1.45901	-4.9422	-4.28198	-2.75703	-4.76706	-7.90082	-8.62932	-6.57217	-3.69343	-3.16991	-1.6016	-5.41871	-2.09031	-2.19869	-3.51561	-7.58864	-3.42298	-6.26992	-4.70338	-1.86314	-3.35778	-3.34946	-2.83753	-3.88709	-1.98437	-1.59982	-3.63179
P2-29-16	MTMR2	IOH45482	-3.38303	-6.04706	-0.795726	-3.76417	-3.72117	-3.20413	-4.54159	-7.70379	-7.17817	-5.36261	-3.46572	-4.12324	-1.46375	-4.61529	-1.46072	-1.37977	-2.59792	-6.11635	-3.29798	-3.87408	-3.52411	-0.933816	-5.03309	-2.10545	-4.5348	-3.96879	-1.75328	-2.08929	-1.55296
P2-31-16	MYOD1	IOH45924	-0.27211	-6.21873	-0.764451	-4.15656	-3.67328	-1.41955	-2.05855	-6.85496	-8.07496	-5.18305	-1.57643	-2.36348	-1.24135	-3.56432	-1.07009	-2.13543	-1.99476	-6.59323	-2.01038	-5.22807	-3.92114	-1.4411	-2.25968	-2.51949	-2.73021	-0.168162	-1.96858	-2.35739	0.906382
P2-1-17	RANBP5	IOH12354	-2.19201	-3.78289	-0.0911593	-4.63357	-1.63173	-2.55011	-5.18494	-6.08508	-4.76071	-4.26553	-3.46406	-3.85163	1.62851	-4.64522	-0.741192	0.99451	-1.16655	-4.95154	-1.26372	-4.31678	-4.9935	-1.07142	-4.28771	-2.71958	-4.25525	-4.59958	-2.38117	-2.01749	-0.34922
P2-3-17	Magmas	IOH6645	-3.57161	-4.7812	-0.494651	-5.48578	-1.97949	-2.83646	-4.06515	-5.74114	-7.11207	-3.9855	-2.69239	-2.45352	0.105294	-3.95989	-1.50533	0.195952	-2.05317	-6.92387	-1.63161	-5.28989	-4.43056	0.0108263	-3.79212	-2.46889	-4.34177	-3.42486	-2.43988	-2.08365	-3.51273
P2-5-17	PLEKHC1	IOH12652	-3.36112	-4.89395	-0.692574	-4.4122	-2.7077	-3.58801	-4.32858	-6.01576	-7.29979	-3.55555	-2.65102	-3.90428	0.77787	-4.21818	-1.17639	-0.169559	-1.98394	-6.29302	-1.80415	-5.60506	-5.84422	-0.406052	-4.18918	-2.12044	-3.61701	-3.57659	-2.05011	-1.83286	-2.85331
P2-7-17	TDP1	IOH6556	-2.7523	-5.43832	-0.475035	-4.57881	-2.06044	-2.45466	-4.2418	-6.28554	-8.29575	-4.1532	-1.31016	-2.41589	0.792029	-3.60185	-0.956436	0.176795	-1.2888	-6.70414	-0.717836	-4.18323	-4.72395	-1.19372	-4.1536	-2.49342	-3.35937	-2.32688	-2.98789	-2.14127	-1.13984
P2-9-17	NAV2	IOH13436	-2.57731	-5.0009	-0.508661	-5.16679	-1.36562	-1.08627	-5.54787	-3.71151	-7.44996	-3.55089	-2.18062	-4.26215	1.728	-3.46227	1.62568	1.11234	0.566321	-6.6274	-1.06117	-3.41604	-3.80489	-0.933353	-4.84489	-1.19875	-3.54447	-3.1202	-2.59584	-1.80283	5.53852
P2-11-17	ND	IOH5882	-3.16025	-5.87714	-0.706777	-5.41618	-2.06798	-2.08267	-4.69858	-7.44414	-7.25982	-4.84089	-1.81858	-6.44911	-0.0163763	-4.68778	-0.147775	0.241374	-1.1704	-6.55623	-1.97332	-4.50073	-4.19309	-0.787195	-3.5004	-1.82954	-3.29636	-3.00598	-2.80032	-2.66148	-2.04114
P2-13-17	CPSF3	IOH13866	-3.25944	-4.5463	0.273478	-5.31398	-0.987286	-2.8126	-4.13447	-6.23058	-5.86892	-3.25614	-2.91795	-2.90559	1.24681	-3.66463	1.80293	1.39841	0.795767	-6.24599	-0.486969	-3.23863	-3.80489	1.52828	-4.08411	-1.49135	-2.91894	-1.37453	-2.28663	-2.39331	1.08768
P2-15-17	ND	IOH6090	-2.29856	-5.86857	-0.831921	-4.32768	-3.46037	-2.08033	-2.54733	-7.21244	-8.34214	-5.74468	-1.16563	-2.36747	-0.319767	-4.23551	-1.4356	-2.10237	-1.65043	-5.67137	-3.03406	-5.60369	-4.82177	-2.12398	-3.70055	-1.81163	-4.12256	-3.34623	-2.46348	-2.74664	-3.29908
P2-17-17	ASXL2	IOH25869	-1.24297	-4.92029	1.06545	-5.84683	0.723009	-0.79381	-4.11952	-2.53205	-2.53276	-2.96068	-3.08537	-1.18597	1.6286	-3.79491	1.43921	0.136	1.42437	-5.07325	0.70181	-1.90229	-3.75477	-0.0780412	-3.91502	-1.01956	-3.24252	-1.93051	-1.8443	-1.63876	-1.41933
P2-19-17	CPNE2	IOH28984	1.87953	-1.87496	5.62526	-1.5725	3.71417	0.749972	-1.54481	-2.75865	-2.22049	0.664132	-0.741623	0.973743	2.30187	-1.43956	4.11705	0.472628	4.99754	-4.16224	2.32595	-2.83012	0.596578	6.46448	-2.39493	-1.37266	1.14447	-0.909716	-1.0356	-0.161841	0.365409
P2-21-17	USP6NL	IOH25858	-2.84476	-5.13121	-0.248818	-6.15769	-0.150898	-3.83627	-4.54691	-4.87702	-6.12537	-4.86339	-3.42188	-3.9433	-0.176718	-3.48166	-0.743987	-1.00706	-0.836996	-5.64878	-0.822834	-3.22901	-4.07892	-0.186786	-4.17185	-2.70362	-3.03202	-2.88833	-1.38187	-2.00251	-2.04277
P2-23-17	CCDC90B	IOH13871	-3.0915	-5.6551	-1.27559	-6.00889	-3.24954	-2.33688	-4.65265	-7.30698	-6.98279	-4.57647	-2.16426	-2.45955	-0.826927	-3.36851	-1.60872	-1.92587	-1.64329	-6.44579	-2.5242	-4.41677	-3.96834	-1.74017	-4.43214	-2.63108	-3.68108	-3.1171	-1.58987	-2.35382	-3.19822
P2-25-17	NRIP1	IOH25775	-2.44767	-4.9912	-1.2993	-5.86934	-3.40361	-2.39364	-5.11037	-6.50633	-7.97829	-5.2601	-2.79072	-4.57323	-1.44637	-3.65816	-1.71324	-2.10608	-1.91552	-8.21331	-2.69901	-6.04022	-4.73627	-1.08537	-3.79942	-2.8208	-2.07661	-2.63547	-2.11285	-2.35939	-2.99094
P2-27-17	VPS26B	IOH14292	-3.38303	-6.25879	-0.464001	-2.98928	-3.14451	-2.57902	-4.2608	-6.09862	-7.18225	-4.88628	-3.69334	-2.87276	-1.29903	-4.15165	-0.543606	-1.69562	-1.1842	-7.67743	-2.88145	-4.84983	-3.56081	-1.70663	-3.36708	-1.53637	-3.34808	-2.41334	-1.16514	-2.04431	-0.198725
P2-29-17	SLU7	IOH9775	-2.34149	-5.36667	0.0862711	-5.01921	-1.85676	-1.47629	-3.51837	-5.64209	-6.50464	-4.69513	-1.9026	-3.89047	-1.68042	-4.37681	-0.224916	-0.960341	0.13406	-6.41204	-1.07419	-4.46426	-3.15555	-0.816947	-3.76657	-2.25608	-4.63834	-3.24918	-1.38263	-1.70209	-1.85482
P2-31-17	TAF10	IOH14477	-0.802588	-5.95728	-0.367242	-4.86472	-2.10016	-2.61337	-2.63411	-6.89272	-8.77643	-4.8042	-2.02983	-3.4354	-1.95814	-3.68126	-0.405079	-2.27421	-1.06388	-6.51892	-2.6995	-5.22525	-5.08702	-1.16853	-2.80926	-2.35304	-2.98203	-1.82155	-2.25852	-1.47255	-3.13342
P2-1-18	CDKN2C	IOH53827	-2.59342	-4.2817	-0.293754	-0.978245	-1.64078	-2.72114	-4.94059	-6.89497	-8.89644	-4.7489	-2.24937	-1.64884	2.73999	-4.84593	-0.483307	0.713793	-0.92929	-5.57529	-0.687218	-2.90856	-4.23214	2.82453	-3.75197	-1.93851	-3.81882	-4.05611	-2.42299	-1.41682	0.526832
P2-3-18	BCL2L2	IOH45796	-2.22355	-4.47002	0.0313084	-0.729609	-1.97475	-2.93669	-4.54427	-4.79029	-7.92041	-5.53674	-1.79458	0.960215	1.58282	-2.30701	1.25794	-0.0119203	-0.749661	-7.58297	-1.92774	-4.57158	-4.28857	15.7574	-3.34564	-2.40057	-4.85413	-2.32873	-2.80764	-2.23819	-0.86349
P2-5-18	HMBS	IOH53807	-3.12658	-5.13151	-1.41237	-4.37457	-3.05167	-2.31914	-4.09255	-8.25388	-9.10821	-6.77574	-0.433221	-3.91645	-0.463509	-5.59373	-1.76149	-2.13599	-2.98468	-7.78498	-3.22504	-6.71554	-5.90045	-2.12826	-3.32493	-3.03231	-3.63748	-3.10509	-2.74367	-2.41482	-3.22591
P2-7-18	VHL	IOH29460	-2.03111	-5.37409	-0.346916	-3.34096	-3.93582	-2.93669	-5.68635	-7.22391	-8.44762	-6.96179	-3.17241	-2.83027	0.302347	-4.80821	-1.73864	-1.2141	-2.51048	-6.30082	-2.04828	-5.9667	-4.52662	-2.18209	-3.58277	-2.22624	-2.52218	-3.63231	-2.27113	-2.38809	0.316208
P2-9-18	CACNB4	IOH53805	0.357934	-0.277343	0.411049	4.24474	0.794652	-0.550409	-0.510407	2.68743	3.75016	6.09407	0.896458	-1.27187	1.17538	-0.308406	0.500196	0.528034	1.20619	2.34312	2.35437	3.1176	3.14895	0.24032	-1.18973	1.8458	-0.412966	-0.21735	-1.14341	0.282748	-0.966175
P2-11-18	LRRC47	IOH23204	-3.77012	-6.39449	-1.40792	-4.80023	-3.66428	-2.59908	-5.17581	-7.6497	-8.67747	-6.20509	-2.15706	-6.3224	-0.38544	-4.68394	-1.91307	-2.0587	-1.85992	-6.12827	-3.11871	-5.94918	-6.18331	-1.94863	-3.70452	-2.84645	-5.15603	-2.31122	-2.08728	-3.4593	0.286605
P2-13-18	BCL7A	IOH53789	-3.65969	-7.23128	0.30495	-3.48271	-2.76542	-2.20442	-5.03579	-7.60159	-7.23616	-5.50875	-1.73466	-4.07947	1.15638	-4.39247	0.156483	-1.45664	-0.713161	-6.46113	-2.30223	-5.17209	-4.29177	-1.5846	-2.66065	-2.7412	-3.8411	-4.09946	-1.80171	-2.44921	5.15399
P2-15-18	TNS4	IOH13238	-2.70553	-7.09128	-1.02869	-4.31873	-3.7763	-2.6286	-3.6412	-7.10113	-8.89378	-6.75203	-2.79321	-3.46475	-0.442541	-4.65574	-1.64992	-2.17058	-1.93724	-6.10841	-2.78868	-6.04452	-5.17043	-2.45558	-3.65342	-3.28445	-3.71986	-4.09059	-2.67429	-2.88575	-1.42806
P2-17-18	KIAA1609	IOH25816	-3.15152	-7.01593	0.0713723	-3.84907	-2.86927	-2.72551	-4.07464	-6.43728	-7.07839	-6.14759	-2.80042	-3.15879	0.0842464	-5.6935	0.0584879	0.2127	0.0445214	-5.52802	-2.27696	-4.59019	-4.86289	-0.633652	-3.7833	-2.61942	-3.76197	-2.83143	-1.96785	-2.2491	1.15953
P2-19-18	NEUROD2	IOH11120	-1.22551	-4.93249	-0.331999	-3.34456	-3.68308	-2.5574	-4.10021	-8.43838	-7.92317	-5.55227	-2.00439	-3.40215	0.0375653	-5.0589	-1.30182	-0.362554	-1.11987	-7.20514	-2.43868	-5.11369	-5.12992	-1.23646	-3.25419	-2.70337	-4.63834	-0.437843	-1.6316	-2.41108	0.496314
P2-21-18	GLT8D3	IOH25798	-3.94244	-7.21248	-1.02476	-5.42264	-3.46167	-2.20676	-5.06848	-7.96657	-8.1026	-6.95904	-2.5953	-4.23421	-0.712024	-5.18574	-2.1744	-1.20732	-2.36993	-7.1284	-2.31072	-5.36427	-4.96612	-1.66424	-5.12799	-2.48048	-4.42582	-2.15949	-2.56153	-2.44361	-3.30004
P2-23-18	MGC35308	IOH22814	-3.52379	-6.25973	-1.24552	-4.29598	-3.41975	-2.96532	-5.33516	-7.83081	-9.2914	-6.49307	-3.69103	-4.33985	-0.92634	-4.62528	-1.308	-2.10073	-1.59118	-7.28619	-2.87904	-5.69499	-4.78094	-1.93667	-3.03702	-2.66741	-4.29815	-2.96108	-2.32606	-2.89902	-2.43824
P2-25-18	WDR41	IOH25728	-3.84324	-7.1635	-1.29055	-5.16318	-3.641	-2.20207	-5.7291	-8.25525	-8.50093	-5.90711	-2.43037	-4.13988	-1.26106	-4.9422	-1.41759	-1.84675	-2.4344	-6.75357	-3.16531	-6.03267	-4.48489	-1.26237	-3.16568	-2.96919	-4.29949	-2.95326	-1.21776	-2.76441	-2.96995
P2-27-18	ELAVL2	IOH22311	-3.34723	-6.107	-0.384376	-4.46113	-3.36099	-2.9766	-5.50018	-8.43695	-7.71322	-6.45721	1.02369	-3.61389	-1.03267	-4.51255	-1.21968	-1.87671	-0.832895	-5.51268	-1.7443	-5.72035	-4.43965	-1.46607	-3.8782	-2.31713	-4.3132	-3.84507	-1.74286	-2.15232	-3.1712
P2-29-18	ND	IOH50197	-3.02364	-7.08067	-1.43693	-6.15123	-3.24318	-2.84124	-4.17669	-7.2972	-9.23659	-7.06572	-1.04552	-3.47621	-1.45149	-4.16013	-1.89347	-2.2086	-2.80441	-7.1415	-3.34128	-6.20721	-4.56334	-2.178	-3.67945	-3.60673	-2.87094	-2.7249	-2.14923	-2.75877	-3.24305
P2-31-18	SYNCRIP	IOH21945	-2.92712	-6.99425	-0.584406	-4.19629	-2.68305	-3.0915	-4.63358	-7.79188	-8.19522	-5.49876	-3.03751	-4.20132	-1.69233	-5.0372	-1.08643	-2.18181	-2.24951	-7.32823	-2.72167	-4.8685	-4.96939	-1.66733	-3.56789	-2.34019	-5.25611	-3.47402	-1.74234	-2.40214	-2.15509
P2-1-19	SET	IOH56253	-0.612528	-6.07572	-1.13647	-3.46761	-2.44898	-2.84783	-4.32858	-6.92134	-7.86519	-5.50875	-2.40154	-4.17066	0.0569816	-5.42471	-2.10312	-0.15165	-2.35526	-5.98666	-2.92099	-5.80277	-6.90831	-2.35487	-1.00671	-3.11624	-4.23829	-2.73389	-1.81783	-1.29976	-3.88203
P2-3-19	C1orf114	IOH56053	-1.90068	-4.86612	-0.914203	-4.70669	-3.14451	-2.33293	-5.64807	-8.51653	-8.61728	-5.27936	-2.89799	-3.3331	-0.316345	-5.31847	-1.9282	-1.34951	-2.46867	-8.5326	-3.39088	-6.49705	-5.42583	-2.16577	-4.19109	-3.3667	-4.53887	-3.52087	-2.62262	-2.53413	-3.84778
P2-5-19	DSC2	IOH56393	-3.32065	-6.32125	-0.813484	-5.67106	-3.89919	-3.70759	-4.43949	-7.81367	-8.43735	-6.24059	-0.91597	-2.92512	-0.521882	-5.08246	-1.73023	-0.41227	-2.95824	-6.9444	-3.63031	-5.42952	-5.96595	-2.61006	-3.96366	-2.82731	-3.30289	-4.29996	-2.57641	-2.71495	-3.46285
P2-7-19	PRKCI	IOH56035	-2.78567	-6.10013	-0.945166	-4.79452	-4.23103	-2.16353	-2.99721	-8.50474	-9.63617	-7.2406	-3.80865	-4.57428	-0.33921	-4.71917	-2.27938	-1.4525	-2.7879	-7.90239	-3.46735	-6.82629	-6.17494	-2.62027	-3.84086	-3.42941	-4.3132	-3.76369	-2.16395	-2.96002	-1.29611
P2-9-19	NLGN3	IOH56381	-3.04315	-5.64207	-0.612663	-4.54651	-2.97427	-1.79641	-4.82184	-7.62507	-9.28807	-6.07452	-3.1749	-4.27931	0.503201	-5.86344	-1.05681	-0.252827	-1.6295	-7.21572	-1.44018	-5.62304	-6.17598	-1.30585	-3.19601	-2.96738	-4.51676	-4.37336	-2.25141	-2.25853	-3.17243
P2-11-19	C1orf19	IOH56031	-2.21637	-6.08866	0.197335	-4.20813	-3.197	-2.22524	-4.14945	-6.89189	-9.3371	-6.12405	-3.01215	-2.12471	0.219487	0.0669616	0.203512	0.683783	0.384656	-6.32684	-2.29174	-3.33178	-6.88776	2.44061	-3.03428	-2.68382	-2.50892	-4.5375	-2.90393	-1.85178	-2.7927
P2-13-19	ND	IOH56370	-3.04315	-5.64207	-0.773053	-6.04286	-3.72098	-3.46167	-5.91139	-6.97757	-8.8551	-5.93726	-2.48277	-3.09177	-0.790675	-5.49642	-2.25512	-1.9302	-2.52811	-7.91148	-2.92018	-6.04912	-5.88692	-2.18699	-4.19109	-3.63074	-4.22419	-4.6415	-2.30544	-2.84622	-3.16995
P2-15-19	PARK2	IOH56027	-1.49377	-5.82285	-0.673315	-4.67318	-3.71183	-2.71681	-5.57925	-8.08252	-8.78713	-6.26137	-1.98992	-2.08997	-0.489009	-5.89429	-1.36876	-1.67193	-0.547981	-8.05587	-2.74809	-5.7352	-5.52914	-2.19174	-2.13041	-2.90467	-2.59216	-2.66074	-2.17801	-3.04819	2.3392
P2-17-19	IL4R	IOH46228	-1.86787	-5.50229	1.39739	-3.41041	-2.65861	-3.09167	-4.20754	-5.9282	-7.18147	-5.61755	-2.3739	-4.48505	0.606866	-5.12087	0.862172	-0.0815149	1.24668	-6.28781	0.241756	-1.93156	-6.30904	0.152646	-3.16903	-1.8773	-3.64499	-2.49743	-0.980352	-2.05035	7.17273
P2-19-19	GBAS	IOH3806	-3.13372	-7.17257	-1.43054	-5.21048	-3.5101	-2.57397	-3.99288	-8.26107	-8.87431	-6.70934	-3.4117	-4.39865	-1.16239	-4.28616	-1.67771	-1.80614	-2.77262	-7.91148	-3.25489	-6.32616	-5.5203	-2.00614	-1.21018	-2.68325	-5.15603	-3.31914	-1.92855	-3.12122	-2.71993
P2-21-19	KCNMB1	IOH46209	-3.15149	-5.91524	-0.299937	-3.90751	-2.75894	-2.96532	-4.02823	-7.27086	-8.27144	-5.89085	-3.42188	-4.2438	-0.721301	-5.30839	-0.922127	5.16282	-0.437046	-7.06554	-1.53945	6.20217	-4.72396	-0.496023	-3.18486	-1.68201	-4.17336	-3.99542	-2.00111	-2.55568	-2.86279
P2-23-19	SLC43A1	IOH3789	-2.08189	-6.17569	-1.55773	-4.95164	-4.24546	-3.56667	-6.95112	-7.87281	-9.16152	-7.39547	-2.54798	-4.45541	-1.31471	-6.02469	-2.05497	-1.22039	-2.58804	-6.76819	-3.44353	-6.87912	-4.65066	-2.22392	-3.85052	-3.21773	-3.34507	-4.10279	-2.85163	-2.89868	-4.34208
P2-25-19	CCL23	IOH46195	-4.50023	-6.10447	-0.334203	-4.88493	-3.0847	-2.34715	-5.79696	-7.02652	-7.47149	-6.26226	-2.88482	-3.09993	-0.948828	-5.65174	-0.62206	-0.681879	-1.611	-6.03692	-0.314806	-2.51823	-4.50406	-1.11548	-3.86539	-2.56452	-4.03291	-3.35472	-1.56788	-2.5872	-2.98054
P2-27-19	EIF2B2	IOH3471	-3.22641	-7.21248	-0.885749	-5.33554	-2.99135	-3.23122	-4.91476	-8.15159	-8.11576	-7.12339	-3.68142	-3.62652	-1.42006	-5.07219	-0.768919	-1.12659	-1.04678	-7.6418	-2.94023	-5.47336	-4.8328	-0.388333	-3.06141	-2.99696	-5.14876	-2.53496	-1.89372	-2.55427	-3.79975
P2-29-19	CNOT7	IOH46222	-3.20903	-6.81127	0.463561	-4.00045	-3.45519	-2.68383	-5.16157	-6.79456	-8.81121	-6.03241	-3.02223	-2.41137	-1.03989	-5.41216	0.309368	0.820223	-1.04181	-6.79972	-1.13637	-1.47424	-5.30167	1.47648	-3.27225	-3.55029	-4.00985	-3.09321	-1.65197	-2.32612	-2.25131
P2-31-19	RP11-169K16.3	IOH55076	-3.44651	-7.14373	-0.69209	-5.14973	-2.98862	-2.82485	-1.34148	-5.19824	-7.01818	-5.28513	-2.80264	-3.84911	-1.49075	-4.93274	-1.16921	-1.21542	-2.44653	-6.85023	-2.74056	-2.72358	-3.95037	-1.21304	-2.81029	-2.73486	-3.50251	-1.4171	-1.69169	-2.7637	-2.16585
P2-1-20	PLCXD3	IOH59368	-0.994143	-3.63068	0.611163	-3.2407	-0.823942	-2.39314	-3.91327	-6.33783	-8.62847	-5.22623	-3.12038	-2.69373	1.64919	-2.86639	0.208521	1.92522	-1.00821	-5.98606	-0.857387	-3.6438	-5.56205	4.16278	-3.61301	-2.12057	-2.10077	-1.63257	-2.30452	-1.416	-3.71894
P2-3-20	C14orf28	IOH54993	-4.11278	-5.84608	-0.966735	-5.22321	-4.13197	-2.81737	-5.14047	-9.06572	-9.12633	-7.11454	-3.06208	-2.27054	-0.120565	-5.75967	-1.86453	-0.747911	-2.59607	-7.66004	-3.15627	-5.87863	-6.57729	-2.47161	-3.67532	-3.02299	-4.24677	-2.47462	-2.70967	-2.14439	-2.28901
P2-5-20	UCP3	IOH59325	-2.33581	-5.04054	-0.371307	-4.66348	-3.21882	-3.21115	-3.93937	-6.97985	-8.91723	-5.10611	-3.30685	-3.83729	0.310874	-5.20369	-1.03304	1.89817	-2.26787	-7.77517	-1.67716	-5.7352	-5.35191	-1.09494	-3.98384	-3.17374	-3.44099	-2.73251	-2.22614	-2.37418	-3.57082
P2-7-20	C1orf131	IOH54955	-3.89741	-5.78517	-1.40384	-5.37867	-3.46134	-3.08941	-5.41787	-8.35671	-6.88113	-6.11461	-3.55899	-4.34023	-0.238474	-5.68991	-2.02061	-0.814954	-2.44221	-7.16228	-2.4673	-6.80161	-5.8959	-2.11669	-4.15174	-3.50961	-1.94637	-4.67544	-2.46068	-2.70087	-3.41604
P2-9-20	TFPI	IOH59292	-3.81217	-5.01278	-1.01222	-4.73043	-3.1101	-4.0821	-5.55946	-8.33955	-8.37268	-5.00234	-3.07096	-3.17224	0.454832	-5.01127	-1.8514	0.55836	-1.59418	-6.75804	-1.18504	-5.69778	-6.41483	-0.180936	-3.38333	-3.13777	-3.69379	-2.99858	-2.35061	-2.61925	-3.10488
P2-11-20	SLC35B1	IOH55025	-3.83807	-5.89189	-1.1707	-4.71479	-3.48856	-3.0777	-5.18723	-8.15464	-8.74127	-7.10705	-3.67135	-4.13384	-0.939434	-6.23734	-1.85424	-1.38462	-2.47319	-6.17445	-3.17997	-6.44061	-5.40633	-1.99826	-3.80779	-2.66873	-3.17247	-4.04005	-2.50913	-2.64644	-3.90806
P2-13-20		IOH59947	-3.52379	-6.58436	-0.320524	-6.04455	-3.38451	-4.56265	-5.53891	-7.57792	-6.925	-6.71271	-2.79561	-3.28721	-0.440282	-4.7245	-1.62432	-0.892677	-2.21185	-7.37806	-2.28997	-4.46125	-5.26989	-0.833995	-4.15174	-2.84754	-2.92102	-4.47632	-1.91783	-2.8189	-2.53009
P2-15-20	SYP	IOH54998	-2.8045	-6.43792	-1.04341	-4.94635	-3.7361	-2.96064	-5.17581	-7.91116	-9.89718	-7.06572	-3.08957	-4.15644	-0.956698	-4.31543	-0.970092	-1.24315	-2.42581	-7.42175	-2.86015	-5.7674	-5.25928	-2.09388	-3.35204	-3.02287	-4.43127	-3.2155	-2.21877	-2.65085	-3.18491
P2-17-20	HSD11B1L	IOH59687	-3.08978	-4.84851	1.35466	-4.73772	-2.30504	-2.20442	-5.45374	-6.12078	-8.54991	-5.91023	-0.545322	-3.12217	0.167228	-5.40594	0.814719	1.13412	1.31826	-5.97181	1.43543	-3.25084	-6.1847	0.4627	-3.52751	-1.72723	-1.4028	0.946974	-1.06685	-1.80572	2.88139
P2-19-20	FLJ45831	IOH58677	-3.26506	-6.96049	-1.75072	-5.32431	-3.53224	-2.47266	-5.65994	-8.06384	-8.73364	-7.14044	-2.7527	-4.55238	-1.27973	-5.82478	-2.44119	-1.94897	-2.70753	-7.44594	-3.64519	-6.37777	-5.90503	-2.53333	-3.94907	-3.30891	-5.15603	-4.76867	-1.63324	-3.24996	-3.54124
P2-21-20	HPS1	IOH59668	-3.94407	-6.89114	0.265635	-5.06489	-2.40501	-1.91068	-4.69853	-7.94688	-8.09335	-5.11555	-3.67634	-2.54587	-0.465304	-4.34182	0.499004	0.99871	0.602844	-7.10838	0.58731	-0.75928	-4.27433	-0.0177364	-2.35268	-2.93286	-2.54924	-2.18432	-0.732262	-1.73602	1.68595
P2-23-20	C1orf213	IOH58709	-2.99026	-6.43642	-0.135538	-4.51413	-2.80737	-2.06279	-5.40811	-7.73242	-8.65607	-7.01396	-2.42353	-4.12024	-0.604487	-4.81621	0.238956	-1.45199	-1.44534	-7.59267	-1.56578	-4.74541	-6.94209	-1.69334	-2.80926	-2.62813	-3.13926	-4.01611	-1.37139	-2.57491	4.50704
P2-25-20	CSF3	IOH59727	-3.04943	-6.32125	1.03582	-4.90991	-0.897093	-2.71715	-5.31511	-7.5522	-8.04105	-5.02252	-2.66598	-3.38535	-0.824549	-4.54195	3.12105	0.576749	-0.353916	-7.19852	0.0498045	-2.3293	-5.82572	1.10151	-2.03575	-2.21672	-3.49943	-3.46545	-1.69162	-2.7755	4.29202
P2-27-20	FLJ25996	IOH58684	-0.880309	-6.46863	0.464762	-4.18548	-3.50549	-2.82485	-4.03667	-8.08371	-8.49875	-5.90816	-3.78933	-3.86088	-1.10803	-5.69762	-0.538313	-1.91326	-1.55242	-6.90503	-2.33482	-4.6068	-5.75683	-1.17575	-3.27018	-2.28644	-3.62713	-2.5264	-1.88646	-2.86859	1.29673
P2-29-20	HPS1	IOH59663	-2.04647	-6.74234	-0.873817	-4.88996	-3.77213	-2.16353	-4.60946	-8.19392	-9.27373	-7.39406	-3.67634	-1.85495	-1.38658	-4.67889	0.238439	-1.40631	-1.89636	-7.21572	-1.4291	-5.05633	-5.395	1.66285	-3.19601	-2.94183	-3.83075	-2.36812	-2.01912	-2.30555	-0.886103
P2-31-20	LOC149134	IOH58723	-4.03188	-6.74538	-0.661572	-4.23868	-3.51561	-3.2135	-4.44415	-8.04564	-10.8511	-7.6515	-2.92765	-3.49995	-1.61594	-6.2594	-2.24474	-1.92641	-2.44614	-7.18458	-2.25254	-5.72507	-6.54083	-2.00309	-3.23003	-3.30741	-3.72031	-2.45191	-2.53587	-2.90192	-3.07142
P2-1-21	MASP1	IOH60848	-2.71902	-0.0283398	-0.0685643	0.0655851	-1.98402	-1.8755	-2.7894	-4.19302	-5.35042	-3.35293	-1.52091	-1.63902	0.220708	-1.43576	-1.8619	-0.58596	-1.8143	-3.7934	-2.43299	-2.72121	-1.68678	0.230332	-2.43862	-0.99586	-2.75432	-1.81806	-1.62208	-0.63817	-3.01448
P2-3-21	CMA1	IOH63586	-3.18079	-4.01252	-1.30833	-2.5536	-2.31771	-2.02204	-3.55611	-6.05652	-7.23837	-4.55749	-3.08537	-1.92439	-0.204761	-4.45086	-1.42196	-0.00598963	-2.03331	-5.35573	-2.77238	-4.93512	-3.65845	-1.86904	-2.02556	-1.69925	-4.95914	0.272647	-2.70575	-2.45444	-3.19765
P2-5-21	SCNN1D	IOH42569	-2.70358	-1.6603	-0.584369	-1.94652	-2.26957	-0.947162	-2.21274	-4.37029	-3.26818	-2.15598	-2.43037	-2.94583	-0.287188	-4.17472	-0.584664	0.30242	-1.09698	-4.04054	-1.56178	-2.85981	-5.15129	-1.28793	-2.14236	-0.834001	-2.91681	-1.91564	-2.3798	-1.74708	-2.54686
P2-7-21	CCDC37	IOH63581	-1.73053	-2.57645	-0.61842	-2.37805	-1.74747	-1.96907	-3.05997	-3.4192	-5.00496	-2.82843	-0.570288	-2.51117	0.217979	-2.88947	-0.543062	0.428101	-1.56915	-3.73596	-0.931152	-3.02955	-4.25216	-1.34898	-2.55787	-0.559948	-2.50202	-2.08091	-2.51148	-0.899599	-2.39873
P2-9-21	FOXA1	IOH60254	-0.348822	-1.96755	-0.413203	1.27432	-1.25225	-0.746084	-0.857436	-2.51066	1.72041	1.28821	-1.30011	-1.19535	-0.172005	-1.89049	-0.406194	0.237723	-0.711854	-1.09725	-1.2522	-0.176235	-1.77808	-1.49372	-1.35894	0.674759	-0.637238	0.378533	-1.20925	0.597669	-1.07327
P2-11-21	CCDC37	IOH63576	-1.70541	-2.39684	-0.886956	-1.78441	-3.30951	-0.483594	-1.43401	-3.12049	-3.99783	-5.01039	-0.666201	-1.80714	-0.439259	-2.51884	-1.29137	-1.78881	-1.76503	-3.80351	-3.21931	-2.38227	-3.08119	-1.96435	-1.42698	-1.5673	-0.413323	-1.36655	-3.06641	-2.06017	-2.62613
P2-13-21	TTN	IOH60266	0.891072	-0.968911	1.17648	3.05468	-0.339553	-0.483594	-1.18171	1.00402	7.01793	3.5905	-0.777581	-0.584641	1.66159	1.33365	0.744368	1.41417	1.65372	4.14148	1.40848	3.44146	1.0016	1.53034	0.89072	0.362518	1.21606	-0.433207	-1.00391	1.09123	2.10734
P2-15-21	PRDM1	IOH63509	-0.473208	-2.92755	-0.67173	-1.41349	-2.0642	-0.855853	-0.800683	-4.23586	0.912476	-4.40931	-0.0035705	-0.549314	-0.693805	-2.80347	-1.29285	-0.724837	-1.81945	-4.07609	-1.10041	-3.4239	-1.84048	-1.92216	-1.77434	-1.00805	-0.358799	0.484941	-1.6844	-2.2536	-0.308327
P2-17-21	GUF1	IOH62959	-2.95994	-1.29723	0.669594	3.26141	1.89029	-0.545637	-1.56156	6.84069	10.2708	0.552667	-0.725101	-1.73407	-0.351298	2.17941	1.49559	0.503493	0.15541	3.73513	0.706262	3.05768	4.29243	-0.763069	-1.93906	3.2167	-3.12421	-2.95336	-0.289157	1.16311	1.32859
P2-19-21	C1orf165	IOH62792	-0.203054	-3.46776	-0.409999	0.0698475	-1.24782	-2.46331	2.8907	-1.42756	-1.43195	-2.20919	-0.695118	-0.62101	-0.511546	-1.53705	-0.0668565	-0.898041	-0.814625	-0.209282	-0.568444	0.666354	-0.308183	-1.27043	-1.72152	0.249782	0.505984	-0.812889	-0.835452	-0.604798	-1.3125
P2-21-21	PAPD4	IOH62957	0.410532	-3.3663	-0.118676	1.81127	-0.187796	1.47369	3.53621	0.320795	5.88613	0.832749	1.85909	2.77853	-0.42376	-0.0667318	1.5863	-0.754802	-0.557571	0.502188	0.812944	2.29979	2.08845	-0.879986	1.33603	2.38212	2.74264	2.39823	-0.340991	-0.279598	1.53414
P2-23-21	RPSA	IOH62878	2.51982	9.31731	4.122	17.5727	6.69522	3.42603	5.14197	25.4036	38.7809	17.5785	1.74146	4.84425	0.800861	15.9741	9.81293	10.048	6.23762	31.0488	14.2247	26.7688	16.0526	4.81926	6.07937	19.5022	0.136659	0.378533	5.00163	5.92589	13.0495
P2-25-21	UIMC1	IOH62953	17.6232	14.0516	2.03047	15.4133	2.33544	15.6495	34.5812	14.5504	18.5905	9.13539	21.4953	32.0492	0.114697	10.1393	5.12413	3.98301	2.82191	24.7163	12.3985	16.4478	14.4338	1.9765	17.0488	20.4903	20.0731	24.606	3.15998	4.69535	9.63665
P2-27-21	IGL@	IOH62871	241.618	129.248	14.9189	184.686	105.583	231.545	328.32	296.094	156.935	216.727	116.306	254.19	3.98704	76.2943	47.6011	30.2864	43.0696	170.98	104.958	190.115	157.773	19.4454	311.646	134.116	277.413	186.806	32.3539	33.2165	98.8545
P2-29-21	IGHG1	IOH62932	569.763	997.249	171.329	835.893	342.648	747.722	738.358	1292.59	1564.72	974.09	444.484	715.286	44.8405	859.063	357.093	161.911	322.049	1156.94	408.825	926.282	852.131	191.9	655.018	478.421	890.732	503.101	325.362	386.738	418.086
P2-31-21	TRA@	IOH62867	-4.16577	-5.35689	-1.374	-5.59186	-4.28121	-2.95596	-4.41137	-6.87416	-9.95433	-7.64008	-3.943	-3.15363	-1.44982	-5.19015	-1.47006	-2.01954	-2.66773	-7.68881	-2.85913	-5.61727	-6.51514	-1.68801	-4.46191	-3.06942	-4.83432	-2.96037	-2.16161	-2.59064	-4.27548
P2-1-22	EEF1A1	IOH63047	1.26681	4.42257	1.58947	-3.61648	2.98259	0.618586	1.55722	11.7874	11.194	8.3142	1.40538	2.9508	0.71858	1.40627	0.713685	2.17447	0.405582	5.62164	3.03901	6.59848	0.580134	0.353137	2.01755	2.89511	1.31067	1.02397	1.04693	3.39837	0.879052
P2-3-22	TCF19	IOH62971	0.510091	1.70678	-0.401893	4.61847	-0.143739	2.55288	2.15926	0.0495296	1.95349	0.0674385	3.24647	3.50881	-0.393723	-0.931298	0.133444	-0.14342	-1.63407	-2.24099	2.73356	-1.30355	-2.00831	-1.14168	1.88662	1.55603	2.23743	2.53329	-1.29012	2.53156	-0.628469
P2-5-22	IL17F	IOH63032	7.21101	8.5947	0.733734	5.16038	1.43314	4.84105	17.1987	7.81772	5.44652	3.41926	10.4483	8.26552	0.627014	2.47097	2.33149	2.3794	-0.273249	3.9773	4.19667	3.36251	1.37494	0.201227	14.1288	5.27312	9.65671	9.92198	-0.225837	1.84548	0.969061
P2-7-22	IGHA1	IOH63170	12.3804	22.2955	2.49774	12.1942	5.04379	16.2681	30.1841	17.4127	17.7974	14.6908	14.9983	17.4642	0.919821	12.7078	4.25488	3.04572	2.30698	13.3315	6.82353	13.3951	13.4219	1.73991	30.7347	12.4112	11.4726	15.7446	3.12517	5.36303	8.08114
P2-9-22	IGKC	IOH63029	263.423	265.377	32.8229	201.791	202.954	307.799	428.374	360.472	286.302	330.069	169.736	301.277	7.86196	145.104	70.7613	45.4698	54.8427	321.467	94.1302	215.761	225.519	31.9018	337.117	187.338	399.202	218.132	49.2995	87.73	155.375
P2-11-22	MAP1S	IOH63109	4.43063	6.87189	-0.176515	2.32055	-0.0219036	2.05198	5.73316	2.31461	3.75764	1.97502	2.74489	3.18836	-0.215634	0.949105	0.234937	-0.532294	-0.099741	1.68216	0.114567	1.65828	1.36031	-0.348893	3.93338	2.08848	4.41152	2.0954	0.209197	0.692151	2.81748
P2-13-22	TRA@	IOH63027	8.65735	67.8394	13.649	70.5647	38.2855	11.3046	26.6704	92.943	123.3	80.3109	13.2378	14.6229	3.24003	55.0184	21.8392	16.0089	22.2216	87.3153	33.6771	78.8032	61.0492	13.287	11.732	43.6683	28.8732	11.7509	21.008	34.6317	37.6636
P2-15-22	IGHG1	IOH63075	112.345	95.6126	54.9332	570.577	376.848	263.162	217.599	934.396	456.461	703.963	49.9279	345.41	7.81228	188.195	134.186	45.0792	71.3664	794.473	92.7395	366.999	557.68	56.6979	100.133	459.727	296.134	132.293	55.0092	130.002	385.524
P2-17-22	MGC87895	IOH62564	-2.69092	-5.60764	0.527469	-2.83753	-1.24802	-3.32813	-5.92255	-3.75711	-0.781537	-3.6193	-2.41336	-3.0912	-0.1145	-3.44275	1.44279	1.28221	-0.978644	-2.82711	0.2712	-1.12526	-3.41983	-0.62027	-3.60067	-0.360416	-3.56895	-1.66016	-1.7757	-1.63446	10.6967
P2-19-22	OR3A2	IOH62736	-0.440874	-2.36902	-0.542567	-1.94071	-0.758677	-0.296293	-1.72522	-3.85326	-3.01775	-2.25231	-1.39368	-0.798119	-0.676905	-2.97176	0.531448	-0.82385	-1.02068	-3.44027	-0.658337	-1.21452	-1.62679	-1.12179	-0.467048	-0.923597	-2.99702	-0.945652	-1.59287	-1.4113	-0.488874
P2-21-22	EDG2	IOH62562	0.145852	-5.65729	-0.911397	-3.5789	-2.4633	-0.85473	0.833132	-6.95419	-7.12188	-5.52471	-1.23402	0.556302	-1.28926	-5.17952	-1.29285	-0.561218	-1.52386	-6.94003	-2.06228	-4.96431	-5.69811	-1.79565	1.23918	-2.6412	-0.744599	1.22233	-1.91469	-2.34456	-1.97672
P2-23-22	USP21	IOH62721	-2.01377	-6.80304	-0.914512	-5.01268	-3.68284	-3.20881	-4.58891	-6.92759	-7.20387	-5.78819	-2.72416	-2.85327	-1.15881	-4.93227	0.221174	-1.33892	-2.11244	-7.28681	-1.88831	-5.85168	-5.63188	-1.46657	-1.74569	-1.95789	-4.19091	-1.70706	-2.30184	-2.17807	-0.473224
P2-25-22	C11orf57	IOH62557	-0.305208	-7.23298	-0.326448	-2.3987	-2.4605	-1.62696	-0.745994	-5.24191	-6.2866	-5.3907	-1.37123	-2.09494	-1.14649	-5.97775	0.333272	-1.55008	-1.15113	-5.07424	-1.17841	-5.09853	-5.46152	0.297335	-3.44916	-1.76177	-2.81503	0.248183	-1.08146	-1.4517	-2.751
P2-27-22	TSPAN14	IOH62684	-2.53997	-5.20573	-0.533362	-3.38096	-2.196	-2.47315	-4.84567	-6.48776	-5.88274	-5.50346	-3.34807	-3.59169	-1.3032	-5.97036	1.53431	-1.3479	-0.558293	-5.74037	-1.86424	-2.33561	-5.31367	-0.952155	-0.369543	-0.834037	-3.75482	-0.680125	-2.09132	-1.81309	2.9838
P2-29-22	MPPE1	IOH62552	-2.38617	-3.75769	0.0930567	-4.50847	-1.14867	-3.70984	-1.64343	-5.82146	-4.7682	-3.24505	-1.66975	-0.664141	-1.54588	-6.05055	1.30926	-0.673056	0.482521	-3.44323	-0.418798	-2.33813	-5.57283	-1.1379	-3.60246	-0.778584	-3.60631	-2.0755	-1.05039	-0.981548	-0.00959279
P2-31-22	ND	IOH62723	-2.88586	-5.11986	-0.835375	-4.2742	-3.01589	-2.56713	-4.48834	-7.19288	-6.61297	-5.94396	-2.92044	-2.55003	-2.00785	-5.59012	-1.35764	-2.31637	-1.1394	-5.62341	-2.14397	-5.54897	-5.1882	-2.05452	-2.73245	-1.50868	-3.91358	-3.73546	-1.47984	-2.56108	-2.97333
P2-1-23		empty	-3.01786	-6.16602	-1.58566	-4.04149	-4.23553	-1.77696	-3.21238	-8.39984	-7.70082	-4.30538	-0.69267	-3.32557	-0.29108	-3.78288	-1.33097	-1.63551	-3.63219	-5.33422	-4.16898	-6.51155	-4.79726	-1.1663	-1.4037	-0.180925	-4.57981	-3.84782	-1.63481	-1.63273	-4.13907
P2-3-23		empty	-2.53531	-6.80715	-1.44732	-4.06004	-4.18281	-2.26147	-5.42701	-9.27388	-9.18591	-7.06572	-1.48599	-3.62412	-0.616003	-4.03792	-2.27558	-1.95103	-3.03938	-6.89669	-4.38665	-7.0051	-4.4721	-2.37864	-1.80546	-3.02371	-3.08109	-4.24019	-3.17062	-2.60364	-4.31592
P2-5-23		empty	-4.22085	-6.94903	-1.01618	-5.24509	-4.23312	-2.14313	-4.74141	-9.37084	-9.17964	-6.89195	-0.570288	-3.12447	-0.623696	-5.02951	-2.67215	-1.94689	-3.11333	-6.94731	-3.84764	-5.30554	-6.16025	-2.17828	-3.07752	-3.3557	-2.1153	-3.63101	-2.67961	-2.76569	-3.4974
P2-7-23		empty	-3.03631	-6.81127	-1.72936	-5.32334	-4.17645	-2.57199	-4.21811	-9.4551	-7.97193	-6.59447	-0.757533	-2.52586	-0.605973	-4.43118	-2.18923	-2.12001	-3.60449	-7.08143	-4.09082	-6.56295	-5.72078	-2.28028	-3.31061	-2.62054	-3.63947	-3.67678	-2.75183	-2.48954	-4.38725
P2-9-23		Hs Dlx2	-2.52633	-3.95947	-1.12289	-3.9636	-2.6695	-2.34489	-2.95545	-6.0551	-6.5617	-5.42476	-1.13683	-3.70415	-0.59357	-4.6594	-2.02323	-0.669638	-1.53607	-4.46639	-1.15767	-4.5126	-5.0733	-1.25791	-3.14376	-2.39786	-3.13739	-1.88835	-1.26003	-2.39685	-1.8452
P2-11-23		Lhx9	-2.58782	-2.70063	-1.00679	-3.44453	-3.20444	-1.07081	-1.98158	-5.72194	-7.88038	-4.718	-1.79893	-2.42845	-0.368448	-4.10027	-1.36943	-0.924568	-2.51032	-5.93311	-1.68474	-5.8346	-4.49359	-2.25865	-2.23897	-1.93944	-2.42826	-0.999447	-1.93377	-2.81976	-2.83798
P2-13-23		Pou4f2	-2.11127	-5.25	-0.94378	-4.42033	-2.73335	-0.230648	-1.87124	-7.61678	-8.21354	-4.99909	0.00584783	-2.41151	-0.591124	-4.75473	-1.45967	-1.04697	-2.45775	-5.93548	-2.95521	-5.20184	-4.95412	-1.90997	-1.51884	-1.652	-4.16665	-3.45031	-2.05316	-2.34298	-1.98044
P2-15-23		Foxg1B	-1.10405	-6.53018	-1.46288	-2.80737	-3.69707	-2.85703	0.572125	-7.45211	-7.37484	-5.79973	-0.658576	-0.977465	-0.977358	-4.05572	-2.07463	-1.65849	-2.65846	-7.08514	-2.71086	-5.89932	-4.57309	-1.74131	-0.302802	-2.75688	-1.11807	-0.682195	-2.12184	-2.3274	-2.42769
P2-17-23	SFRS5	IOH14860	-2.71564	1.28192	0.667682	0.37032	0.998851	-1.10403	-2.39205	0.475441	0.775591	2.23664	-1.69672	-2.59847	0.0618349	-0.452774	0.968543	0.519988	-0.397713	0.148791	0.529384	1.73835	-1.391	-0.74561	-2.07666	1.59904	-3.69561	-3.08658	0.255879	-0.729973	1.2259
P2-19-23	SLC18A1	IOH6435	-1.65619	-5.42055	-1.34439	-3.24469	-2.8493	-1.21701	0.149651	-6.4727	-5.30187	-5.15215	0.237024	-1.79927	-0.859638	-3.38604	-1.01936	-1.74392	-1.17882	-4.79781	-2.4401	-5.25491	-4.76809	-1.87507	-0.749056	-2.25192	-1.73292	-1.16741	-1.66963	-1.61608	-2.92235
P2-21-23	ACO1	IOH11817	-0.691489	-3.05533	1.15991	-0.113026	1.55887	-1.43414	-0.891525	-3.02012	-3.26691	-0.460259	-0.95212	-0.449931	-0.180628	-3.30402	2.99242	2.94656	1.9689	-3.78855	1.01072	2.03015	-3.92976	-1.05435	-0.962703	0.875451	1.74841	4.08289	0.21387	-0.817785	-2.67739
P2-23-23	C6orf81	IOH22492	-1.86454	-4.63341	-0.973503	-3.27385	-2.76966	-1.17534	-1.35984	-7.05251	-7.88538	-5.3027	-2.47278	-1.3748	-1.13105	-4.66037	-1.19366	-1.25792	-1.77074	-5.25379	-1.97271	-4.48275	-4.02789	-1.79719	-0.671443	-1.33657	-2.47515	-1.4836	-2.12717	-2.17589	-2.69058
P2-25-23	C14orf108	IOH21477	-2.2314	-1.27439	-0.634881	-1.16421	-4.31966	-1.27611	-2.0769	-8.9511	-10.6405	-3.7422	-1.80658	-1.23259	-0.833896	-2.17477	-1.49898	-2.51036	-3.29545	-0.304735	-4.70246	-5.99395	-2.11427	-1.35353	-1.42698	-1.63097	-1.43855	-2.27686	-1.07928	-2.72024	-3.87378
P2-27-23	LOC129530	IOH22661	-0.791312	-5.73107	-0.80381	-2.73589	-2.10016	-0.235421	-2.39061	-5.11019	-6.43454	-3.88503	-2.02983	-0.898765	-1.24136	-3.77977	-0.64181	-1.04218	-1.31691	-4.19934	-0.351968	-3.56655	-4.38585	-1.11452	-0.709203	-1.57566	-1.95327	-0.155513	-1.22325	-2.384	-3.33851
P2-29-23	DR1	IOH5390	1.99737	-6.30182	0.181835	-4.46006	-2.13651	4.52273	-2.60089	-5.90517	-7.1827	-3.62513	-1.64189	0.368841	-0.589547	-6.04428	-0.920843	-1.27422	-1.16495	-7.68118	-2.23022	1.45608	-4.99206	-1.4533	3.12812	-1.56529	-2.34355	0.365725	-2.23632	-1.3908	-4.34762
P2-31-23	GLO1	IOH4415	-1.16508	-3.44484	0.128629	-0.931629	-1.05582	-0.123671	-1.34148	0.759527	-5.1878	2.425	-1.80254	0.2583	-1.25001	-1.5442	0.05467	-1.33577	-0.109923	-1.37258	0.278323	-0.380126	-2.53645	-0.145655	1.43272	-0.50918	-2.70272	-1.07117	-0.561611	-1.33195	-1.28553
P2-1-24	CSAG3A	IOH6059	-2.29162	-2.01886	0.637049	-0.581212	-1.23736	-0.247667	-3.99745	-3.95477	-6.54825	-5.26208	-0.847342	-3.27465	0.887549	-2.86344	1.06319	1.04374	-0.880909	-3.265	-1.20666	-2.45822	-3.30749	-0.734973	-3.34046	-0.450958	-3.85321	-0.554369	-0.550079	-1.2618	0.340098
P2-3-24	DUOXA1	IOH13505	-1.68259	-3.77956	-1.74642	-4.13755	-3.34638	-1.26152	-2.59072	-7.69274	-8.31966	-4.91033	-0.630302	-2.51662	-0.653419	-2.89882	-1.35637	-0.40333	-3.09559	-4.81972	-1.70806	-4.78609	-5.50541	-1.67306	-2.96432	-2.59715	-3.0059	-0.246613	-1.36832	-1.92419	-3.53083
P2-5-24	INTS10	IOH5074	-2.41454	-0.459983	-0.166193	-1.65361	-1.67767	-1.05486	-2.39501	-1.26418	-3.74168	-3.0567	0.641998	-2.39475	0.0969326	-1.74088	0.44671	0.547038	-1.04556	-4.44604	0.149104	-1.52441	-4.4307	-0.857852	-2.11605	-0.482128	-2.79046	-1.92918	-0.870125	-0.987167	-0.233576
P2-7-24	RPSA	IOH7174	-2.40113	-2.13184	0.0895089	-0.420108	-0.977017	-0.655406	-3.75738	-3.93463	-3.36468	-1.87014	0.896458	-0.526359	0.0204723	-1.35903	3.40101	1.13833	-0.886902	-3.8419	0.200604	-0.507454	-3.75125	0.118424	-0.719719	-0.601051	-1.92645	-2.34059	-1.21068	-0.434086	0.0176166
P2-9-24	--	IOH7177	104.067	147.285	13.6804	119.227	78.069	69.9133	93.9817	169.914	185.864	117.77	47.9523	108.798	1.65449	61.6528	39.5757	25.0595	30.739	115.258	58.0494	116.8	84.7676	13.1858	95.5685	74.008	121.059	62.0048	24.3047	50.598	50.9134
P2-11-24	USP53	IOH14830	-3.96796	-5.02282	-0.723783	-2.51534	-3.12177	-1.82468	-4.54534	-6.98569	-7.8324	-6.64934	-4.83418	-3.04212	-0.344667	-4.5511	-1.29682	-0.44741	-2.50576	-6.10616	-2.19423	-4.37182	-5.31341	-0.746395	-3.38333	-2.63096	-3.25931	-1.29207	-1.77406	-1.90724	-1.69221
P2-13-24	SMAD5	IOH9987	6.16119	-5.14022	0.260609	-5.42122	-3.26857	4.53371	23.2087	-5.69594	-7.15283	-4.29906	-3.02535	9.97201	-0.348965	-4.27049	-1.41573	0.614828	-1.431	-5.71536	2.35098	-2.80431	-3.95536	-0.16325	-1.17161	-2.23624	18.8942	17.5095	0.690557	-1.7681	1.3635
P2-15-24	N.D.	IOH3849	-2.52133	-5.47901	-0.859924	-5.01661	-3.44256	-2.59983	-5.90707	-6.42208	-8.11509	-5.65345	-1.15123	-4.78147	-0.858339	-4.5468	-1.99906	-1.06697	-2.38735	-7.1435	-2.03718	-4.54797	-5.1889	-1.3534	-3.14716	-2.02165	-3.15673	-4.31018	-1.03256	-2.21257	-3.01325
P2-17-24		empty	-3.37292	-6.08397	-0.586694	-5.16834	-3.75069	-2.58136	-3.74396	-9.4817	-8.37324	-4.69054	-3.06688	-4.63864	-0.713368	-4.80031	-2.3338	-1.19577	-2.942	-5.87348	-4.21921	-6.24964	-4.72752	-2.22565	-2.88735	-2.2051	-2.83014	-4.4841	-0.392427	-2.01452	-4.06044
P2-19-24		empty	-4.60056	-5.83881	-1.42329	-4.66702	-4.41306	-2.27398	-5.2826	-9.03384	-9.57901	-6.43124	-4.56483	-3.06348	-0.737039	-5.22135	-1.66259	-1.84805	-3.01383	-7.81078	-4.55258	-7.19081	-5.68399	-2.06535	-3.02412	-3.39827	-3.42662	-1.50468	-1.82218	-2.9248	-4.41695
P2-21-24		ZBTB11	-3.10495	-7.01589	-0.884005	-4.53215	-2.86476	-2.69525	-4.6537	-6.95768	-8.19065	-5.32022	-3.44137	-3.92456	-0.606503	-5.54122	-0.485183	-0.244967	-2.21063	-6.70507	-2.0952	-3.84036	-5.83884	-2.23348	-3.86512	-2.52425	-4.73825	-4.34382	0.311699	-2.78097	-2.73836
P2-23-24		PCQAP	-2.40568	-6.87915	-1.52727	-4.41333	-2.58048	-3.10069	-4.93374	-7.98737	-9.7642	-5.99888	-2.3059	-4.87335	-1.07803	-5.03659	-1.55638	-1.28214	-2.01714	-7.27092	-1.94461	-5.53963	-4.73211	-1.70538	-4.26137	-2.60753	-3.68471	-4.37888	-1.34214	-2.30547	-4.03387
P2-25-24		TRIP4	-3.25198	-6.17781	-1.57306	-4.73043	-3.21783	-2.66634	-3.5019	-7.96963	-8.75366	-7.02928	-1.9026	-3.10236	-1.36647	-4.60488	-1.71283	-1.20129	-2.55854	-6.38725	-2.57949	-5.31624	-5.77988	-2.09969	-2.35447	-2.50768	-2.52218	-2.46295	-1.2454	-2.59824	-2.98974
P2-27-24		ZFP30	-2.9342	-6.65479	-1.43389	-5.10367	-3.44931	-3.08941	-4.46277	-8.07513	-7.94085	-7.02441	-2.90548	-3.43993	-1.32405	-4.74435	-1.18707	-2.0246	-2.47837	-8.29416	-2.90356	-5.68853	-6.56882	-2.36177	-2.79067	-2.64452	-3.65474	-1.61968	-1.37862	-3.18561	-4.41528
P2-29-24		FOXF1	-3.36955	-6.88127	-0.960983	-4.71884	-2.64114	-3.5835	-5.90834	-6.75143	-7.66286	-5.87157	-2.08211	-2.85297	-1.08942	-3.40259	-0.690153	-1.08801	-1.51296	-5.87149	-1.74597	-2.84801	-5.81226	-1.62008	-4.45296	-2.17757	-3.41501	-2.77808	-0.306125	-2.66159	-2.40708
P2-31-24		ZNF248	-2.78361	-6.00677	-1.71974	-4.15256	-3.45924	-3.46618	-4.99924	-7.74685	-9.21657	-6.90563	-2.72416	-3.08582	-1.37766	-4.74435	-1.13123	-1.92296	-1.54276	-6.66102	-2.86813	-5.36168	-5.64875	-2.09541	-3.00264	-2.3304	-3.14075	-2.76099	-0.763958	-2.48172	-3.04621
P2-1-25		IgG	21.2768	91.5627	10.409	87.9712	133.296	21.2315	34.0313	238.594	85.3129	197.998	26.088	16.5763	1.96604	36.5351	18.768	34.1367	79.6505	54.0195	25.9101	83.8776	65.2739	11.0823	20.7462	22.55	24.0902	19.8253	12.1004	69.4882	27.7269
P2-3-25		NME2	5.41248	32.3036	3.28897	28.1114	45.464	5.38698	2.59543	87.4258	54.8311	38.5646	61.4347	1.05014	1.17598	11.8044	7.7515	8.71954	20.3669	19.7799	10.578	29.4913	29.6183	5.87728	14.3726	10.1279	3.40396	-1.02954	3.5661	23.7168	8.29078
P2-5-25		H4	37.6801	56.1582	4.59787	37.5144	55.1422	40.2989	33.9057	137.067	71.9177	88.9811	51.1364	16.3064	1.40306	18.4799	6.51745	9.42185	37.0364	18.0157	9.32604	64.0863	35.1959	5.84404	45.4502	14.2544	33.1132	13.6524	4.44348	45.4611	13.8172
P2-7-25		HuIgG 5n/u	273.927	469.49	103.76	503.392	422.044	344.362	444.307	933.48	975.96	565.826	288.178	210.864	24.4342	325.571	107.933	120.023	288.04	342.379	235.675	522.225	387.18	69.1337	299.048	206.766	438.704	136.485	122.923	360.585	142.795
P2-9-25		LINE orf1	8.30805	14.5015	9.51426	20.58	36.6241	9.06331	6.95299	24.0697	23.1788	40.5707	15.4501	2.89471	1.48925	8.85372	8.08793	9.79848	14.0255	9.01312	6.14691	7.12085	12.5558	10.609	14.8337	12.3296	17.2652	0.881533	8.07748	17.8316	16.5542
P2-11-25		a-Hum1	78.3054	311.42	28.0223	179.14	237.886	87.9953	103.597	429.613	131.551	472.366	64.8291	57.3655	4.37619	69.2941	40.7737	77.7941	102.614	96.2218	26.5763	64.6465	244.815	40.6826	84.329	80.177	89.4769	43.0072	33.9507	151.688	100.788
P2-13-25		histone1	0.513558	-7.01805	-2.5514	-5.02056	-4.48411	-3.95358	-3.88031	-9.03384	-9.33814	-7.70352	4.75577	0.891234	-1.21751	-6.0313	-2.65902	-2.69986	-3.32407	-7.74481	-4.9064	-7.44723	-4.95121	-2.11787	-5.6853	-3.46113	-1.66372	-4.52025	-4.09055	-3.21708	-4.46154
P2-15-25		EB-R-50uM	-3.81566	-6.29075	-2.33751	-3.5789	-4.94931	-3.94915	-5.31925	-9.10148	-10.4442	-6.3773	-2.95113	-5.48782	-0.793961	-3.62729	-2.43045	-2.5059	-3.67086	-7.08979	-4.3872	-6.34477	-3.37986	-1.89777	-3.67491	-1.02724	-5.25956	-5.14004	-3.18285	-2.59169	-2.94815
P2-17-25		BSA-biotin	-4.0184	-5.60338	-2.24211	-4.78272	-4.72818	-3.56962	-5.82719	-7.72651	-10.2891	-6.07452	-1.16563	-3.67098	-0.980528	-5.00967	-2.24203	-2.50451	-3.62847	-7.42449	-4.53417	-6.77993	-4.43339	-1.83761	-3.68483	-2.60986	-6.17103	-3.7623	-3.98244	-2.32939	-3.57243
P2-19-25		BSA	-3.7538	-5.85648	-2.00152	-4.4327	-4.09103	-3.94915	-4.36316	-8.7632	-10.6729	-6.47591	-2.19005	-3.23644	-0.986335	-4.15478	-2.53783	-2.71657	-2.87042	-6.34865	-4.16873	-6.8842	-3.51843	-2.13165	-4.46996	-2.85325	-4.74188	-4.80474	-3.37388	-2.37977	-3.1633
P2-21-25		GST500n	-3.52553	-5.41122	-1.48559	-3.63099	-4.10076	-2.85026	-4.0604	-6.57361	-9.74204	-6.80895	0.386738	-2.42595	-0.497988	-3.96747	-1.29091	-1.91277	-2.48603	-6.7708	-3.66071	-5.88749	-3.48372	-0.195069	-2.52716	-1.46146	-3.12797	-4.54814	-3.29902	-1.79336	-2.2932
P2-23-25		GST100n	-3.60997	-6.47186	-1.8456	-4.34173	-4.03331	-1.97263	-4.32858	-7.44654	-9.58033	-7.25504	-1.47102	-3.35373	-0.985455	-4.25821	-1.88423	-2.80398	-2.60305	-6.72002	-4.18192	-6.56639	-4.12856	-1.90463	-4.34326	-2.11003	-4.09483	-4.90417	-3.16979	-3.08678	-2.6958
P2-25-25		GST50n	-3.86276	-6.46126	-2.17997	-5.25813	-4.0923	-2.72617	-5.66908	-9.12575	-10.7428	-7.51929	-2.15706	-4.08454	-0.65892	-5.85403	-2.1265	-2.47365	-1.83002	-8.05216	-4.45992	-6.74408	-5.90581	-2.64062	-2.3723	-2.18172	-4.11884	-4.2837	-3.52953	-2.61782	-3.54225
P2-27-25		GST10n	-4.31809	-7.01138	-2.13278	-4.31381	-4.4497	-3.45699	-6.12224	-8.69684	-9.7288	-8.31732	-1.63567	-4.64363	-1.02008	-5.5425	-2.39533	-2.76598	-3.41881	-7.42723	-4.52265	-6.42564	-3.21281	-1.34502	-3.23003	-2.42985	-2.20804	-4.76328	-3.41646	-2.66007	-3.05856
P2-29-25		H3	-2.93745	-4.03588	2.25716	-0.566748	1.34614	-1.04198	-4.91001	-3.41896	-5.03112	-2.37172	-0.757533	-1.3704	0.465401	-1.58421	7.82759	-0.953373	3.32843	-0.175685	-0.0973133	-3.18944	1.42112	9.59413	-0.465887	1.93658	-1.23231	-3.57318	-0.411512	-0.484318	1.67022
P2-31-25		NME1	-2.96332	-4.80489	0.971997	-1.56898	-2.03579	-3.22252	-5.15445	-6.24487	-5.2036	-5.34356	-2.94205	-3.40466	0.125774	-2.51669	0.474435	-1.62501	-0.882012	-5.0361	-1.32644	-4.63056	-0.511977	3.2501	-4.20951	-0.923199	-3.57572	-4.89861	-2.71927	-1.35796	-0.131023
P3-1-1	ACTL6B	IOH2230	-0.222631	-0.928118	-1.46615	0.47475	-0.990115	-0.440427	-0.533614	-1.51304	-0.934527	-1.28466	-0.482171	0.306879	-1.30331	-0.0583694	-0.865427	-0.581304	-1.69667	0.470127	-1.04687	-1.45875	-0.11733	0.48789	0.0216399	-0.18266	-0.164069	0.130235	-1.02688	-0.264188	0.0387547
P3-3-1	ARF5	IOH1744	-0.480993	-0.690867	-0.902446	1.54949	-0.884901	0.054066	0.190244	-0.461829	-1.25946	-0.793101	-0.703439	-0.975687	-1.38506	0.252526	-0.744169	-0.619734	-1.18035	-0.33117	-0.585574	-0.669397	0.800215	0.776369	-1.12399	0.712467	-0.0552168	-0.03704	-0.322935	0.7124	-0.348411
P3-5-1	SERPINA6	IOH2195	-0.584081	0.513907	-0.97714	1.38987	-0.0432464	0.0589093	0.612712	-1.03343	-0.427362	-0.595928	-0.431587	0.84678	-0.985069	1.078	0.101722	-0.257495	-1.07625	-0.110166	-0.416563	0.702777	0.468642	-0.0164396	-0.909098	0.582331	-0.249511	-1.01702	0.816635	0.929651	-0.0886904
P3-7-1	MRPS25	IOH1725	-0.449085	0.513311	-1.25988	2.33994	-0.271407	-0.341327	0.253841	-0.625435	0.0642504	-0.68179	-0.166274	0.0267026	-0.439313	-0.00240356	-0.277782	-0.830062	-1.53879	0.292406	-0.448857	-0.107373	2.26349	-0.594886	-1.90839	0.213025	-0.598416	-1.37337	1.05751	-0.130725	0.41658
P3-9-1	ND	IOH2157	-0.787636	0.695804	-0.374203	1.05524	0.096094	1.70839	0.163277	-2.28101	-0.111922	-1.13723	-0.217989	0.832952	0.0885737	1.09937	-0.913625	-1.17888	-1.68695	-0.0987626	-0.404889	-0.299656	1.6922	-0.15406	-1.26491	0.820321	-0.888134	-1.45203	-0.0482585	-0.393222	-0.611169
P3-11-1	RPL29	IOH1702	-0.525378	-0.0666217	-0.874578	-0.880646	-1.57608	0.242262	0.424434	-1.04197	-0.807954	-1.72646	-0.0405251	-0.567111	-0.0193924	-0.098998	-1.04681	-1.24415	-2.02421	-1.79543	-1.30377	-1.06219	1.00771	-1.40728	-0.546423	-1.235	-0.0880979	-1.85812	-0.0933841	-0.966798	-1.18078
P3-13-1	TALDO1	IOH2052	-0.471734	0.20815	0.824961	0.787098	-1.07628	0.377981	1.49876	-0.903895	-0.765292	-0.630753	0.376229	0.377317	-0.229462	0.964075	-0.481764	-0.252705	-0.562966	-1.50659	-1.15539	-0.31328	1.68192	-0.0215943	-1.44268	0.133888	-0.607628	-1.04982	0.351916	-0.368394	0.525281
P3-15-1	RPS15	IOH1683	-0.140335	-0.971073	0.0764988	1.08483	-0.393794	-0.698167	-0.271038	0.634095	-0.67485	-0.185285	0.14486	-0.0913685	0.127716	-0.448302	0.400349	0.145491	-1.02123	-2.21685	-0.627925	0.356608	2.36497	0.806308	0.684147	-0.0541685	0.935776	0.0522981	0.541612	-0.151473	0.556119
P3-17-1	ND	IOH13239	-0.408554	-1.57734	-0.356655	-0.0114469	-0.754301	-0.0204284	0.244179	-1.21911	-0.294171	-0.104477	-0.611847	-0.464003	1.04068	-0.311231	0.0285579	-0.307565	-1.62421	-0.505288	-0.644491	-1.19054	1.00888	-0.382651	-1.04568	-0.00596239	9.86333	-1.10545	-0.752491	-0.00382388	-0.0438753
P3-19-1	FNIP1	IOH4856	-0.376964	0.507388	-0.642323	0.451372	0.231127	-0.498359	0.676911	1.42934	1.23226	-0.161999	0.766995	-0.723948	-0.6956	0.277889	1.32651	0.878042	-1.08516	-1.53087	0.0880767	0.746328	1.63988	0.101894	-0.691038	0.821365	-0.137061	1.90144	0.0506409	-0.360914	1.26952
P3-21-1	ND	IOH10344	0.383458	-1.6153	-0.175866	1.75386	0.129523	0.0984007	-1.83656	0.409808	0.736669	0.266889	0.625171	-2.04804	0.431769	2.14545	0.333704	-0.220949	-0.34494	-1.29337	0.342417	0.149387	2.2249	-0.705513	-0.201917	1.04508	0.497815	-2.75568	0.869954	-0.187737	0.419402
P3-23-1	RAB33A	IOH4780	-0.436705	-0.508341	1.93809	3.183	2.05565	-0.045461	1.02339	2.11289	6.93936	1.43295	0.704366	1.79329	2.2144	2.07631	2.07351	1.82908	1.73857	-1.52752	1.19953	5.44953	6.31229	2.21764	0.156493	1.59035	0.361937	1.31883	3.89093	1.18435	0.554999
P3-25-1	ANAPC11	IOH4250	0.0834516	2.56808	0.653126	2.32675	2.52129	0.15676	2.40171	2.96716	5.48357	2.22726	1.16221	1.2739	0.961267	2.31512	1.00978	0.921991	1.70046	-1.33846	1.44142	4.90872	3.35701	-0.727258	1.07219	1.43501	0.22606	0.266395	1.3024	1.42577	0.528415
P3-27-1	RAC1	IOH5472	0.421407	0.892043	1.36305	1.64225	1.28252	0.631222	0.667139	0.565875	6.74543	3.2459	0.618954	0.0690122	1.02846	2.2723	1.42571	0.513585	0.904556	-0.076707	0.772549	3.93571	2.00885	0.203245	-0.341551	1.89288	-0.196688	-0.704817	3.40649	2.29023	1.78326
P3-29-1	P2RY6	IOH4151	2.1738	1.23344	1.58617	1.51622	0.590104	0.842138	4.52601	3.02851	3.20073	3.23046	2.39963	1.63665	1.59606	1.02333	0.994212	0.377351	1.31287	0.164486	0.0297415	2.86545	1.61642	-0.0873989	0.325195	1.53276	1.83664	-0.03704	3.4043	1.66657	1.77313
P3-31-1	SAR1B	IOH5421	1.28431	1.58871	2.89078	2.99734	1.09412	0.372552	5.3385	4.70608	10.3012	4.94823	2.43676	0.881138	2.2637	1.32845	2.06768	0.305905	1.06019	-0.119907	0.887048	3.53418	2.58546	1.76165	1.53004	1.50776	0.89133	0.0991132	2.88022	1.99373	2.45854
P3-1-2	HSPA5	IOH14762	-0.977178	-2.65393	-1.36505	-3.13111	-1.17967	-0.922203	-0.0453646	-2.86137	-1.93445	-2.25715	-1.13368	-1.95181	-1.02837	-1.18031	-2.58718	-1.25136	-1.84832	-1.50999	-1.47199	-2.41414	-1.96576	-1.24885	-1.31111	-1.72364	-0.349811	-1.56172	-2.35344	-1.77373	-2.37868
P3-3-2	ND	IOH6546	-0.219684	-2.52509	-0.486939	-1.80708	-1.09397	-0.539822	-0.0269133	-1.27986	-1.34449	-1.68564	-0.157308	0.117365	-0.0709734	-1.42353	-1.71931	-0.453985	-1.68657	-0.752047	-0.261228	-1.02658	-2.18012	0.157756	-0.972234	-0.454658	-0.256305	1.67717	-1.83041	-1.53736	-1.06191
P3-5-2	ZC3H15	IOH14032	-1.05738	-1.56001	-0.566395	-2.78094	-0.970982	-0.639908	-0.606	-1.35508	-1.32273	-2.07186	0.216241	0.298251	-0.15788	-0.479581	-1.77655	-0.327258	-1.60172	0.257881	-0.556928	-0.488914	-1.68812	1.64595	-1.45404	-1.20705	-1.26554	-1.25975	-1.86658	-0.682935	-1.66935
P3-7-2	PCDHGC3	IOH6540	-0.837704	-2.03344	-0.882651	-2.47346	-1.49216	-0.770198	-0.337747	-2.37056	-0.748813	-0.977243	-0.329643	-0.00429931	-0.498693	-1.91068	-1.88549	-1.22992	-1.9098	-1.28548	-0.883847	-0.365152	-2.84185	-0.880022	-1.45652	-1.01127	0.149085	-0.908364	-1.82685	-0.812925	-1.93891
P3-9-2	POLE	IOH14004	-0.812794	-1.6979	-0.770375	-2.38397	-0.695263	0.578844	0.895269	-2.44258	-0.00134691	-1.49956	0.0854172	-1.36097	-0.563139	-0.585746	-2.02787	-0.830914	-1.79373	0.26692	-1.32416	-1.68972	-1.57388	-1.0111	-1.77443	-1.15631	0.269282	-1.5862	-1.78415	-0.886792	-2.03451
P3-11-2	ND	IOH6528	-1.22394	-1.78445	-0.441664	-2.04454	-1.57002	-0.477046	1.0372	-1.85679	-1.87045	-1.86085	-0.632049	0.135345	0.304859	-0.364081	-1.55134	-0.875757	-2.03646	-0.922863	-1.34078	-2.12177	-2.36243	-1.24778	-0.622747	-1.04873	-0.256288	-0.95492	-1.23989	-1.67324	-1.57042
P3-13-2	ND	IOH14632	-0.369497	-1.56545	-0.329995	-1.64132	-0.408082	-0.620907	-1.4465	-1.39416	0.514147	-0.888263	-0.703439	-0.771083	0.831177	0.0811591	-1.34281	-0.851258	-1.27876	-0.652052	-1.25025	-1.60645	-0.00380686	-0.920438	-1.38455	-0.123408	-0.654507	-0.790395	-1.17327	-0.44772	-0.894993
P3-15-2	ING4	IOH6512	-0.723817	-0.300285	0.135225	-0.895951	-1.3527	0.0419844	-0.750772	-1.48436	-0.90518	-1.51471	0.111384	-1.12209	0.35572	0.0447222	-0.449016	0.780286	-1.27369	-1.24402	-0.428441	-1.26967	-0.905959	0.347761	-0.61166	-0.997395	-0.730813	0.189369	-0.4697	-1.14752	-0.132956
P3-17-2	VTI1A	IOH11028	0.463822	-0.954252	0.810786	-0.684324	-0.537929	-1.2045	-0.461228	-1.47073	-1.92067	-0.422179	0.564537	-0.0990429	1.03234	0.513717	0.19092	0.425341	-0.648496	-2.53215	-0.630262	-1.60343	-0.0616762	1.60983	-0.903944	-0.164274	-0.38836	-0.335097	-0.00415352	-0.189766	-0.359108
P3-19-2	C20orf67	IOH12306	-0.661276	-1.73926	-1.07744	-1.4019	-0.23301	-0.045461	-0.618774	-0.374305	-1.20494	-0.484844	0.280549	-1.04812	-0.149111	0.909006	-1.0162	-0.399549	-1.39941	-0.859732	-0.957972	-1.10914	0.198882	-0.470141	-0.61166	-0.832833	-0.607628	-0.904882	-0.329037	-1.16728	-0.82913
P3-21-2	LMBR1	IOH10735	-0.374809	-1.3555	0.100739	-0.582773	-0.966861	-0.604051	-1.3754	-1.06172	-0.520112	-0.562042	0.448944	-1.22071	0.309039	0.411336	-0.119284	1.85662	-0.69609	-1.54748	-1.02865	-1.58894	1.78473	-0.653061	-0.630781	-0.825919	-0.394759	0.750762	-0.0158421	-0.672587	0.386971
P3-23-2	C14orf179	IOH12238	-0.979434	-1.64495	0.0876294	-0.93945	-0.763398	0.212957	-0.294604	-0.207162	-0.85811	-0.800778	0.573805	-0.00669937	0.454624	1.30939	0.106284	-0.22837	-1.00791	-2.06983	-1.00763	-1.7755	1.5207	0.0896885	-0.910386	0.129701	0.118086	-0.174553	-0.12272	-0.823517	-0.104863
P3-25-2	MRRF	IOH10791	-0.584982	-1.5846	-0.812635	-0.590443	-0.830963	-0.366762	-0.892812	-0.952645	-1.01545	0.0204268	0.434438	-0.161272	0.719623	0.46704	1.14849	-0.0628618	-1.21712	-1.21457	-1.24922	-1.4962	1.17123	-0.374517	-1.38828	-0.420908	0.36131	-0.0864698	0.703818	-0.045132	0.0985046
P3-27-2	PCBP4	IOH13421	-0.851966	-2.49124	-0.872212	-0.816117	-1.66471	-0.189323	0.386112	-0.527077	-1.60381	-1.24644	0.274293	1.26964	0.469635	0.19398	-0.336607	-0.77599	-1.66757	-2.3797	-2.08726	-2.42117	0.257731	-1.13571	-0.954559	0.000782333	-1.08516	-0.922179	-0.0614926	-0.502	-1.18665
P3-29-2	SDPR	IOH10696	-1.16672	-0.851318	-0.387115	-0.648765	-0.971075	-1.0725	0.102778	0.110789	-1.59192	-0.502767	0.0989918	-0.951191	0.313784	0.0664088	-0.343213	-0.921561	-1.24051	-2.06455	-1.97466	-1.00498	0.328585	-0.414769	-0.903497	-0.202922	-0.846136	-1.11411	0.283413	-0.88448	0.420891
P3-31-2	TMEM166	IOH13482	-0.408554	-0.483632	-1.15221	-0.394995	-0.766984	0.0264699	0.265646	-0.541468	-1.53839	0.589504	0.658915	-0.117096	0.854028	0.120479	1.07808	0.457803	-0.981604	-2.15723	-1.70691	-2.16132	1.05805	1.32184	-0.0161662	-0.0612326	-0.479267	0.242239	-0.238972	-1.6152	0.0558776
P3-1-3	ARF3	IOH6999	-0.369497	-1.0686	-0.0323821	-1.13922	-1.38823	-0.852685	-1.2078	-1.77067	-2.12485	-2.88129	-1.19292	-1.26526	-0.510894	-1.39675	-0.409453	0.528292	-1.58076	-1.11678	-0.220384	-2.27148	-1.56739	0.784028	-0.757989	-1.45445	-0.737966	0.974547	-0.607121	-1.76799	-0.712587
P3-3-3	ORC4L	IOH7239	-1.28712	-0.95271	-0.960125	0.0869853	-1.95037	-0.793887	1.71035	-1.98945	-2.39705	-2.48487	-1.01028	0	-0.442197	-1.65615	0.0840477	0.403459	-1.58158	-0.0466311	0.37305	-1.86471	-1.66543	0.976393	-0.953167	-1.07462	2.93324	1.03202	-0.537533	-1.0285	-0.907279
P3-5-3	ZNF207	IOH6997	-1.06292	-0.78606	-0.68202	-0.0283173	-1.63954	-1.20812	-0.547808	-1.08217	-0.95587	-1.38053	-0.635476	-1.52257	-1.05021	-1.68945	-1.0002	-1.32	-1.75007	-0.73972	-1.27	-2.27148	-1.88663	-1.20571	-1.04053	-0.599629	-1.54035	-1.75657	-2.03952	-0.965827	-1.43262
P3-7-3	CAPNS2	IOH7236	-0.466874	-0.725005	0.710344	-0.144523	-1.41247	-0.620907	-0.388843	-0.784436	-1.27977	-1.88603	-1.1799	-0.32399	-0.75158	-1.73024	0.334	-0.498458	-1.85273	-1.01615	-0.465446	-1.73248	-2.84083	-0.303428	-1.1101	-0.659973	-0.671199	-0.484473	-1.46213	-0.702686	-1.01225
P3-9-3	E2F6	IOH6989	-1.21537	-0.788095	0.558505	-0.792588	-0.733514	-0.631564	0.18151	-1.64423	-0.176586	-0.463645	-0.884293	-1.1194	-0.913684	-1.27719	-0.522306	-0.428574	-1.36793	-0.844545	-0.62804	-0.979683	-1.81907	-0.141543	-1.09944	-1.213	-1.26859	-0.732506	-0.560271	-0.591106	-0.962508
P3-11-3	EFCAB2	IOH7232	0.516503	-0.970038	2.89231	0.166266	-1.16838	-0.692838	-1.29923	-1.86708	-0.723038	-1.99797	-0.879534	-0.105604	-0.625038	-1.65471	1.25331	0.770379	-0.243205	-0.177964	-0.381671	-1.49947	-2.11999	1.04022	-0.42591	-0.640304	-0.996836	-1.70102	-0.616005	-0.538507	-0.613416
P3-13-3	GLYATL1	IOH6984	-1.29308	-0.857649	0.29544	-0.666982	-1.53678	-1.07119	-1.43844	-1.37529	-1.92672	-2.42558	0.0141597	-0.208805	-0.832772	-1.62667	-0.649492	-0.933931	-1.444	-0.746852	-0.883373	-2.07612	-2.45121	-0.568014	-0.699072	-0.592954	-1.01296	-1.18715	-1.67048	-0.158973	-0.67843
P3-15-3	ND	IOH7229	-0.796662	-1.77607	-0.235337	-0.775212	-1.88491	-0.601162	0.134108	-0.804621	-2.24375	-2.1753	-0.465294	-0.0299615	-0.573025	-1.67388	-0.897265	0.225372	-1.62774	-1.23104	-0.973475	-2.50544	-1.5574	-0.202902	-1.03115	-1.14177	-1.07859	0.206314	-1.57089	-0.695036	-0.986642
P3-17-3	WDR51B	IOH10829	-0.203515	-0.583226	0.0137047	0.0290344	-1.09563	-0.781055	-1.32986	-0.89811	-0.675785	-1.94369	-0.323884	-0.910219	-0.400764	-1.56173	-0.549216	-0.538119	-1.3763	-1.38887	-1.48249	-1.07035	-2.59629	-1.42922	-1.2454	0.221901	-0.665342	0.184245	-0.156671	-0.36022	-0.311048
P3-19-3	ND	IOH14410	-0.490467	-1.55557	-0.557211	-1.16926	-1.3316	-1.12442	0.730922	-1.38893	-2.16568	-2.70459	-1.12821	-1.29387	-0.0658739	-1.70537	-0.685755	-0.666226	-2.1766	-1.08461	-1.49795	-2.6635	-2.47595	0.113286	-1.38198	-1.48843	-0.552414	-1.48106	-1.34843	-0.883981	-0.893076
P3-21-3	HCG3	IOH10901	0.287485	-0.0856423	2.52044	0.492497	-1.34561	-0.555763	-0.642988	-1.49613	-1.79527	-1.84108	0.0584319	-0.510346	0.878763	-0.597214	2.3236	7.69879	0.0241703	-0.637583	-1.56157	-1.70764	-1.73709	2.05383	-0.630781	-0.0942125	-0.71889	-1.88043	1.01316	-0.587493	-0.210565
P3-23-3	ND	IOH14871	-1.2299	-1.68635	-0.829808	-2.14093	-2.10908	-1.34564	-0.65475	-2.22339	-1.96967	-2.10682	-0.276291	-1.7644	-0.911471	-1.18171	-1.70942	-1.60624	-2.38867	-0.847873	-1.9733	-2.92409	-2.26015	-1.46036	-1.51856	-1.07508	-1.47014	-2.17694	-1.72245	-1.40498	-0.94887
P3-25-3	ND	IOH10777	-0.913997	-0.584332	1.25573	0.0492154	-1.27518	-0.639908	-1.41218	-1.48643	-1.77465	-0.804345	-0.738114	-1.13752	0.707349	-2.2742	1.55977	0.0946346	0.216159	-0.516859	-1.07392	-0.985828	-0.718063	-0.641264	-1.51856	0.318541	-1.2755	-1.10061	0.274699	-1.26748	6.44103
P3-27-3	AHCY	IOH14308	-1.23441	-2.10998	-0.96596	-1.21861	-2.35562	-1.55867	-0.269412	-1.00024	-2.90069	-1.7858	-1.37212	-0.649395	-0.253583	-0.409715	-1.17577	-1.36438	-1.94524	-1.41715	-1.91957	-3.09367	-1.74786	-1.36379	-1.51717	-1.49735	-0.481082	-2.00964	-0.798068	-1.35944	-1.47986
P3-29-3	ND	IOH10785	-1.27974	-1.64605	-0.891331	-1.10548	-1.56502	-0.710482	-0.00327711	-1.84589	-1.34391	-1.2903	-1.06143	-1.50748	0.188899	-1.32662	-1.78972	-1.22623	-1.64576	-1.27154	-1.89904	-2.4207	-1.57753	-1.02343	-1.09521	-1.44452	-1.1235	-1.75381	-0.630849	-1.19733	-1.58352
P3-31-3	ND	IOH13833	-1.03307	-1.58815	1.06131	-0.633083	-0.06404	-0.563906	-1.23827	-0.798879	-1.5998	-0.736345	-0.940168	-0.0168686	0.768483	-0.726361	-0.0418324	0.812735	-0.308317	-0.840361	-1.02058	-1.10084	-1.04142	0.910032	-1.17551	-0.845651	-0.737966	0.619657	0.00382612	-1.58408	0.0344261
P3-1-4	ND	IOH10663	-1.30306	-0.805013	-1.39084	-1.32556	-2.22769	-1.76521	-1.42888	-1.98102	-2.67889	-2.25812	-1.53335	-0.674576	-0.638108	-1.0333	-1.25115	-0.137695	-1.68978	-2.33963	-1.45674	-2.66307	-1.15425	-0.726644	-1.37528	-1.32766	-1.12903	-1.60631	-1.43058	-1.65567	-0.968649
P3-3-4	GATM	IOH3911	-0.417484	-0.444426	-0.184482	0.748507	-0.362958	0.0142552	-1.33525	-1.54729	-1.94122	-0.053316	-1.01784	-1.33327	0.178735	-0.328607	0.69339	4.12401	0.26632	-0.909949	3.65195	0.223261	-0.32643	1.65571	-1.38198	-0.836172	-1.60255	-0.258325	-0.733296	-1.18093	-0.52041
P3-5-4	SLC26A1	IOH11026	-0.547551	-0.427003	-0.141221	-0.633534	-1.2971	-1.28161	-0.965931	-1.98881	-2.04442	-0.90854	-1.24512	-0.907645	-0.471095	-0.560216	-0.510919	0.248961	-0.599677	-1.12954	-0.524845	-0.602151	-0.827441	-0.0522833	-1.17968	-0.82363	-1.16814	-0.764985	-0.95019	-0.929023	-0.408082
P3-7-4	APOD	IOH5861	-0.267327	-1.15148	-0.111718	1.27624	-0.419551	-1.04121	-1.55695	-1.75996	-2.39324	-1.6475	-1.19003	-0.379465	-0.971931	0.0011145	-0.159722	1.52274	-0.521207	-0.778022	0.132138	-0.653739	-1.17974	0.59684	-1.04954	-0.179007	-1.54363	-1.22362	-0.422838	-0.420503	-0.15076
P3-9-4	MXI1	IOH10857	-1.15457	-1.32689	-0.704817	-0.889139	-1.3855	-0.373804	-0.894964	-1.70688	-2.40071	-1.27673	-1.00685	-1.25325	-0.254086	-0.842145	-0.459719	-1.20049	-1.23158	-1.10061	-1.15448	-2.44841	-1.13098	0.71697	-1.65385	-1.3921	-1.73057	-1.41668	-0.135117	-1.11581	-0.519237
P3-11-4	KDELR2	IOH5849	-0.770947	-1.49054	-0.488946	-0.271034	-1.8634	-1.20043	-1.58815	-2.14171	-2.26825	-2.42054	-1.00914	-1.65828	-0.539542	-0.0292361	-0.744169	-1.17942	-1.55916	-0.834072	-1.49542	-2.1322	-0.629444	-0.0303867	-0.891893	-1.39609	-1.33665	-0.361672	-1.79616	-1.58076	-0.854419
P3-13-4	HOXA5	IOH10527	-1.22394	-0.466092	-0.490661	-1.85197	-2.10597	-0.300109	-1.04032	-1.93011	-3.05069	-2.19334	-0.642346	-0.532512	-0.353246	-1.25914	-0.638943	-0.813739	-0.948751	-1.19934	-0.757419	-1.72941	0.119108	1.19656	-1.30967	-1.17248	-1.59809	-1.23429	0.108336	-1.52468	-0.896263
P3-15-4	YKT6	IOH5843	-0.431529	3.34303	14.0914	8.55578	1.95157	0.307407	-0.0992992	6.02877	2.34415	0.330653	-0.175287	0.898672	2.10592	5.78727	7.51169	9.24627	9.81006	5.25866	5.25244	6.20827	6.78376	33.9644	-0.563779	1.30611	-1.47131	-0.247979	5.46934	2.42386	8.30839
P3-17-4	RUVBL2	IOH3426	0.791874	2.14712	9.34247	4.13808	1.35865	1.1342	-0.703934	1.36262	0.576006	-0.721452	-0.515446	4.27799	3.68397	2.82863	10.3315	4.46169	6.19761	3.09402	2.16906	2.12574	1.99008	34.2849	-0.221038	1.11763	-1.15076	-1.21379	3.71036	1.44323	2.47404
P3-19-4	WBP11	IOH4518	-1.54129	-1.32237	-0.189095	-1.08635	-1.69171	-0.348328	-1.29241	-2.0507	-2.51126	-2.18271	-0.823657	-1.3636	0.244497	-1.53563	-0.951451	-1.04502	-1.34017	-0.854481	-1.33638	-2.0015	-1.19984	-1.01897	-0.357619	-1.35188	-2.04174	-1.76736	-1.36834	-1.49014	-1.45863
P3-21-4	UQCRC2	IOH3418	-0.903268	-1.26404	0.172263	-1.46756	-0.843486	-1.22718	-1.00309	-1.98881	-1.83988	-2.64833	-0.877059	-1.14329	-0.411477	-0.810546	0.192064	-0.465968	-0.646154	-0.0850356	-1.44304	-1.07035	-0.7036	0.389179	-0.683004	-1.07508	-1.47241	-1.44945	-0.769116	-1.14214	-0.976214
P3-23-4	FAM53C	IOH4513	-0.659137	-0.487831	0.0703036	-0.196421	-0.826947	-0.864461	-0.833093	-1.76902	-2.22884	-1.86123	-0.884293	-1.21716	0.427923	0.361171	0.211671	0.394807	0.127268	3.23691	0.132005	-1.7707	-0.807244	-0.0401201	-1.09939	-0.712637	-1.85966	-0.437627	-0.402931	-1.40938	-0.770121
P3-25-4	ACTG1	IOH3408	-1.04248	0.277351	0.360205	-0.582829	-0.962963	-0.984633	-0.983542	-1.25722	-1.80606	-2.08329	-0.587801	-1.39142	-0.231304	-0.940741	0.317193	-0.306601	-0.109606	-0.104993	-1.02794	-1.64595	-1.12286	0.791309	-1.30442	-0.734888	-1.73608	-1.7958	-0.0493413	-0.482348	-0.532652
P3-27-4	AKR1B1	IOH4505	-1.17476	0.387773	1.40891	1.03184	-0.495406	-1.12442	-0.897861	-0.410316	-1.45724	-0.822412	-1.01028	-0.87386	-0.421139	-0.455492	1.67475	-0.568408	0.546517	1.37416	-0.65554	-1.4962	0.201194	1.96701	-0.816693	-0.244778	-0.860959	-1.26289	0.726587	-0.49241	-0.476167
P3-29-4	ND	IOH3221	-0.459813	-0.683306	0.132155	-0.295167	-1.07088	-0.494689	-1.91604	-0.89811	-1.54726	-1.32	-1.05332	-0.490952	-0.992051	-1.29606	-1.06902	-0.827573	-0.856803	1.89944	-1.66552	-1.24536	-2.09744	-0.895965	-1.03506	-1.39011	-2.05985	-1.9145	1.15479	-0.134855	-1.12556
P3-31-4	GPBP1	IOH4503	-0.282193	-1.40468	5.66429	0.513176	-0.658198	-0.405115	-1.54985	-1.8739	-1.56415	-1.67541	-0.263203	-1.17756	-0.148369	-0.635962	0.509173	-1.18791	0.929573	17.0735	-2.09018	-1.13349	-1.06644	0.00330451	-1.10882	1.85556	-1.47119	-1.41217	10.5554	3.44145	-0.819104
P3-1-5	C10orf53	IOH11558	-1.2299	-0.465113	-0.303777	-0.911996	-1.44833	-0.555763	-0.936213	-2.58665	-2.08057	-1.58359	-1.13046	-0.732	1.32146	0.460218	-0.489421	-0.489941	-0.725587	-1.07933	-0.426595	-1.8262	1.22271	1.20494	-1.31235	-0.763248	-1.60594	-0.858955	-1.39045	-1.35182	0.0735506
P3-3-5	WBSCR27	IOH21572	-1.05164	-1.07044	0.215617	0.0545635	-1.07327	-0.216466	-0.852964	-1.60707	-1.49493	-1.45521	0.117828	-0.362517	3.50255	-0.334212	0.829265	1.80485	0.757922	-0.801497	1.87068	-1.39487	3.28075	4.89446	-0.897249	-0.226625	-0.82152	2.38242	-0.440291	-0.884874	-0.0795363
P3-5-5	HAAO	IOH22576	-0.29015	3.39948	5.39578	7.77048	1.82452	-0.658205	-1.13683	2.30388	1.42502	0.129324	-1.18239	3.03222	6.26037	3.9393	7.6549	3.07923	19.2837	5.08686	2.76784	1.24955	8.55625	45.9716	1.24342	2.54679	-0.488127	-1.58183	3.03521	1.80335	7.16341
P3-7-5	MYOG	IOH6403	-0.180132	0.27596	0.659067	0.314663	-1.37627	-0.311871	-0.92393	-1.7025	-2.62034	-1.64204	-0.277481	-0.944044	2.71955	0.556069	0.302475	0.648837	-0.838315	-0.904376	1.59614	0.220188	3.46586	3.78886	-1.17711	-0.614034	-0.619143	2.75814	0.428231	-0.558732	-0.724514
P3-9-5	NPM1	IOH9844	-0.642693	-2.19743	-0.6663	-1.50615	-1.16254	-0.381138	-1.25747	-2.48329	-1.89533	-2.06581	-1.23701	-2.04315	-0.210021	-0.985288	-0.951817	-1.10638	-1.55259	-0.125193	-1.23727	-2.23697	1.37088	0.088697	-1.08841	-1.65908	-1.37979	-1.30222	-0.399795	-0.845319	-0.775867
P3-11-5	ILVBL	IOH4631	-0.774523	-1.5072	-0.370892	-1.09198	-1.67196	-0.992315	-1.64724	-2.2125	-2.39378	-2.59186	-1.42097	-1.82508	0.0487098	-0.245745	-0.364493	-0.439412	-1.43159	0.369809	-0.902964	-1.71712	-0.397153	0.24491	-1.30549	-1.23245	-1.84717	-0.237449	-0.410052	-1.03479	-0.953214
P3-13-5	LARP1	IOH21797	-0.843664	0.560781	0.576158	0.354334	-1.27646	-0.908631	-1.41076	-0.408219	-2.20734	-2.37197	-1.18174	-0.731077	1.38408	-0.127453	0.816844	1.50451	0.850107	0.0062295	0.692626	-1.15864	1.66275	5.22218	-0.685631	-0.643086	-1.33313	0.0438172	0.800845	-0.0607681	-0.522454
P3-15-5	CLDN12	IOH21868	-1.02844	-0.92192	0.552336	-0.323813	-1.05865	-0.405115	-0.349866	-1.31491	-2.96135	-0.833229	-0.525975	-0.688621	0.814307	-0.270223	0.973402	1.10175	-0.403005	-0.513081	0.216176	-1.4643	1.60246	3.36238	-0.773805	-1.0956	-1.53589	-0.0899184	-0.55261	-0.931504	0.714518
P3-17-5	NUDCD2	IOH13512	0.0647251	2.02231	9.88727	6.87411	4.09333	0.257777	-0.628709	1.01062	1.4807	-0.243697	-0.615761	-0.247075	9.61198	2.76161	9.41824	10.7835	11.1002	2.22658	8.92865	4.68111	5.87172	21.3406	-0.554457	1.29979	-0.922973	-0.171991	2.75326	2.56066	3.21982
P3-19-5	DLEU1	IOH13652	-1.18477	-0.822066	3.85943	2.63888	1.28303	-0.207971	-0.663613	-0.461829	0.637006	-0.588315	-0.56994	-0.598691	3.45865	0.745967	3.47784	5.0679	1.86025	1.4342	7.36701	3.51216	3.48221	8.0335	-1.17711	0.104406	-1.47241	0.173302	2.11751	0.452021	0.962193
P3-21-5	CD207	IOH12930	-0.379394	-0.821088	2.42759	1.608	0.465713	-1.21486	-1.84649	0.247127	-0.672182	-1.32615	-1.18889	0.470174	1.0363	-0.0641058	4.8715	1.35564	3.12307	-0.123461	1.24038	-0.0174843	3.13399	4.35514	0.00258023	0.79656	-0.944945	-0.922179	0.998261	0.363514	2.11982
P3-23-5	CFL2	IOH14198	-1.01606	-0.590861	0.0248666	-1.15469	-0.955842	-1.41622	-1.98559	-1.17685	-1.82963	-0.785216	-0.941405	-0.71041	0.444338	-0.845249	0.532145	-1.06041	-0.0631697	-0.950804	0.103362	-1.07035	0.75875	1.49936	-1.72745	-0.994013	-1.60266	-0.236852	-1.19789	-0.81294	-1.0771
P3-25-5	DUOXA1	IOH13505	-1.09139	-0.433391	1.77758	1.49704	0.658385	-0.835023	-0.883725	-1.12732	-1.8176	-1.92251	-0.947309	-0.671046	1.07861	0.484836	1.95877	0.924877	0.713871	-1.08632	1.16808	-0.777238	1.65714	4.5721	-1.58556	-0.711104	-1.80519	-0.154794	0.6046	-0.596606	1.28168
P3-27-5	FAHD1	IOH14880	-1.61243	-1.27493	-0.0978024	-1.07152	-2.44052	-0.0397065	-1.58924	-2.05259	-2.70203	-1.79235	-0.934028	-1.75911	0.139385	-0.955484	-1.00972	-1.823	-1.8744	-1.65683	-1.56453	-2.97118	-1.13059	-0.953415	-1.44893	-1.38552	-1.47241	-2.01966	-1.65291	-1.21469	-1.68001
P3-29-5	RSAD2	IOH12941	-0.819227	-1.28531	0.862246	0.479531	-0.536538	0.457443	-0.789749	-1.50552	-2.42589	-2.09991	-0.636809	-1.4426	-0.319587	-1.0406	0.921238	-0.301882	-0.468123	-0.341922	-0.563551	-1.61101	0.637216	0.475632	-1.10882	0.101042	-1.1486	-0.821263	0.0712117	-1.41654	4.89031
P3-31-5	ND	IOH13907	-1.14728	0.635294	5.56343	4.00264	2.15339	0.0611032	-0.191556	2.09548	0.754424	-0.560785	-0.384565	-0.669286	2.4579	2.50155	3.10558	2.06413	2.92843	2.51832	3.3945	1.21869	5.51448	8.8653	-1.11268	2.05143	-1.80059	1.12202	3.86646	0.196014	3.14807
P3-1-6	RHEB	IOH14352	-1.30465	-0.932174	-2.28081	-1.41146	-1.36226	-1.06315	-1.35655	-1.50834	-1.90742	-0.999091	-1.24843	-0.411159	-0.504149	-1.28464	-1.54007	-1.03842	-1.69145	-1.39745	0.161799	-2.17521	-0.912017	-0.145552	-1.25055	-0.87556	-0.39059	-1.7303	-1.79426	-1.31598	-2.03442
P3-3-6	ASB9	IOH11965	-1.91586	-1.65237	-1.54419	-0.203431	-0.382084	-0.364148	-0.871907	-0.78904	-1.96967	-0.982285	-0.70106	0.287191	0.831081	-0.977286	0.664647	2.00634	-0.984598	-0.156362	4.81608	-0.874889	0.324731	7.32946	-0.566356	-0.555618	-1.99553	1.75623	-0.835339	0.150142	-0.338034
P3-5-6	RHEBL1	IOH11628	-1.29997	-1.3335	-1.93965	-1.33997	-1.19058	-0.571948	-0.389992	-0.843575	-0.59932	-0.347392	-0.374865	-0.519574	-0.831733	-0.880337	-1.16268	-0.791271	-0.931944	-0.668557	-0.176635	-0.661313	-0.53295	-0.557259	-1.05442	-1.31789	-1.53189	-0.843149	-2.02515	-0.419451	-1.08374
P3-7-6	HNRPC	IOH2999	-1.04266	-0.96938	-1.60362	-1.56234	-2.12321	0.115491	-1.99525	-2.35887	-2.01455	-1.98519	-0.761741	-2.5626	0.190189	-1.18297	-1.12033	-1.56005	-2.08188	-1.99883	-0.672372	-2.11656	-0.737609	0.343871	-1.17567	-1.76729	-1.53589	-0.345258	-1.12254	-1.21469	-1.13125
P3-9-6	TXNDC14	IOH4346	-1.5481	-1.70453	-1.96375	-2.12419	-1.14067	-1.05249	-0.915414	-2.04305	-1.51289	-1.28258	-0.878344	-1.76364	-0.857798	-0.249338	-0.984063	-1.33846	-1.22061	-0.78668	-0.931111	-1.81447	-0.427284	-0.861254	-0.767363	-1.28418	-1.20417	-1.61765	-1.43041	-1.89597	-1.08047
P3-11-6	RWDD2	IOH12869	0.791874	-1.41479	-1.45913	-0.380128	-1.1951	-1.06335	-0.93452	-1.6951	-2.01093	-1.83201	-0.0923961	-0.869059	-0.161062	-0.0430321	-0.0916064	-0.422263	-0.856648	-0.726072	-0.380691	-0.592528	1.13635	1.72422	-0.300925	-1.02727	-1.00504	-0.493328	-0.754462	-0.549968	-1.27675
P3-13-6	AQP9	IOH14443	-1.09519	-1.51747	-1.6027	-0.775212	-1.49656	-1.12578	-1.32986	-1.31128	-1.74154	-1.75087	0.112117	-0.0187056	-0.822588	-0.248187	-1.17736	-1.42256	-1.42488	-0.621718	-1.20019	-1.34705	-0.00277402	-1.06222	-1.38704	-1.67601	-1.13857	-1.16945	-1.45241	-0.452474	-1.04108
P3-15-6	ATG12	IOH10538	-1.23216	-0.96994	-0.555841	-1.42846	-1.05338	-0.980562	-1.13683	-1.78478	-2.05522	-0.990741	-0.641389	-1.8259	-0.497822	0.593042	-0.737514	-0.783993	-1.08069	-0.694874	-0.699004	-1.37118	-0.687317	-0.91373	-0.0710665	-1.51471	-1.41323	-1.63719	-1.33013	-0.695008	-1.69973
P3-17-6	PTPRN2	IOH22227	-1.60898	-1.07712	-1.49111	-1.40088	-1.63323	-1.26405	-1.90895	-1.82484	-1.29695	-2.55387	-0.799827	-1.75634	-0.483609	-0.320388	-1.40185	-1.26476	-1.50735	-1.03171	-0.449863	-1.30953	-0.728208	-1.03383	-0.699072	-0.778013	-0.996836	-1.40244	-0.827876	-1.53134	-1.69969
P3-19-6	ND	IOH22852	-1.04036	-0.218978	-1.69051	-1.23496	-1.35498	-0.600767	-0.569097	-1.37334	-1.01376	-1.18905	-0.0723541	-1.69903	-0.34495	-1.07085	-1.05745	-1.54208	-1.081	-1.01379	-0.987486	-0.982809	-0.880531	-1.39994	-1.38704	-1.29194	-1.54019	-2.05186	-0.828416	-0.397265	-1.3917
P3-21-6	B3GALT2	IOH22216	-1.22632	-0.459828	-1.60631	-1.10395	-0.782922	-1.26938	-1.3751	-0.533289	-1.91329	-0.714614	-0.446436	-1.4505	-0.39363	-0.270743	-1.27218	-1.10431	-0.477696	-0.168845	-0.0266477	-0.272114	-1.18555	-1.60614	-1.65256	-0.908223	-1.25112	-1.90524	-0.650944	-1.12511	-1.09446
P3-23-6	ND	IOH23151	-0.884837	-1.76216	-0.614284	-0.343902	0.132974	-1.06988	-1.21293	-0.573259	-0.480545	-0.462601	-0.563991	-1.57914	-0.133553	-0.0522324	-0.861918	-0.813417	-0.484483	-1.67738	0.365557	-0.941274	0.0434413	-0.910573	-1.44268	-1.01616	-0.884636	-1.64384	-0.37258	-0.656248	-0.329621
P3-25-6	LBR	IOH21485	-1.53966	0.118756	-0.12094	-0.0322746	-0.107155	-1.33158	-2.12013	-0.850516	-1.00759	0.373447	-1.1877	-1.11818	-0.276828	-0.0445678	-1.09353	-0.641867	-0.606979	-1.09629	1.4124	-0.445041	0.00089643	-0.222552	-1.18909	-0.896491	-0.385388	-1.84526	0.54494	-0.3047	-0.554902
P3-27-6	--	IOH21691	-1.60898	-0.607804	0.173543	-0.534466	-0.569468	-0.293223	-0.835222	-1.45945	-0.204917	-0.500463	-0.0923789	-0.173411	0.674644	-0.46958	-0.333902	-0.383965	-0.418482	-0.0229937	1.98955	-0.203838	0.875446	1.10377	-1.65514	-0.497506	-0.651805	13.0431	0.0861489	-0.606994	-1.64049
P3-29-6	NBPF15	IOH21467	-1.22155	0.756479	1.41954	2.23364	2.6811	-1.16039	-0.644409	0.910095	4.29873	1.96726	0.0687353	-1.00083	0.835275	1.93963	0.249951	0.673487	2.56171	-0.410475	0.931002	4.9447	2.24678	3.01895	-1.38455	0.183867	-1.26495	0.173302	3.18347	1.3845	-0.455341
P3-31-6	MGC39584	IOH21581	-1.72717	0.459728	0.00854351	1.46779	2.12361	-1.4214	-1.18752	0.421639	5.65199	1.44918	-0.613185	-0.844251	0.138311	0.240528	-0.494339	-0.8993	2.05009	-0.128656	0.0741714	5.96955	1.98516	1.06307	-1.38198	0.533631	-1.67271	-0.813028	2.2815	2.78962	-1.74697
P3-1-7	FAM108A1	IOH2949	-0.730714	-2.52377	-1.63466	-0.615971	-1.33797	-0.261253	-1.78645	-2.756	-2.19102	-1.42286	-1.35884	-1.06125	-0.337876	-0.373765	-1.55352	-1.05865	-2.319	-1.66301	0.483962	-0.851494	-1.35368	-0.912203	-0.835653	-1.4136	0.139697	1.5907	-1.6992	-1.19219	-1.76482
P3-3-7	CATSPER1	IOH22496	-1.67216	-2.11898	-1.30447	-1.35379	-1.52859	-0.781055	-2.33769	-2.30292	-1.79564	-1.3761	-1.01028	-0.458213	-0.226022	-1.98664	-1.37395	-1.08694	-1.3353	-1.67419	-0.265072	-2.52011	-1.27118	-1.39992	-0.699072	-1.73137	-1.87414	0.0284833	-0.930772	-0.86254	-0.829636
P3-5-7	MESDC2	IOH14565	-0.609582	-1.43943	-0.812714	-0.434926	-1.00008	-0.193394	-1.2682	-1.91856	0.0365916	-0.819332	-0.892225	0.602887	0.545087	-0.232252	-0.29915	0.863971	0.00159607	-1.22998	1.35353	0.000493419	-0.265707	0.767305	0.269413	-1.66811	0.0120531	7.05341	-1.42843	-0.0429069	-1.07143
P3-7-7	RFX3	IOH12663	-0.598095	-1.67551	-1.75352	-0.911544	-1.29313	0.147259	-1.34058	-2.23196	-2.00373	-1.55437	-0.5317	-0.128079	-0.511339	-1.29163	-0.249819	-0.711052	-0.10679	-1.46749	0.405418	-0.957797	-0.436158	-0.354056	-0.38945	-1.33934	-1.07859	-0.479609	-0.663548	-0.996003	-1.00265
P3-9-7	CTA-216E10.6	IOH6887	-1.79623	-1.45564	-1.59349	-1.61472	-0.878083	-0.840772	-0.945655	-1.51003	-1.20253	-1.92801	-0.936455	-1.59346	-0.302198	-0.44092	-0.635636	-0.581098	-0.383499	-0.713085	0.405418	-0.596875	-1.00448	-0.731813	-1.25055	-0.951905	-1.93978	-0.729238	-1.15844	-0.719456	-1.35935
P3-11-7	XRCC5	IOH12168	-1.12274	-1.33104	-1.53096	-1.88794	-1.20926	-0.698267	-1.34405	-1.77993	-2.33396	-1.65626	-0.318982	-2.37487	-1.04552	-1.35463	-1.32421	-1.41261	-0.535876	-1.37544	-0.993439	-1.60343	-1.32374	-1.29729	-1.58556	-1.56857	-0.589204	0.373917	-1.15159	-1.47632	-2.10879
P3-13-7	CIDEA	IOH22361	-0.191595	-1.3373	-2.01053	-1.98172	-1.84395	-0.145893	-1.91604	-1.50709	-2.48031	-1.52702	-0.642758	-1.21355	-1.07108	-1.00194	-1.62723	-1.44847	-1.33169	-1.9405	-1.11286	-2.6721	-1.93231	-1.62259	-1.2603	-1.44867	-1.34332	-1.51948	-1.45022	-1.36771	-1.56774
P3-15-7	GMPS	IOH13373	-0.627593	-1.6983	-0.975534	-1.32353	-0.90701	-0.0883882	-2.41423	-1.35132	-1.0478	-2.54728	-0.0439206	-1.46003	-0.41275	-1.13679	0.00496718	-0.8609	0.658575	-0.64027	0.188366	-1.28695	-1.82452	-0.0753494	-0.706803	-1.44736	-1.14525	-0.577357	0.0940078	-0.330946	-0.67285
P3-17-7	SNAPAP	IOH3724	-0.752764	-1.52703	-1.13554	-1.79161	-0.880542	0.0488383	-1.71245	-1.78663	-1.6573	-2.4118	-0.368479	-1.86994	-0.833653	-1.0554	-0.863427	-0.479165	-1.34621	-1.54537	-0.708372	-1.24393	-1.48407	-0.387343	-0.714248	-1.55047	-2.12228	-0.509888	-1.16422	-0.750446	-0.915791
P3-19-7	MARK3	IOH10665	-1.03312	-1.87686	-1.57827	-1.7024	-1.79341	-0.0990565	-1.52519	-2.33897	-2.4884	-2.53237	-0.703439	-1.6428	-1.17832	-1.12279	-1.32956	-1.47922	-1.74834	-1.38821	-0.683403	-2.136	-1.405	-1.96595	-1.45156	-1.4594	-1.45397	-0.467539	-1.14026	-1.52099	-1.01541
P3-21-7		IOH12153	-1.60898	-1.24463	-0.9852	-0.570782	-0.574235	-0.436765	-0.582364	-0.0753487	-1.15863	-1.94891	-0.368479	-1.08726	-0.356243	-0.415418	-0.316585	-0.212274	-0.718815	-1.31607	0.689471	-0.147748	-1.74384	0.112153	-1.17711	-1.02759	-1.35012	0.150969	-0.972588	-1.1356	-1.94535
P3-23-7	SLCO4A1	IOH13266	-1.03678	-2.03893	-1.41709	-1.72539	-1.20202	-1.07381	-1.13115	-1.39645	-1.79168	-1.46356	0.591094	-1.63726	-0.501371	-0.532842	-0.689487	-0.963881	-0.662891	-1.35254	0.436383	-1.67715	-1.1405	-1.28797	-1.31369	-1.24063	-0.55992	0.0317629	-0.632056	-1.66892	-1.61343
P3-25-7	LOC93349	IOH5220	-0.753616	-2.41167	-1.3057	-0.494986	-1.16673	-0.333184	-1.45352	-1.74827	-2.23326	-1.52306	-0.881914	-1.49843	-0.0448122	-0.973658	-0.700989	-0.781471	-0.236645	-1.60735	0.350225	-1.31579	-1.80515	-0.856043	-1.31755	-1.28364	-2.18237	-0.944844	-0.294374	-1.10738	-0.96144
P3-27-7	FREM1	IOH22519	-1.2166	-1.37298	-1.1442	-1.58231	-1.19686	-0.935272	-1.15794	-2.14641	-1.61484	-1.65477	0.27935	-1.74767	-0.230713	-0.479418	-1.24895	-0.787719	-0.616806	-1.68458	0.30141	-1.42522	-1.36355	-0.0159942	-1.79306	-1.82411	-1.18583	0.0205392	-0.389642	-1.63957	-1.34462
P3-29-7	PDCD5	IOH11821	-0.850817	-0.779615	0.905744	-0.420965	-0.625224	-1.48941	-1.05451	-0.558585	-0.72132	-1.70884	-0.0859181	-1.51911	-0.112132	-0.243555	-0.342946	-1.21243	1.31498	-1.80748	-0.199837	-0.649992	0.987122	-0.22981	-1.17577	-0.993384	-1.54633	-1.53125	1.3239	-1.17192	-0.75575
P3-31-7	TMEM48	IOH4762	-1.41586	-1.61429	-1.46197	-1.70555	-1.22899	-1.76152	-0.895543	-2.66232	-0.845853	-2.70981	-0.0941498	-1.6353	0.0613205	-0.841179	-1.21892	-1.33395	-0.983089	-1.02676	0.680578	-2.15511	-1.43307	-0.575257	-1.3793	-1.81346	-1.26616	0.119828	-1.53713	-1.18315	-2.45767
P3-1-8	C6orf117	IOH26182	-0.927782	-2.10989	-2.14637	-1.35151	-1.36579	-0.301416	-1.7032	-2.5887	-2.6338	-2.5314	-1.48106	-0.733099	-0.533236	-0.221224	-1.12101	0.653549	-1.59342	-2.22567	1.66192	-1.23809	-1.73189	-0.985402	-0.699072	-1.1025	-1.21213	1.47742	-2.06835	-1.4933	-1.09251
P3-3-8	SPACA4	IOH26564	-1.79187	-2.52377	-1.59861	-2.35907	-2.53474	-0.450405	-1.63332	-2.54808	-2.59256	-1.54883	-0.891208	-1.37639	0.100943	-1.95031	-2.10442	-1.20829	-2.05255	-2.13159	-0.939618	-1.48185	-1.58552	-2.12153	-0.902605	-1.47398	-1.66822	-1.39636	-2.09443	-1.78967	-1.52091
P3-5-8	C16orf65	IOH26314	-1.55031	-1.51216	-1.53354	-1.11143	-1.70271	-0.781055	-1.7917	-2.91591	-1.87946	-1.62139	-0.954052	-1.70096	-0.398637	-1.45941	-1.18464	0.431487	-1.27376	-1.79103	0.377776	-2.01824	-1.7324	-0.606603	-1.25551	-1.80769	-1.14423	-1.00141	-1.56578	-1.43247	-0.97093
P3-7-8	P117	IOH26892	-0.927782	-1.90459	-1.53188	-2.17464	-2.4076	-0.636892	-1.92428	-2.21259	-2.55861	-2.71074	-0.656243	-1.12925	-1.12723	-1.14017	-1.93358	-1.33846	-2.00897	-2.41442	-1.34206	-2.13441	-2.40995	-2.1638	-1.32832	-1.86594	-0.537664	-1.82341	-1.58366	-1.83058	-1.91954
P3-9-8	SDC2	IOH26559	-1.29759	-2.34187	-1.04128	-1.08758	-1.82516	-1.20043	-1.32395	-2.64511	-2.95694	-1.81318	-0.810087	-1.57944	-0.432684	-0.636092	-1.30322	-0.363728	-1.42076	-2.40515	0.0511059	-2.14758	-0.758675	-0.708379	-1.51856	-1.76522	-0.852467	-1.18548	-1.30506	-1.96827	-0.749074
P3-11-8	S100A9	IOH26701	-1.10354	-2.06833	-0.647301	-1.94327	-2.34237	-0.981919	-0.608898	-2.45344	-2.33224	-1.99066	-0.98827	-1.81164	-0.928302	-1.23046	-1.2546	-1.11246	-1.96386	-3.09256	-0.752724	-2.07007	-1.94725	-1.52185	-1.17711	-1.17867	-1.20065	-1.77796	-1.73962	-1.77895	-2.3419
P3-13-8	COMMD7	IOH26500	-0.598095	-1.7745	0.167571	-1.70769	-0.834222	-0.239563	-1.83508	-1.78158	-1.98166	-2.32141	-0.884063	-0.834451	-0.160972	-0.0754811	-0.596313	-0.290807	-0.0658679	-2.31757	-0.793214	-1.47224	-0.761916	0.979743	-1.38943	-1.41048	-1.47241	-1.07685	-0.985687	-1.42179	-0.595499
P3-15-8	MGC12760	IOH26725	-0.953901	-2.66467	-0.0122972	-2.10158	-1.44392	-0.984633	-1.84082	-2.69683	-2.7369	-2.66889	-0.996988	-1.93105	-1.34755	-1.74093	-1.35203	-1.44173	-0.628059	-2.63607	-0.547507	-1.59512	-2.28216	-1.74414	-1.31755	-2.13135	-0.604432	-2.08884	-1.92202	-1.71494	-2.08261
P3-17-8	ALS2CR7	IOH25914	-1.29997	-1.03914	0.122924	-1.09027	-0.000470483	-0.851629	-2.3419	-1.79546	-1.96967	-2.70538	-1.18889	-0.971202	0.14015	-1.07512	1.64113	-0.403646	0.348543	-1.33042	-0.540796	-1.04634	-1.78183	-0.567313	-0.775094	-0.919242	-0.932412	-1.71248	-1.34172	-1.17929	2.00013
P3-19-8	EFCAB4A	IOH23248	0.692116	-0.613854	2.59391	3.95441	2.24881	0.0405739	-1.77269	-1.98777	0.498829	-1.88095	-1.30576	-0.30523	3.84186	-0.6659	11.0106	0.746329	3.11246	-0.656527	0.769287	-0.484986	-1.48288	2.35513	0.0224888	-0.208916	1.28848	-1.01589	-0.634296	-0.353514	0.691388
P3-21-8	TXNDC13	IOH21789	-1.42736	-1.02902	-1.01227	-2.43773	-0.0199868	-0.824006	-1.90451	-0.75237	-0.916626	-2.52924	-0.879534	-1.75161	-0.920882	-1.56703	-1.18138	-1.2109	-0.779176	-2.14814	0.0102622	0.165645	-1.40838	-1.1368	-1.38455	-1.51098	-1.86396	-1.52366	-0.886314	-1.31812	-1.8653
P3-23-8	ZNF680	IOH22344	-2.22712	-0.404673	-0.880898	-1.49269	-1.77028	-0.045461	-1.47463	-2.08133	-1.98514	-2.76509	-0.874584	-1.51148	-0.708986	-1.4899	-0.485661	-1.68794	-1.43634	-2.12709	-0.908615	-2.17823	-1.6885	-1.20579	-0.972234	-1.62127	-1.20745	-0.708533	-1.5638	-1.59861	-0.574131
P3-25-8	MAGEB4	IOH27153	0.2889	-1.20839	0.975654	-1.17312	0.576301	-1.21976	-1.75531	-0.89811	-1.03062	-1.94553	-1.36088	-1.8145	-0.162388	-0.894113	1.80598	-0.149519	1.12293	-1.37315	1.11593	0.417889	-1.26874	-0.985774	-1.17711	0.0532219	-1.08312	-0.890567	-0.691587	-1.06454	2.40319
P3-27-8	GK	IOH27543	-1.15952	-1.22996	-1.08023	-0.925503	-1.00099	-0.197466	-1.8336	-2.09599	-2.16568	-2.76408	-0.651917	-1.43243	-1.00299	-1.5539	-0.937349	-1.07444	-0.940906	-2.41618	-0.934459	-2.1053	-1.62223	-0.589375	-1.24004	-1.02555	-1.40677	-1.0427	-0.936065	-1.79239	-1.76476
P3-29-8	RRAGB	IOH25776	-0.864355	-1.38013	-0.688281	-0.834491	-0.78156	-1.13242	-2.34326	-2.32557	-1.61401	-2.54358	-0.703439	-0.891058	-0.0708575	-0.941446	-0.138437	-1.3038	-0.271086	-1.91534	-1.14889	-1.92547	-0.688551	0.28726	-0.142336	-1.14337	-1.40677	-1.03495	-0.924525	-1.62411	-1.4744
P3-31-8	CUGBP2	IOH22062	-1.73534	-1.2456	0.0312292	-2.14012	-1.30429	-1.13784	-1.64178	-2.66232	-2.05028	-2.47496	-0.260823	-1.11387	-0.625215	-1.14839	-0.694945	-1.47741	0.117614	-1.3977	0.60944	-1.30802	-0.547753	0.178226	-1.3793	-1.37861	-1.33653	-0.104232	-0.92106	-1.2458	-1.69101
P3-1-9	ANUBL1	IOH28859	15.7496	3.29693	2.11347	3.48995	2.34226	7.19824	13.9886	4.26392	7.15158	4.68074	9.13295	13.9579	-0.0956058	3.71204	2.3211	3.71568	2.83137	5.7217	4.86937	4.33586	4.96253	0.189332	13.8249	1.5968	17.0956	19.9185	3.07723	2.95927	1.86957
P3-3-9	DIXDC1	IOH28643	33.8851	80.6595	13.6283	78.2389	36.8394	14.8334	33.6197	86.572	66.0244	37.5157	31.4155	39.2993	2.48056	17.7244	21.5896	11.6289	24.8251	91.6635	20.1941	51.0488	72.0089	8.26487	41.4539	50.0051	49.9028	42.419	13.3975	29.4977	56.9442
P3-5-9	C14orf44	IOH29047	-0.890655	-1.18887	-0.920822	-1.88312	-1.31656	0.348123	-1.25747	0.19454	-1.37813	-1.34758	-0.710182	-0.89975	-0.540982	-1.70261	-0.875007	0.696773	-0.97378	-1.66344	0.78533	-0.0161197	-2.25144	-0.541894	-0.781536	-2.18746	-0.502936	2.39376	-0.675549	-1.254	-0.727875
P3-7-9	EDIL3	IOH28981	-0.654123	-1.1659	-0.277206	-1.20869	-1.12448	-1.07758	-0.624097	-1.073	0.179935	-1.13504	-0.645005	-0.0561517	-1.02367	-1.64239	-0.589973	-0.522261	-1.11262	-1.60735	-0.133732	0.335628	-1.23244	-1.44473	-0.175511	-1.8205	-0.537664	0.822612	-0.541303	-1.0341	-0.832468
P3-9-9	FAM47B	IOH28648	-0.534915	-1.25017	0.0981629	-1.48332	-1.29137	-1.20043	-1.31344	-2.05557	-1.22262	-1.44223	-0.451005	0.151201	-1.19629	-1.33387	-0.0766786	0.749775	1.06647	-0.741657	0.319169	-0.446291	-1.54026	-1.17303	-0.269094	-1.89041	-0.786954	0.290371	0.825294	-1.32785	-1.26744
P3-11-9	GDA	IOH28942	-0.412	-0.62167	-0.532569	-1.04271	-0.372521	-0.911345	-0.912575	-1.58175	-0.549489	-1.53317	-0.333403	1.16435	-1.34917	-0.54918	0.0456328	0.268217	0.0561569	-0.934786	-0.101457	0.111486	-0.899617	0.0602561	0.994534	-0.898368	-0.624613	-0.334027	0.36028	-0.0954607	-1.63193
P3-13-9	ZNF433	IOH28825	-1.14361	-1.93687	-0.563698	-1.40875	-0.502325	-0.537693	-0.86934	-1.77699	-1.48253	-1.60748	-0.339554	-1.54732	-0.884766	-2.15087	-1.22489	0.211452	-0.793076	-1.79143	-0.832225	-1.44898	-1.57035	-0.740564	-0.230057	-1.82855	-1.21202	1.48034	-1.062	-1.99285	-0.0195665
P3-15-9	GPATCH4	IOH29048	-1.29997	-1.76596	-0.848034	-0.923309	-0.820861	-0.405115	-0.792135	-2.43544	-1.75874	-1.99066	-0.817663	-1.71329	-1.14651	-1.21696	-1.15079	0.927385	-0.695649	-1.99642	0.0609979	-0.834174	-1.9399	-0.605966	-1.11268	-1.10105	-1.33887	0.621928	-0.484808	-1.3208	-1.4681
P3-17-9	LOC727773	IOH7184	-0.49356	-1.82675	-0.328122	-2.3338	-2.10079	-0.599013	-1.69179	-2.85845	-2.64635	-2.52611	-0.460714	-1.87542	-0.994202	-1.70048	-0.511953	-0.827259	-1.00561	-2.801	-0.86256	-2.53905	-2.27337	-1.72737	0.730974	-1.78698	-0.537664	-1.17395	0.374422	-1.96633	-1.91289
P3-19-9	THEM2	IOH3265	-1.19527	-1.25128	1.05412	-1.63365	-1.70271	-1.13227	-1.2078	-2.16746	-2.12948	-1.89046	-0.891208	-1.6447	-1.43288	-1.08761	-0.106305	-0.248359	-0.23603	-1.87174	-0.518917	-1.45762	-2.19766	0.022083	-0.923455	-1.08781	-0.923961	-2.3681	0.0672092	-0.99647	-2.14587
P3-21-9	GYG1	IOH4615	-1.06292	-2.37395	0.768403	-2.25964	-1.17794	-1.04262	-1.97394	-2.5922	-1.85745	-1.56394	-0.625862	-1.75536	-1.84686	-1.77761	0.353966	0.181248	0.780406	-1.44258	-0.762745	-1.36934	-1.15692	-0.150529	-0.850829	-1.42784	-1.60828	-1.95405	0.210898	-0.57676	-2.3679
P3-23-9	ATP5J	IOH4502	-1.48607	-1.27848	0.764772	-1.96256	-1.01969	-1.56134	-1.69605	-1.71917	-2.14408	-1.44906	-0.693921	-1.37309	-1.11258	-1.29998	-0.907269	-0.585385	-0.672906	-1.50083	-1.19395	-1.6741	-1.60142	0.0102049	-0.759328	-1.18086	-1.47241	-1.20208	-0.38996	-1.06968	-1.83624
P3-25-9	UTP14A	IOH4457	-0.611634	-1.17376	0.095903	-1.29494	-1.30126	-0.93905	-1.47463	-2.29837	-1.30696	-2.16996	-0.712599	-1.6428	-1.28691	-1.99505	-0.270851	-0.784049	-0.116847	-2.16964	-0.704927	-1.583	-1.91329	-1.5037	-0.911675	-1.94852	-0.573433	-1.6755	0.66124	-1.72553	-2.33962
P3-27-9	LOC497661	IOH14149	-1.48607	-1.34856	-0.641474	-2.38324	-1.89763	-1.55737	-2.19849	-2.19182	-1.94264	-1.90054	-0.495933	-1.52649	-1.3843	-1.81854	-1.75104	-1.58405	-1.50193	-2.48457	-1.82765	-1.66429	-2.55252	-1.62527	-1.51856	-1.53087	-0.874654	-1.40938	-0.937981	-1.49766	-2.58647
P3-29-9	ZCWPW1	IOH5375	-1.29308	-2.17117	-0.0363097	-2.15342	-1.14267	-1.35565	-2.1261	-2.86322	-2.0566	-2.43971	-0.151766	-1.58912	-1.31081	-1.90199	-0.754008	-1.29166	-0.394564	-2.38498	-2.15668	-2.16465	-2.51527	-1.4851	-0.84725	-1.39502	-0.867868	0.348053	0.807163	-0.792245	-2.31152
P3-31-9	FANCA	IOH3278	-1.48262	-1.78445	-0.64161	-2.39275	-1.44778	-0.992332	-2.27229	-2.10238	-2.16244	-2.64819	-0.888918	-1.9272	-0.826806	-2.00586	-1.08594	-1.17987	0.108203	-1.11312	-1.89202	-1.50541	-1.56177	-0.875802	-1.24797	-1.81439	-1.73495	-0.511059	0.0510145	-1.42182	-2.11734
P3-1-10	C1orf82	IOH26125	-1.41467	-1.69781	-0.932175	-1.30768	-1.08551	-1.69721	-0.792533	-1.4742	-2.04442	-1.48378	-1.24843	-1.42245	0.398637	-1.60346	-0.756976	-1.0545	-0.816216	-1.86638	-0.783891	-2.29165	-0.281212	-0.255038	-1.18097	-1.35213	-1.9242	-2.81385	-1.07999	-0.828762	-1.55229
P3-3-10	GRB2	IOH4231	-0.718496	-0.87999	1.71848	1.38942	0.32372	-1.06596	-1.19121	0.196558	-1.17442	-1.23493	-0.0359453	-0.955547	4.16755	-1.0333	1.02069	0.41656	2.91346	-1.05599	0.643339	-0.718806	1.47792	4.74143	-1.11268	-0.704598	-0.348131	-1.30852	-0.221849	-0.86108	-0.102797
P3-5-10	ND	IOH26745	-0.977178	-2.3396	-1.69776	-2.15344	-1.55977	-1.34157	-0.758824	-1.10336	-2.54849	-1.53084	-0.567513	-0.870607	-0.576984	-1.58323	-1.83738	-1.31635	-1.89594	-2.10537	-1.53183	-1.91787	-1.68435	-2.15683	-1.5198	-1.471	-0.725082	-0.968691	-1.92649	-1.33261	-2.03857
P3-7-10	NME6	IOH3852	-0.661276	-1.97808	-1.62263	-1.35802	-0.658815	-0.634479	-0.978213	-1.88256	-2.10505	-1.74098	-0.574938	-1.53365	-0.926798	-1.46111	-1.32033	-1.32686	-1.02685	-1.70875	-1.31836	-1.73052	-1.34845	-1.90081	-0.860946	-1.49042	-1.40896	-1.23106	-1.51717	-1.49808	-1.57022
P3-9-10	BIRC3	IOH25952	-1.03917	-1.78277	-1.727	-1.77662	-1.82458	-0.624979	-1.59462	-2.39274	-1.32002	-1.33417	-0.272721	-1.39838	-0.719834	-1.00797	-1.9035	-1.42002	-1.54069	-2.29769	-1.9285	-2.07273	-1.43175	-2.43296	-1.24034	-1.50344	-0.521265	-1.86056	-1.35968	-1.66927	-2.14827
P3-11-10	ND	IOH3315	-1.22394	-2.29273	-1.89523	-2.47769	-2.14457	-0.611035	-0.244071	-2.2256	-2.11668	-1.56014	0.591483	-1.12461	-0.527336	-1.95641	-1.53247	-1.68658	-1.78949	-2.17694	-1.56886	-2.49143	-1.77535	-2.21803	-1.45156	-1.82159	-0.438769	-1.36261	-1.11181	-1.81286	-2.39515
P3-13-10	ND	IOH29139	-1.90535	-1.45898	-1.29747	-2.14503	-1.70561	-0.158495	-0.79428	-1.46064	-2.79189	-2.59165	0.109975	-0.888753	-0.91135	-1.36004	-1.68667	-1.4429	-1.85049	-2.64101	-1.67346	-2.35483	-1.67986	-2.29604	-0.835653	-1.65633	-0.697691	-0.580319	-1.25355	-1.80366	-1.56646
P3-15-10	ND	IOH6261	-1.22155	-1.65783	-1.03414	-2.51773	-1.35874	-0.357614	-1.17622	-2.37227	-2.79301	-2.09202	-1.24389	-1.29572	-1.00873	-1.08058	-1.12168	-1.23779	-1.42309	-2.74137	-1.61999	-1.59729	-2.07179	-1.94032	-0.972234	-1.79118	-0.813349	-1.5374	-1.3848	-1.48876	-2.1625
P3-17-10	EPOR	IOH29824	-1.09877	-1.47332	-0.87913	-1.4116	-1.38913	-1.06466	-1.22963	-2.09788	-2.29151	-1.64692	-1.01015	0.222959	-1.08105	-0.773125	-0.787489	-0.552888	-1.19777	-1.952	-0.574231	-1.72787	-2.2338	-2.29806	-0.989852	-1.60792	0.0222439	-0.623632	-1.48401	-0.777267	-0.363309
P3-19-10	WDR53	IOH29089	-1.26682	-1.96549	-0.599814	-2.16652	-1.35696	-0.738409	-0.936213	-2.6345	-1.90323	-1.27959	-1.03346	-0.275718	-0.816831	-1.87027	-0.640248	0.219967	-0.4829	-2.53138	-1.18367	-1.416	-1.53364	-1.86506	-1.32256	-1.52441	-0.175213	-0.512351	-1.09441	-1.45684	-0.640158
P3-21-10	KCNK5	IOH29233	-0.796662	-1.26044	-0.143775	-2.12168	-0.791242	-0.922203	-0.895543	-1.32368	-1.48305	-1.79371	-0.164986	-0.943611	-0.684506	-0.790396	0.415912	-0.510001	0.655628	-2.01248	-0.928499	-1.13384	-1.13634	-1.03439	-1.63821	-0.763797	-0.0456948	-0.546553	-0.807583	-1.15753	-1.65257
P3-23-10	HAPLN1	IOH29176	-1.55898	-2.10058	-0.364048	-1.83866	-0.347867	-0.826424	0.211534	-2.51339	-1.18441	-2.33176	-0.309082	-0.0312469	-0.693865	-2.66288	-1.16538	-1.33645	-0.615868	-1.78896	-1.60527	-1.39267	-2.20266	-1.79694	-0.729423	-1.00958	-0.935926	-0.919747	-0.606513	-1.57851	-1.38849
P3-25-10	CYP2E1	IOH29616	-0.416595	-1.00625	-0.775317	-1.90323	-1.43477	-0.843486	-0.0998495	-2.86955	-2.28036	-2.30495	-0.189052	-0.914193	-0.811484	-1.7924	-1.63013	-1.7381	-1.32451	-2.22048	-1.63851	-1.68156	-1.79306	-1.77296	-1.11134	-1.49967	-0.113633	-0.944696	-1.32794	-1.19946	-2.0736
P3-27-10	RPIB9	IOH10749	-1.22632	-0.83103	-0.987292	-1.31073	-1.07063	-1.12442	-0.348956	-2.37227	-2.32451	-2.65834	-0.0297534	-0.503132	-0.590116	-1.23334	-1.50922	-1.4069	-1.90796	-0.816323	-1.1436	-2.22567	-0.0356564	-1.76091	-0.889107	-0.558659	-0.521265	-0.17436	-0.780262	-1.07604	-1.35552
P3-29-10	HRH1	IOH29156	-0.809257	-2.14805	-0.853114	-0.868029	-0.783491	-0.603781	-1.0567	-2.06027	-1.30407	-2.10118	0.357888	1.13011	-0.784816	-1.81199	-0.402356	-1.00196	-0.787234	-2.2724	-0.909915	-1.61961	-1.27636	-1.77475	-0.121442	-1.12016	0.102849	0.595202	-1.22826	-0.839794	-1.41725
P3-31-10	CA10	IOH21439	-1.05628	-1.36858	0.0346209	-0.0521333	0.346926	-0.796453	-1.04032	-0.86013	-0.488024	-1.14572	-0.466439	-0.770472	-0.631554	-0.963642	-0.215574	-1.39261	1.22646	-0.660071	-0.891304	-1.95006	-0.121417	-1.35399	-1.51612	0.0675152	-0.346416	-0.624296	0.467464	-0.370273	1.85533
P3-1-11	ACTC1	IOH14126	0.13577	-1.73707	-1.09521	-2.17464	-1.7543	-0.357614	0.10372	-2.09473	-2.47575	-2.01643	-0.127158	0.454856	-0.784117	-1.28158	-1.26442	-1.2403	-1.55352	-2.39216	-1.12555	-2.39983	-1.98968	-1.84357	-0.300925	-1.28872	0.504383	-1.26888	-1.39466	-1.805	-1.44217
P3-3-11	BCAN	IOH10285	-0.800272	-2.66687	-1.63965	-2.35529	-1.28448	-0.588938	-1.09043	-1.97615	-2.74838	-2.3378	-0.42925	-1.18451	-1.17193	-1.37997	-1.22526	-1.48931	-1.86976	-2.99015	-1.8671	-2.94245	-1.85215	-2.29111	0.256996	-1.70096	-0.537664	-0.51659	-0.819463	-2.06162	-1.684
P3-5-11	PLK3	IOH14035	0.786638	-1.91322	-1.41421	-2.42576	-1.29521	-0.860777	-0.678386	-2.91588	-3.14147	-1.80053	-0.217989	-1.06442	-0.87518	-1.51369	-1.43257	-1.19809	-2.14499	-2.62222	-1.08802	-1.29156	-2.04504	-1.96895	-0.553118	-1.92666	-0.947322	-0.676944	-1.66012	-1.14733	-1.6481
P3-7-11	MATR3	IOH10123	0.176759	-1.13754	-1.81263	-2.704	-1.32168	-0.457826	-0.659182	-1.89966	-2.70942	-2.13232	0.0437333	-0.0144534	-0.95274	-1.87449	-1.38676	-1.85548	-1.88573	-2.57027	-1.49193	-1.94579	-2.55978	-2.34707	-0.656217	-2.1163	-1.07848	-0.46719	-1.72977	-1.76106	-1.62887
P3-9-11	MARVELD3	IOH14001	-0.177702	-2.14179	-1.8393	-2.39426	-2.07028	-0.660142	-0.494637	-2.07012	-2.09924	-2.48302	0.150839	-0.0229793	-0.556715	-0.745266	-1.7789	-1.70439	-2.21372	-2.52388	-1.54841	-1.94954	-1.77649	-2.35021	-0.805946	-1.57977	-0.392207	-0.928258	-1.38589	-1.48336	-2.3763
P3-11-11	PLD2	IOH10003	0	-2.56785	-1.05611	-1.77594	-1.93817	18.4704	-0.275093	-2.53416	-2.61217	-1.96686	0	-1.54648	-0.390716	-1.4934	-1.45982	-1.29446	-2.21422	-2.02293	-1.61243	-2.75245	-2.03451	-2.12078	5.98443	-1.9066	-0.657143	-1.83688	-1.45218	-1.94561	-1.86065
P3-13-11	STRA13	IOH13826	-0.729051	-1.98608	-0.904315	-1.74097	-1.62763	-0.860777	-0.159675	-1.66854	-1.72725	-2.1876	1.2521	-0.724653	-0.54892	-0.170874	-0.397086	-1.53806	-1.78793	-2.8552	-1.47811	-1.23728	-1.58356	-1.84479	-0.0424112	-1.47177	0.0473983	-0.0780384	-1.37558	-1.52598	-1.7767
P3-15-11	ABCD1	IOH9909	-0.328684	-2.23324	-0.556948	-2.29713	-1.13264	-0.413523	-0.998991	-2.08133	-2.75119	-2.94448	0.429278	-1.60547	-0.834406	-1.82915	-0.797191	-0.545796	-1.86636	-2.28455	-1.44356	-2.19031	-1.76906	-2.06259	-1.04053	-1.73902	-0.454498	-0.846885	-1.51445	-1.7185	-1.51838
P3-17-11	C9orf24	IOH27190	-0.222459	-2.28965	-0.967941	-1.11964	-1.82458	-0.261253	-1.29923	-2.63833	-2.84587	-2.86945	0.426927	1.83967	-0.912272	-0.965271	-0.760911	-1.66305	-1.49731	-2.19062	-1.23073	-2.54037	-1.60176	-1.99583	-0.755311	-1.58153	0.196776	-0.792152	-1.30846	-1.79027	-1.66895
P3-19-11	KCNIP2	IOH39571	-0.731225	-2.05399	-0.98889	-1.74117	-1.35077	-0.330762	0.440811	-2.52735	-2.76519	-1.40013	0.338813	0.333394	-0.877449	-1.40774	-0.809882	-1.38942	-1.16783	-2.47606	-1.45684	-1.81447	-1.46541	-2.0783	-1.25055	-1.50937	0.161008	-0.953791	-0.378729	-1.58479	-1.72882
P3-21-11	TRIM29	IOH13948	-0.440144	-1.98519	-1.59223	-2.04884	-1.26744	0.682694	-0.0723319	-1.96224	-2.64474	-2.4285	1.70011	-0.559634	-1.1377	-1.79038	-1.3343	-1.46269	-1.91191	-1.45558	-1.66772	-2.18839	-1.49307	-1.70619	-0.91554	-1.66589	0.530613	-0.54735	-0.739453	-1.70691	-1.43693
P3-23-11		IOH39607	-0.629808	-2.52605	-1.80205	-2.79026	-1.90091	0.00685237	-0.294604	-1.80141	-2.61667	-1.97091	0.000273041	-0.48111	-0.633945	-1.21336	-1.81819	-2.04977	-1.444	-2.98215	-1.51262	-2.50169	-1.40335	-1.77315	-0.729423	-1.73821	-0.365977	-1.08027	-1.48093	-0.908265	-1.97707
P3-25-11	FLOT1	IOH4826	0.845018	-1.90397	-1.60829	-1.89502	-0.799482	0.319371	0.504271	-1.75855	-2.84172	-1.8054	1.39833	1.19368	-0.800823	-1.19334	-1.22686	-1.95208	-1.69709	-2.40604	-1.40485	-1.5512	-1.91473	-1.94635	-0.590276	-1.62144	0.59738	0.590339	-1.06203	-1.32481	-2.49464
P3-27-11	GNG13	IOH39579	-0.741687	-2.15411	-1.26454	-2.65927	-1.89061	0.0690955	0.0480577	-2.68587	-1.95057	-1.96993	0.900704	-0.393114	-0.721792	-1.31359	-1.82474	-1.63088	-1.59849	-2.63854	-1.38397	-2.07657	-1.39758	-1.81819	-0.966878	-1.55785	-0.537664	-0.606058	-1.19665	-1.0273	-1.97812
P3-29-11	NDUFA9	IOH13734	0.266902	-2.2978	-0.441797	-1.3782	-1.35397	0.964989	2.12841	-1.65257	-2.27382	-2.01842	1.20029	1.70362	-0.835862	-1.80587	-1.00875	-1.6691	-1.19163	-2.18241	-1.08614	-2.01775	-1.62186	-2.0529	-1.57493	-0.997004	-0.207223	1.90509	-1.06922	-1.52366	-0.933918
P3-31-11	C6orf125	IOH7415	-0.957875	-2.44256	-0.312664	-1.85782	-1.37903	-0.781055	-1.84224	-2.63739	-1.92067	-1.81026	-0.146599	-0.791108	-0.714806	-1.34053	-1.71966	-1.52935	-0.686023	-2.37805	-1.18288	-2.88459	-1.41897	-1.62946	-1.52228	-1.28405	-0.52478	-0.682404	-1.0016	-1.42141	-2.17753
P3-1-12	NT5E	IOH10119	0.0888857	-1.69117	0.77387	-1.44914	0.0073497	-1.55993	-1.49133	-1.59343	-2.50868	-1.29231	-0.946164	0.658359	-0.342891	-2.01797	1.97902	1.73659	0.915381	-2.46351	0.866777	0.401474	-1.84695	-1.41015	-0.487253	-0.951264	-0.163374	-0.77315	-2.19042	-1.03397	0.251002
P3-3-12	XRCC3	IOH4056	-0.83419	-1.87224	1.97843	-1.76349	0.011822	-1.69847	-0.0259307	-2.49719	-2.03922	-0.92916	-0.955154	-0.52176	-0.179597	-1.69816	0.784999	1.9877	0.469203	-2.03346	1.68605	-0.222274	-1.60157	-0.201932	-0.972234	-0.920405	-0.799965	0.848099	-1.49739	-0.663262	1.55655
P3-5-12	PVR	IOH9967	2.26685	-1.04657	4.59451	-0.0919653	2.17072	-0.598833	-1.32986	-0.989651	-1.41802	-0.43211	-0.703439	1.28404	0.354494	-1.50604	5.10926	8.01804	6.48879	-0.258074	2.25066	4.6313	-1.16605	-0.148045	1.45543	0.665948	0.0298577	-0.162359	-1.65022	0.0717028	11.0463
P3-7-12	DNMT3L	IOH4002	3.62822	0.424296	5.6358	0.976043	0.958789	0.686615	-0.461228	0.818258	-0.593602	0.671448	-1.01359	0.799721	1.79324	-0.758686	6.72446	5.77518	5.87638	0.768152	1.01975	1.73651	0.422509	3.18924	1.39815	-0.54686	0.394693	0.189331	-0.822615	0.91942	3.34628
P3-9-12	AKR7A3	IOH10612	6.16221	-0.354073	5.49761	0.0226236	0.349031	-0.197466	-1.4207	-1.13035	-1.18567	-0.224625	-0.322694	1.36798	-0.0774983	-1.24848	4.54416	2.27053	3.09129	-1.30988	0.321158	1.28533	-0.343609	-0.806374	1.73877	0.469872	0.551857	-1.22816	-1.14711	-0.602933	8.26683
P3-11-12	MS4A3	IOH7550	0.934862	-1.50097	-0.205877	-0.766087	0.381666	-0.992776	-0.895543	0	-0.529198	-1.45863	-0.100061	-1.03642	-0.845777	-1.32884	-0.613309	1.27815	0.178101	-2.26488	-0.321172	-0.928836	-1.51207	-0.91718	-0.0290512	-1.99629	-0.194457	0.965515	-1.72698	-0.430397	-1.11819
P3-13-12	HMGB4	IOH11041	1.07751	-1.18683	-1.0863	-2.22237	-1.68927	0.0344622	0.317984	-1.79167	-2.22512	-1.08978	-0.404613	-0.00968658	-1.45118	-1.05817	-1.29939	-0.337905	-1.22035	-1.99369	-1.43881	-2.07367	-1.8914	-2.00203	0.0132925	-1.69161	-0.406115	0.23245	-1.40606	-1.14967	-1.77074
P3-15-12	ND	IOH7344	0.387758	-1.56368	-0.177027	-1.21	-1.11402	-0.0406738	-1.04599	-1.78731	-2.11193	-2.88883	-0.582077	-1.88861	-0.723825	-1.42267	-0.39845	2.07059	-0.513513	-1.73479	-0.396155	-0.343852	-1.15013	-0.51288	0.120415	-0.611301	-0.510347	-0.06024	-0.699355	-1.51638	-1.30776
P3-17-12	KIR3DX1	IOH23247	2.38331	-0.534013	-0.643973	-1.27509	0.11296	0.831813	3.88192	-1.52624	-0.277909	-0.926516	0.497592	0.231091	-0.0603668	-0.725284	0.108741	-0.43377	-0.279848	-0.440842	-0.823909	-0.629296	-0.64941	-1.4559	0.570329	-0.577354	-0.125347	-0.00542786	-1.12602	-1.10155	-0.103163
P3-19-12	MCF2L	IOH23111	2.72374	-1.96914	-1.43942	-2.25593	-2.03534	1.0335	1.65245	-2.57482	-2.37412	-1.82243	1.1913	0.19528	-0.499201	-1.62758	-1.01523	-1.56911	-1.8314	-1.52636	-1.69166	-1.76625	-1.85113	-2.39199	0.73503	-1.98648	1.10926	-0.429507	-1.41626	-1.43764	-1.27236
P3-21-12	E2F4	IOH23241	7.91934	-1.01857	-0.816378	-1.9166	-0.88985	2.61598	2.98545	-1.40349	-1.14809	-1.57952	3.50685	1.44824	-0.917425	-0.385585	-1.28458	-1.56232	-0.969503	-0.413245	-1.56312	-0.76395	0.013816	-2.16726	3.73982	-0.663387	1.75702	-0.706067	-0.555898	-0.793192	-1.28838
P3-23-12	HNRPU	IOH23027	4.58959	-0.843215	1.41467	-1.3083	0.214684	3.45251	3.15528	-1.06703	-0.997969	-0.981011	2.99812	3.29471	-1.50339	-0.540378	-0.587115	-1.39103	-0.60776	-1.03357	-1.02851	0.616717	-0.873477	-1.7382	1.6911	-0.284555	2.64276	0.690613	0.0328981	-0.276409	-0.677985
P3-25-12		IOH23239	10.2221	0.691697	-0.23821	0.674443	1.62826	5.19735	7.79076	0.41569	0.507388	-0.43849	6.01276	5.2039	-1.20639	0.268979	0.346677	-1.35105	0.33823	0.771726	-0.194557	3.14567	0.860431	-1.66576	2.02481	0.849944	5.19144	6.00892	-0.0384753	0.0682298	-0.0775331
P3-27-12	UBE1	IOH22897	18.3668	2.74954	-0.178852	1.34591	1.62748	11.1757	19.2945	0.582766	1.38936	0.74937	10.4702	11.5191	-0.525329	0.865831	0.589976	-1.25732	0.64897	3.55243	0.211131	1.90613	2.59085	-0.812028	4.26844	1.8064	6.95078	18.5648	1.30691	0.940337	0.845097
P3-29-12	IGHG3	IOH23236	31.1232	111.99	12.4437	114.714	71.7409	18.3209	38.5547	138.256	165.636	90.2564	17.256	44.8633	2.09307	53.9688	34.5158	22.173	55.0274	119.675	26.7757	75.1003	74.474	9.50378	29.7763	96.927	31.4308	40.7742	46.9172	43.3267	61.491
P3-31-12	KIF20A	IOH13299	0.535072	-2.43424	-0.983454	-2.5619	-0.743102	0.386124	-0.901112	-2.57961	-2.55768	-2.19581	-0.474453	-1.08839	-0.990601	-2.11248	-1.04135	-1.28439	-0.412125	-1.36419	-1.75253	-1.89412	-1.16032	-1.93638	-0.858284	-0.875255	0.485219	-1.35952	-1.35679	-1.02044	-0.744095
P3-1-13	ND	IOH27698	-1.60876	-5.99924	-1.7447	-3.71233	-3.47229	-2.54707	-1.47059	-7.50596	-7.58292	-5.72917	-2.75358	-2.44668	-0.692309	-4.57001	-2.1994	-1.62893	-3.29389	-5.08843	-2.03907	-6.26641	-3.75791	-2.41861	-4.13972	-3.11123	-2.16687	-2.73442	-2.1463	-2.98452	-2.84333
P3-3-13	ALKBH3	IOH39993	-2.1028	-5.65389	-1.7391	-4.01797	-4.39804	-0.405252	-2.78801	-8.38417	-7.97997	-5.85437	-2.39656	-1.81806	-0.99591	-4.54556	-1.93003	-1.22265	-3.65036	-6.99192	-3.08018	-6.87461	-4.74621	-2.55407	-3.55588	-2.4076	-1.96745	-0.0563594	-1.59677	-2.69468	-3.2942
P3-5-13	CDK7	IOH3121	-1.19547	-5.97591	-1.67584	-4.28037	-3.24085	-3.66437	-2.48836	-7.15914	-7.25124	-5.28683	-2.27653	-2.40288	-0.711538	-3.88787	-2.20595	-1.6174	-2.99067	-5.48558	-1.67108	-6.40198	-4.76977	-2.22553	-2.81555	-2.46587	-1.20176	-1.65504	-2.56294	-2.20852	-2.55388
P3-7-13	SSBP3	IOH39990	0.121557	-5.32578	-1.36965	-2.27624	-1.64266	-2.89851	-2.75502	-7.08422	-5.35186	-4.86751	-1.34129	-2.59206	-0.281324	-3.60954	-1.60989	-0.0741272	-2.01387	-6.12787	-1.27513	-5.51926	-2.73011	-1.31015	-2.9656	-2.21837	-0.902367	-2.12583	-1.55977	-1.2573	-1.60629
P3-9-13	MAPKAP1	IOH3756	-1.80413	-5.621	-1.39057	-3.36111	-3.44409	-2.26394	-0.877684	-8.04293	-6.9934	-5.31302	-0.243822	-2.04796	-0.475418	-4.19164	-0.822279	-0.56147	-3.18375	-6.25827	-1.44475	-5.72586	-5.14029	-1.74524	-2.96799	-1.83279	-3.58016	-0.564617	-1.02303	-2.22392	-2.45098
P3-11-13	SIN3A	IOH39987	-3.24704	-5.27167	-1.79204	-4.48314	-3.72563	-2.52625	-2.89908	-7.86862	-8.06104	-6.06088	-2.39656	-3.87457	-0.63492	-3.73475	-1.79113	-1.05099	-2.86129	-6.95008	-2.74479	-5.76993	-5.19962	-2.049	-3.25094	-2.728	-4.20044	-3.10831	-2.2374	-2.79331	-2.81477
P3-13-13	FAM96B	IOH4424	-1.94019	-5.99924	-1.65612	-4.11805	-3.5081	-3.02988	-2.19466	-7.24608	-8.12033	-5.06873	-2.38638	-1.9798	-0.827999	-5.12649	-2.53788	-1.77364	-3.12697	-6.54241	-3.21915	-6.30752	-5.01768	-2.63819	-2.6384	-2.69713	-3.68961	-0.984668	-2.37918	-2.43539	-2.95532
P3-15-13	THEM4	IOH39985	-0.526389	-5.99924	-0.926765	-3.78544	-0.370843	-0.734648	-0.945866	-8.28296	-8.67703	-5.95467	-0.267173	-2.38803	-1.24524	-3.87029	-1.32979	-0.926626	-2.64365	-6.49442	-2.46406	-5.93647	-4.64788	-1.89128	-1.67417	-2.73476	-3.03805	-0.193977	-1.13857	-2.32949	-2.71726
P3-17-13	SLC35C1	IOH40653	-1.50349	-5.19253	-1.44893	-4.67066	-2.82356	-2.27432	-2.74011	-6.59479	-7.58555	-5.95185	-2.22289	-2.70559	-1.205	-4.82094	-1.59785	0.175819	-3.43446	-6.70484	-0.84385	-4.88398	-5.09331	-2.87398	-2.34818	-2.79838	-1.6151	-0.384795	-1.5396	-2.81101	-2.83798
P3-19-13	C14orf131	IOH6310	-2.24336	-5.85138	-0.9066	-4.78183	-2.63214	-1.86764	-3.2688	-7.96545	-8.5132	-6.38066	-2.10148	-3.20787	-1.40704	-5.33724	-0.84297	-1.84665	-3.04131	-5.93362	-1.92687	-4.93941	-4.81006	-3.36207	-2.37888	-2.41005	-2.36943	-2.3792	-1.48708	-2.36512	-2.9301
P3-21-13	XRCC1	IOH40644	-1.92284	-6.19078	-1.63285	-4.8079	-3.98414	-2.51193	-3.37462	-7.68967	-7.8314	-6.28055	-2.88003	-3.52324	-1.13419	-4.24373	-2.60219	-2.23186	-2.87265	-6.63062	-2.40619	-6.72135	-4.74553	-2.84572	-3.13307	-2.77121	-2.74016	-3.06256	-2.1173	-2.39899	-2.9871
P3-23-13	FST	IOH5621	-3.34707	-6.34814	-1.50855	-4.32346	-3.31284	-2.77694	-4.54599	-6.44967	-7.73543	-6.30319	-2.76827	-4.37831	-0.699311	-4.55121	-2.67951	-2.46566	-2.61537	-3.67166	-3.16988	-6.86178	-2.87726	-2.85888	-3.33403	-2.21943	-2.73263	-3.64698	-2.20024	-2.43873	-2.61271
P3-25-13	NT5C3L	IOH40639	-3.34707	-6.34925	-1.55537	-3.69784	-3.44617	-2.16353	-3.65926	-8.31204	-7.95984	-6.38439	-2.77825	-3.04845	-0.801554	-3.78697	-2.09521	-2.09664	-2.87583	-6.9182	-2.87464	-5.05918	-5.11129	-2.10722	-2.93211	-2.10131	-4.09704	-1.94314	-1.90918	-2.45817	-2.76048
P3-27-13	PEPD	IOH5525	-2.64265	-6.85282	-0.893102	-4.00186	-2.53944	-2.64349	-4.01971	-6.98177	-8.16107	-5.50117	-3.15744	-3.00324	-1.11838	-4.47721	-1.67319	-2.54153	-2.07728	-6.2073	-2.97297	-6.55644	-4.20171	-2.32863	-3.74561	-1.65658	-2.61463	-2.07988	-1.18603	-2.2294	-2.66655
P3-29-13	ZNF232	IOH40635	-3.44357	-6.27494	-1.36588	-3.25872	-4.01941	-1.81343	-3.31771	-7.68513	-8.8398	-7.10711	-2.03843	-2.05385	0.639102	-4.31067	-1.41907	-2.6796	-2.15073	-5.79933	-3.23631	-5.91754	-3.64762	-1.9033	-3.20206	-1.89232	-2.48858	-1.85229	-2.9377	-2.43136	-0.121484
P3-31-13	UPK3B	IOH5529	-1.15291	-5.85711	-1.5351	-4.06577	-3.55166	-2.03164	-2.51405	-6.72626	-7.50403	-6.70629	-3.77946	-2.3465	-1.0064	-4.18192	-2.87811	-2.33804	-2.29047	-5.58656	-2.94372	-6.21302	-4.12403	-2.12712	-3.29241	-1.97276	-3.56093	-1.41418	-1.19442	-1.95391	-2.80934
P3-1-14		IOH40942	-2.31958	-5.13767	-2.1182	-5.05076	-2.34093	-2.28528	-3.05628	-8.3857	-7.97997	-5.99644	-1.98942	-3.29678	-0.0349516	-4.12584	-2.48801	-1.53073	-2.37055	-6.36616	-1.95436	-6.29488	-4.92248	-2.66189	-3.15239	-2.77121	-3.66817	-2.12589	-3.48632	-2.27334	-2.40941
P3-3-14	SLC25A2	IOH35451	-3.35955	-5.91202	-2.20254	-5.05909	-4.38039	-2.77442	-4.39723	-7.85532	-8.25803	-7.4631	-1.58606	-4.14558	-0.371035	-4.59946	-2.48651	-2.37627	-2.95944	-6.59898	-3.08104	-7.04113	-4.83467	-2.65476	-4.23083	-3.41064	-3.25771	-3.50609	-3.39672	-2.34293	-3.83178
P3-5-14	ADAR	IOH44219	-3.18555	-5.6389	-2.27073	-5.18906	-3.68566	-2.52895	-3.53586	-7.26286	-8.32819	-5.92303	0.137079	-3.77321	-0.426071	-4.60333	-2.66454	-1.79591	-2.80474	-6.77262	-2.95052	-6.67138	-4.29482	-2.23914	-2.5903	-2.44088	-2.93971	-3.0606	-3.36399	-2.59878	-3.15796
P3-7-14	C22orf31	IOH35430	-2.25277	-5.14588	-2.51692	-5.21121	-3.7852	-2.14237	-3.13058	-8.04588	-8.52808	-5.56536	-1.86019	-1.89546	-0.355508	-4.69871	-2.61064	-2.3433	-2.96604	-5.95025	-2.68473	-6.2931	-4.76977	-2.68636	-3.47	-2.24476	-3.56657	-1.91022	-3.37257	-2.87462	-3.15789
P3-9-14	GPR132	IOH44214	-2.78449	-5.42116	-1.94062	-3.16812	-4.05508	-2.65286	-3.15083	-7.06893	-8.00053	-5.2702	-2.38408	-3.28814	-0.65676	-5.10561	-2.76306	-2.1229	-2.97792	-6.78892	-3.0413	-5.80468	-5.28366	-2.7077	-2.4471	-2.97186	-3.15067	-2.99577	-3.52052	-2.99404	-3.48374
P3-11-14	C1orf183	IOH35421	-1.93121	-6.42707	-2.39978	-4.62524	-3.94165	-2.48932	-3.14343	-7.87173	-8.21649	-5.73502	-2.25406	-2.71441	-0.39333	-4.98677	-2.51392	-2.39928	-2.68751	-6.92178	-3.87847	-5.65389	-5.81	-2.73262	-3.14823	-2.76571	-3.35593	-1.42585	-3.11919	-2.21633	-3.14996
P3-13-14	ZNF75	IOH44207	-1.31167	-5.12134	-1.94141	-2.94595	-3.38883	-2.27123	-3.65926	-7.52147	-7.1885	-6.46513	-0.653032	-2.10208	-0.570735	-5.0884	-1.97708	-2.20577	-3.15766	-5.95025	-3.32365	-6.4408	-5.08812	-2.6252	-3.44967	-2.67565	-3.04169	-2.10338	-2.67553	-1.97427	-2.99237
P3-15-14	FCN2	IOH35403	-2.89428	-4.84307	-1.86314	-4.65888	-3.12572	-2.87742	-4.02701	-8.12137	-8.08756	-5.81601	-2.13313	-0.719619	-0.958164	-5.28849	-2.37818	-2.41774	-2.76155	-6.52562	-3.26022	-6.4081	-5.50407	-2.65735	-3.34948	-2.78164	-3.12829	-3.46245	-3.49869	-2.29511	-3.56055
P3-17-14	GMFB	IOH7294	-2.5708	-5.72135	-1.30806	-4.26761	-2.47173	-2.65988	-3.51848	-7.44308	-7.78148	-5.24714	-1.24781	-3.03703	-1.02675	-4.47143	-2.20667	-1.81951	-2.35076	-7.087	-2.57374	-4.76096	-4.17844	-1.57826	-2.88959	-2.38371	-3.05803	-1.83435	-2.57631	-2.04576	-2.816
P3-19-14	ANGPT1	IOH35691	-1.88703	-5.52303	-1.61272	-4.71539	-3.47804	-1.71098	-4.77723	-7.58043	-7.8314	-7.54296	-2.24937	-3.78658	-0.94747	-4.64643	-1.97599	-2.15158	-2.29881	-7.16003	-1.48686	-6.26813	-5.08363	-1.25076	-2.73849	-2.71478	-3.66628	-1.13364	-2.525	-2.36615	-3.03579
P3-21-14	CCDC28B	IOH4214	-2.48737	-5.23346	-1.17845	-4.93883	-2.25457	-1.33451	-3.27424	-7.41728	-7.24409	-6.09049	-2.62816	-2.68826	-1.22374	-3.67376	-1.90695	-2.42418	-2.04128	-6.09739	-2.93351	-5.02516	-4.37139	-1.42909	-2.85675	-2.35554	-3.68961	-1.21902	-1.80581	-2.25458	-2.82864
P3-23-14	SERPINB7	IOH35656	-2.09742	-5.05263	-1.75542	-3.08719	-3.97355	-2.77694	-3.68081	-8.03269	-9.22511	-6.79333	-2.39656	-1.80324	-1.15239	-4.12694	-2.88796	-2.4716	-2.70692	-5.39081	-3.16259	-6.15964	-3.88909	-2.34001	-3.06114	-2.5383	-2.9545	-2.81307	-2.2859	-2.4997	-3.37259
P3-25-14	KIR2DL4	IOH28039	-2.37276	-6.27494	-2.02409	-4.00447	-3.41112	-3.03448	-2.23918	-7.44451	-7.23755	-5.50222	-1.62569	-2.44927	-1.11475	-4.78349	-2.24373	-2.27117	-2.17765	-6.63771	-2.13384	-4.31217	-3.14089	-1.81161	-2.52168	-2.51629	-2.22065	-1.18377	-2.34884	-1.80428	-3.43853
P3-27-14	F2RL2	IOH35643	-2.31773	-6.20713	-0.507199	-3.0978	-1.5649	-1.24036	-2.63993	-8.29278	-7.8314	-5.71367	-1.19341	-3.11317	-0.938969	-3.31174	-1.45836	-1.88807	-1.0047	-6.53182	-1.89524	-4.07191	-4.50509	-1.12279	-1.52539	-1.69193	-3.25476	0.28986	-1.88248	-1.72241	-3.34348
P3-29-14		IOH21741	-1.07937	-5.85924	-1.27693	-4.92057	-2.60523	-3.15623	-2.63993	-6.33406	-7.2642	-6.32114	-1.8234	-2.09006	-1.53944	-4.52901	-2.07444	-2.48375	-2.27685	-6.78301	-2.70267	-5.42944	-5.49585	-2.25376	-2.81447	-2.5198	-3.98442	-1.58243	-0.429483	-2.5607	-3.10653
P3-31-14	CCR9	IOH35629	-2.64809	-7.0217	-1.84319	-4.66858	-3.82752	-0.674496	-1.35549	-7.42973	-8.22684	-6.78726	-3.28717	-2.35306	-1.48009	-3.6963	-2.71977	-2.58968	-2.64859	-6.9384	-2.70231	-6.03853	-5.55158	-2.66275	-1.80856	-2.50455	-3.66271	-0.241194	-0.664479	-2.42841	-3.13217
P3-1-15	FLJ20489	IOH45590	-2.08461	-5.64923	-2.39439	-3.95656	-3.2346	-3.041	-3.91101	-7.52147	-8.38694	-6.2073	-1.09931	-2.58162	-0.15513	-4.83167	-1.63803	-0.577796	-2.55951	-6.44463	-0.7749	-5.47264	-4.42692	-1.59344	-3.56132	-2.72028	-3.27564	-2.88475	-2.47455	-2.75133	-2.90891
P3-3-15	IL12RB2	IOH44449	-2.43082	-7.17231	-2.41456	-4.67758	-4.42729	-2.51193	-3.7728	-7.01484	-8.9208	-5.9425	-2.38907	-2.65609	-0.837422	-4.40735	-3.0214	-2.17072	-2.60303	-6.105	-3.26846	-7.49516	-4.56677	-3.14588	-3.75111	-2.7849	-4.09165	-3.87994	-2.58441	-2.84979	-3.39347
P3-5-15	LTC4S	IOH45547	-2.67962	-5.64923	-1.45964	-3.84714	-3.95773	-2.65051	-4.40701	-7.43575	-6.81007	-5.39492	-2.27099	-2.76346	0.110336	-5.57562	-2.12547	-1.58599	-2.41896	-7.74422	-2.39328	-6.93728	-5.30397	-2.49313	-3.3625	-2.79577	-2.68355	-2.25092	-2.61813	-2.37903	-3.53029
P3-7-15	C1orf63	IOH41684	-2.968	-5.78475	-2.40595	-4.25641	-4.0852	-3.15623	-4.05533	-7.78146	-8.45327	-4.91844	-2.00239	-3.53802	-0.392699	-3.89756	-2.71303	-2.29394	-2.92687	-7.00723	-3.33325	-6.74471	-5.56391	-3.04628	-3.55774	-2.63339	-3.11639	-3.74181	-2.06009	-2.55969	-3.33249
P3-9-15	RNF41	IOH45538	-2.60272	-5.43609	-2.04433	-4.28127	-2.9301	-2.77694	-3.91813	-6.73101	-7.88757	-6.03523	-2.01486	-1.89294	-0.663645	-4.39361	-1.52036	-1.51995	-2.37023	-7.44201	-2.53745	-3.74963	-5.93582	-2.11434	-1.02299	-2.20477	-3.36865	-1.92106	-2.26214	-2.4105	-3.52798
P3-11-15	POLD3	IOH41599	-2.7999	-5.77202	-2.29865	-5.11522	-4.09746	-3.16066	-3.29398	-8.31838	-8.99117	-6.49521	-2.63595	-2.62007	-0.573563	-4.3613	-2.42851	-2.48862	-3.1692	-6.57699	-3.41676	-6.69349	-5.58574	-3.31615	-3.44015	-2.97	-3.68452	-2.69232	-1.55391	-2.65909	-3.36732
P3-13-15	ISL1	IOH45476	-2.55601	-5.39125	-1.47896	-4.21833	-4.19056	-2.74856	-3.64692	-7.95425	-8.05754	-6.58699	-2.38159	-3.62739	-0.538984	-4.6671	-1.63563	-2.43352	-2.66758	-7.3791	-3.20903	-6.9266	-4.43656	-3.04823	-3.44588	-2.92162	-3.67381	-2.40626	-1.9924	-2.42841	-3.13144
P3-15-15	RNF34	IOH41584	-2.31958	-5.72354	-1.32606	-5.23733	-3.13028	-3.04543	-4.64908	-7.42703	-8.75518	-5.80582	-1.7218	-3.70886	-1.11428	-5.80585	-1.83686	-2.2203	-2.76155	-6.93616	-2.52376	-6.5469	-5.74144	-2.83657	-4.23641	-2.07318	-3.35386	-3.67678	-1.40421	-2.37473	-3.18201
P3-17-15	EREG	IOH42289	-2.26972	-6.19493	-0.683043	-2.98705	-3.62283	-1.37606	-4.28114	-7.08422	-8.38381	-4.65032	-1.98433	-4.05618	-0.858839	-3.83198	-1.64636	-0.678288	-2.20626	-7.02093	-1.48973	-2.22917	-4.95692	-1.63856	-2.46256	-2.52402	-2.93231	-1.67366	-1.85908	-2.50669	-3.27297
P3-19-15	CNN2	IOH42055	-3.08438	-5.99486	-1.81561	-3.8513	-3.57396	-1.68208	-4.40217	-7.43121	-7.97971	-6.70122	-3.03271	-3.21419	-1.16092	-3.28001	-2.66826	-2.70005	-2.87757	-7.15445	-1.65618	-6.75083	-4.32824	-2.2053	-3.54078	-2.55936	-3.34458	-2.16126	-1.36861	-2.62436	-3.04861
P3-21-15	LOC286208	IOH42266	-1.93591	-5.45097	-0.508111	-4.21013	-2.27081	-0.502235	-3.14343	-7.06996	-7.52113	-6.11433	-2.66302	-1.02568	-0.642038	-4.92884	-0.872347	-1.68233	-1.52575	-5.4316	-1.51292	-5.03915	-4.24062	-0.590508	-2.6195	-2.23491	-3.47218	-1.07778	-2.26929	-1.91696	-2.86655
P3-23-15	PHACTR1	IOH43117	-2.87362	-5.42116	-1.15089	-3.57355	-3.88524	-3.53551	-4.65145	-8.1332	-9.25765	-6.84812	-2.3762	-3.4538	-1.1553	-4.92409	-1.87599	-2.59527	-2.36145	-6.403	-2.86645	-5.91178	-4.96982	-2.11487	-2.8823	-2.25243	-3.67926	-2.18216	-1.47887	-2.46382	-3.22952
P3-25-15	RUNX3	IOH42258	-2.08727	-6.13196	-0.791285	-2.94937	-4.14962	-2.09443	-4.15042	-7.78299	-8.12985	-6.64698	-0.883286	-2.83844	-1.08559	-4.79412	-1.73766	-2.53945	-2.89016	-6.56609	-2.86154	-7.02955	-4.69371	-2.52415	-3.25094	-2.4819	-4.40791	-3.35707	-0.988834	-1.88187	-3.5832
P3-27-15	HOXA7	IOH43102	-1.90396	-6.67805	-1.02955	-4.1196	-3.08163	-2.64322	-5.03154	-6.72184	-8.44676	-6.59773	-2.39378	-3.79835	-0.798727	-4.85277	-2.56149	-2.67087	-3.25932	-6.73557	-3.3017	-6.08171	-5.29838	-2.95863	-2.90419	-2.59637	-3.4631	-3.07799	-0.536092	-2.53115	-2.66431
P3-29-15	PRKAR1B	IOH42254	-1.76307	-6.05984	-0.674727	-3.41575	-2.23874	-1.79579	-3.76746	-7.06412	-6.95901	-6.43619	-3.41431	-2.40928	-0.44332	-4.82462	0.520171	-2.40479	-1.63486	-6.403	-3.00954	-4.6341	-4.82059	-1.49441	-3.95325	-1.69811	-3.4789	-1.99517	-0.991169	-2.37903	-2.3281
P3-31-15	MARS2	IOH43092	-2.65395	-6.41731	-1.61523	-2.82037	-4.05928	-1.56969	-3.29398	-7.23305	-7.99405	-6.40196	-2.80155	-2.95155	-0.577576	-4.49333	-2.60227	-2.90971	-2.69458	-7.23053	-3.04098	-6.27817	-4.507	-1.29618	-3.22278	-2.48955	-3.88282	-3.73797	-0.842655	-2.16621	-2.84155
P3-1-16	ANTXR2	IOH23250	-1.21777	-7.18517	-0.975647	-4.06842	-4.25041	-3.03439	-4.12245	-6.36542	-7.98654	-5.77725	-2.49844	-2.84303	0.0552554	-4.14022	-1.49491	0.0864502	-2.28607	-7.00284	-1.5518	-4.77318	-4.02675	-1.82879	-3.64513	-1.91255	-3.45558	-2.47438	-2.21802	-2.66759	0.236799
P3-3-16	PGC	IOH45946	-2.85171	-6.39848	-2.2749	-5.2535	-3.16036	-1.46309	-4.39998	-6.94274	-7.66567	-5.50033	-2.53819	-3.14538	0.139957	-5.16621	-1.47532	-0.473226	-2.25984	-6.50512	-2.20482	-4.64763	-4.56864	-1.90576	-4.13787	-2.62055	-2.95015	-0.730866	-2.71711	-2.32409	0.466496
P3-5-16	ZFP90	IOH23231	-3.07443	-6.06611	-1.7486	-3.79246	-3.32836	-1.76552	-4.14775	-7.07352	-10.1696	-5.74689	-3.15522	-3.61482	-0.411256	-4.42496	-2.37951	-1.92106	-2.6848	-7.29392	-3.52774	-5.82033	-3.93136	-2.00151	-3.42613	-1.94636	-1.85598	-4.2607	-2.22268	-2.40448	-0.0688356
P3-7-16	TMCO3	IOH45690	-2.77575	-5.09227	-1.42103	-3.14034	-4.30178	-2.13022	-4.52092	-8.28296	-8.07381	-6.25798	-1.10929	-3.45643	-0.103	-4.8916	-2.53615	-2.14339	-3.12311	-7.04191	-2.88357	-6.54045	-4.88742	-2.45745	-3.4403	-3.00578	-3.24487	-3.44106	-2.31459	-2.29625	-2.59842
P3-9-16	ZNF697	IOH23216	-3.06413	-6.05689	-1.88744	-4.31986	-3.89749	-3.41585	-4.15536	-7.25547	-8.82835	-6.16688	-2.01154	-2.39718	-0.467996	-4.85875	-3.12882	-2.29614	-2.91433	-6.49761	-3.03252	-6.14372	-5.49299	-2.47904	-3.15239	-2.48422	-3.77916	-3.6755	-2.61494	-2.43682	-2.30974
P3-11-16	RASSF2	IOH42156	-3.34782	-5.92698	-1.36745	-3.47059	-3.87638	-2.78397	-3.14343	-7.18824	-7.37743	-6.12983	-3.15522	-2.79864	-0.21866	-4.14324	-2.18673	-1.85205	-3.37907	-7.30492	-3.39222	-5.43834	-3.79863	-2.02004	-3.34948	-1.55989	-2.94542	-1.8959	-2.82244	-2.20635	-1.25774
P3-13-16	DNASE1	IOH23149	-2.22521	-6.00136	-1.3625	-3.32999	-2.8938	-2.25421	-3.65926	-7.27601	-8.52953	-4.51541	-0.832374	-2.72172	-0.258678	-3.84188	-1.64209	-0.699178	-2.50013	-5.78702	-1.79155	-3.96079	-4.31682	-0.988317	-3.15239	-2.59891	-3.77345	-0.79559	-3.12594	-2.46772	-2.53909
P3-15-16		IOH42064	-2.77924	-6.07032	-1.42221	-3.97854	-3.91005	-2.41847	-4.40217	-6.47973	-7.67626	-6.45429	-2.50882	-3.70498	-0.559293	-4.69574	-2.38754	-2.18719	-2.32641	-7.14785	-3.62798	-5.24305	-4.5696	-1.89992	-3.34161	-1.86971	-3.56281	-1.89304	-2.49731	-2.20459	-2.96443
P3-17-16	TLR8	IOH42662	-2.60272	-5.64589	-1.25044	-3.30937	-3.52318	-2.52643	-4.39733	-6.24379	-7.41989	-5.76649	-3.15744	-3.06936	-0.652038	-3.78795	-1.91014	-1.99397	-2.50906	-6.80186	-3.15199	-5.53169	-4.56774	-2.61217	-4.12692	-2.76916	-3.35775	-2.44127	-2.57302	-2.44055	-0.770418
P3-19-16	ZNF514	IOH42524	-2.90584	-5.50922	-0.88302	-3.83271	-4.02863	-2.12535	-3.54079	-7.69726	-7.32306	-6.00121	-2.1445	-2.68554	-1.03155	-4.01007	-2.34343	-2.09478	-2.02345	-7.38142	-2.64016	-6.20256	-4.69986	-2.70251	-3.43451	-2.53479	-3.89601	-2.13781	-1.91154	-2.6011	-1.7767
P3-21-16	ACSL4	IOH42656	-2.18631	-5.72354	-0.962966	-4.04512	-3.27231	-1.73634	-4.40938	-6.55338	-7.69657	-5.76636	-2.64852	-2.19424	-0.853167	-5.10413	-2.06426	-0.748439	-1.43501	-7.16459	-2.33861	-4.23779	-4.58265	-0.798917	-2.74854	-2.64112	-2.40353	-1.83601	-3.10716	-2.44058	-2.88595
P3-23-16	TIMM8B	IOH42518	-1.27337	-5.41168	-0.979772	-5.0699	-4.08951	-1.98863	-4.15783	-6.80719	-8.19538	-6.06477	-4.99016	-4.05893	-0.623888	-5.44305	-3.1197	-2.40817	-1.97008	-6.01531	-3.23902	-6.14465	-4.95511	-2.85441	-3.63547	-2.30329	-3.8738	-3.02943	-2.76978	-2.49926	-2.98248
P3-25-16	CWF19L2	IOH42646	-2.28605	-5.63123	-0.96299	-3.40555	-3.78292	-1.60992	-3.77023	-7.50486	-7.81	-5.19817	-3.16234	-2.40414	-0.762178	-4.18847	-2.0831	-2.32142	-3.2784	-6.73142	-3.36736	-7.02737	-5.24966	-2.83155	-2.96273	-2.14078	-2.81217	-1.63986	-1.62394	-2.30813	-2.96425
P3-27-16	DLX4	IOH44385	-2.49786	-6.12232	-0.799548	-3.59523	-3.65223	-3.28265	-3.66173	-7.70092	-8.47262	-5.63377	-2.89605	-2.48732	-0.694774	-4.18447	-2.65335	-2.44155	-2.94856	-7.23761	-3.86952	-7.00242	-4.86207	-3.05434	-3.37868	-2.37677	-4.09522	-2.3103	-3.14096	-2.47299	-3.39404
P3-29-16	PRDM1	IOH42635	-1.94388	-6.61046	-1.25922	-3.57995	-3.28272	-2.57055	-1.80398	-7.59858	-7.13813	-6.1721	-2.04127	-1.85848	-0.551535	-4.47733	-2.72054	-2.1252	-2.65495	-6.65117	-4.18319	-5.26404	-4.20788	-2.29645	-2.88092	-2.68315	-4.50054	-3.09069	-1.06578	-1.93032	-2.68963
P3-31-16	STS	IOH44381	0.430756	-5.85924	-1.83132	-4.47934	-3.6845	-2.60702	-2.80036	-7.53162	-7.28842	-6.0626	-2.44513	-3.27572	0.142974	-4.37025	-2.82881	-2.62135	-2.3507	-6.94371	-3.63185	-6.21302	-3.31751	-1.43097	-2.61675	-2.34199	-4.19695	-1.51229	-2.91517	-2.25295	-3.13881
P3-1-17	ND	IOH10196	-2.60272	-4.77425	-1.32264	-4.58111	-3.62597	-3.15623	-4.17154	-6.98779	-7.8932	-6.15784	-2.11964	-3.29803	0.27997	-4.4205	-1.60419	-2.33601	-3.41801	-7.07419	-2.77275	-6.38403	-5.49385	-2.33887	-2.61585	-2.63234	-2.15128	-3.8896	-3.79378	-2.0673	-3.74854
P3-3-17	SPRR2F	IOH57341	-1.55938	-5.42918	-1.29878	-3.73269	-1.67151	-2.02774	-4.40464	-6.25091	-5.38781	-5.21822	-2.37909	-2.33113	-0.0480305	-4.59626	-0.907037	-0.384692	-1.01944	-7.43168	-0.513174	-3.5009	-3.93467	-0.53439	-3.8228	-2.67342	-2.48858	-1.89425	-3.2113	-2.01929	-0.986771
P3-5-17	COX7B	IOH10495	-2.4783	-5.63982	-1.40313	-4.42538	-4.06546	-2.12535	-2.92376	-8.0385	-8.50336	-5.724	-2.39378	-3.12502	-0.0240008	-5.20588	-1.56157	-1.50792	-2.37674	-5.85421	-1.82506	-4.81946	-5.19394	-1.10066	-3.73981	-2.59738	-2.84678	-4.12771	-3.43214	-2.56307	-2.90633
P3-7-17	CHCHD7	IOH57339	-1.796	-6.06591	-1.29422	-4.3475	-3.36271	-1.86764	-3.90114	-7.69726	-8.20615	-5.8	-3.64804	-3.20399	-0.121802	-3.95305	-1.61505	-2.00778	-2.29881	-6.17006	-2.60227	-5.1218	-5.10065	-1.7031	-3.73595	-2.38721	-2.74742	-1.70597	-3.44933	-2.47475	-2.35846
P3-9-17	SLC12A8	IOH10360	-3.26162	-5.53015	-1.30693	-4.05972	-3.7209	-2.91256	-4.40711	-7.87305	-8.08794	-5.81561	-2.50392	-3.9316	0.117702	-4.63403	-1.37319	-1.79871	-2.13207	-6.49431	-2.96595	-6.22388	-5.09799	-1.96042	-4.13787	-2.37337	-3.88633	-2.493	-3.26791	-2.26843	-2.49269
P3-11-17	MT1G	IOH57335	-1.38826	-4.78887	-0.938251	-3.40946	-2.80148	-1.36922	-4.77248	-7.44461	-8.16754	-5.116	-3.15771	-3.03169	-0.430785	-4.57709	-1.0447	-1.87991	-1.5628	-6.2558	-2.78489	-4.64128	-4.90894	-1.46739	-3.25837	-2.14379	-2.93633	-2.08529	-3.1989	-2.05075	-1.15269
P3-13-17		IOH10206	-2.37645	-5.30998	-0.975271	-3.02865	-2.84486	-0.942882	-4.02455	-7.33651	-8.25088	-5.64612	-2.1396	-3.62805	0.0736166	-4.30754	-0.826571	-2.15218	-2.01924	-6.33125	-3.60423	-5.42888	-4.04739	-1.44652	-4.13787	-2.11903	-3.03019	-2.02402	-3.09253	-2.08268	6.41726
P3-15-17	KU-MEL-3	IOH57331	-2.57261	-5.45619	-0.674369	-3.79014	-3.23036	-1.42804	-2.90648	-6.27536	-8.1455	-5.35864	-1.98992	-2.44668	-0.702151	-4.48303	-1.3589	-2.12697	-1.87958	-7.02725	-2.79743	-4.6404	-5.71616	-1.51538	-3.54658	-2.50825	-2.81398	-2.4294	-3.01491	-2.44143	-2.66615
P3-17-17	C9orf165	IOH50130	-2.1231	-5.19682	-1.49091	-3.03485	-3.22932	-1.17084	-4.00913	-6.60486	-7.75383	-6.00602	-2.09629	-2.54247	-1.03062	-4.30754	-1.80213	-2.37724	-2.31311	-5.97702	-3.11378	-6.00838	-5.0548	-2.05469	-2.7728	-2.2447	-3.88459	-3.42889	-2.75684	-2.85856	-1.40646
P3-19-17	ND	IOH50070	-3.26162	-6.13101	-1.2797	-4.65888	-3.18326	-2.65051	-3.9058	-6.92616	-7.70951	-5.84649	-3.04213	-2.95802	-1.23572	-5.1147	-2.13391	-2.61338	-2.46409	-6.74632	-3.20295	-6.26641	-5.56521	-2.47931	-3.35692	-3.22425	-2.57596	-2.57238	-2.90187	-2.31608	-2.93047
P3-21-17	SUMO2	IOH50113	-1.48042	-5.08921	-0.0498484	-4.0487	-0.987254	-2.53763	-4.76527	-6.72795	-7.8351	-4.05734	-2.78296	-3.54057	-0.821894	-4.30325	0.369138	-1.72278	-0.296571	-6.4806	-2.63435	-4.41366	-3.81722	-0.337838	-3.53081	-1.78631	-2.93815	-2.22652	-3.22871	-1.59475	-2.70976
P3-23-17	MT1JP	IOH50067	-0.44653	-5.85357	0.0912759	-3.21122	-0.528035	-2.0299	-4.15042	-7.34569	-8.55563	-4.7805	-3.99602	-2.08045	-1.02854	-4.41241	2.31808	-2.20025	1.96807	-6.11821	-2.34533	-3.87857	-4.38021	-1.47789	-4.04297	-1.0732	-2.81768	-2.38979	-2.32441	-1.51263	-0.0274413
P3-25-17	UCRC	IOH50100	-2.64265	-6.69927	-0.52141	-4.18183	-2.47543	-2.53345	-3.11517	-6.93315	-7.63873	-5.57378	-2.91268	-2.96297	-1.17232	-4.0178	-1.49327	-1.27912	-0.591899	-7.35718	-3.00954	-4.21207	-4.63379	0.969435	-4.51746	-2.58349	-3.35386	-2.40692	-1.6563	-1.71939	-3.46985
P3-27-17	E2F6	IOH50064	-0.0867883	-6.42148	0.329294	-3.85464	-0.822952	-1.70707	-3.3667	-6.26438	-7.50528	-4.69357	-2.81046	-3.29449	-0.573464	-4.30754	1.54465	-1.34866	1.12199	-5.95968	-2.99415	-4.0326	-3.69035	-0.642414	-3.38041	-1.38059	-3.35775	-1.14194	-1.89036	-1.79365	-1.84485
P3-29-17	LST1	IOH50083	-1.89066	-5.43252	0.503181	-3.7132	0.449646	-2.56425	-3.76509	-7.69298	-6.97814	-4.9853	-2.79041	-1.81436	-0.640743	-3.69117	1.15623	-1.65455	0.739596	-7.37444	-2.63312	-2.7456	-2.91106	-0.850351	-1.74752	-2.08619	-2.48858	-2.48421	-1.32716	-1.77498	-1.65985
P3-31-17	RP5-860F19.3	IOH28965	-0.654474	-5.8502	-0.598598	-2.28577	-1.6916	-0.413261	-4.16714	-5.50053	-5.59292	-2.7745	-2.79247	-4.02151	-0.645989	-4.36784	0.0355233	-1.72527	-0.911566	-5.43068	-2.48573	-2.92039	-4.92638	-1.05658	-3.1871	-0.853118	-3.77916	-2.49996	-1.77028	-0.973291	-1.81838
P3-1-18	ALG10B	IOH55327	-2.237	-3.8825	-0.437766	-2.35679	-2.03558	-1.48106	-3.29398	-6.90226	-7.25396	-5.7683	-1.35145	-2.61124	0.100714	-3.35719	1.22541	0.722788	-0.782501	-5.57876	-0.143267	-3.58293	-4.09765	-1.04223	-3.74367	-2.85807	-4.27736	-2.34403	-1.60218	-2.18496	1.30779
P3-3-18	KLHDC8A	IOH55099	-2.52182	-2.23133	-1.13185	-2.1244	-1.25304	-2.78371	-3.7971	-5.61289	-5.74539	-4.20045	-0.433221	-2.66895	-0.445636	-3.97289	-1.31548	-1.76757	-2.30506	-5.41012	-1.68647	-3.40611	-3.51836	-2.05987	-3.2782	-1.51593	-2.60435	-3.11945	-2.27177	-1.35689	-2.52397
P3-5-18	ALG1	IOH55307	-2.59922	-5.07299	-0.497988	-2.42801	-1.61803	-3.52172	-3.6642	-7.01184	-6.80466	-5.74307	-2.24937	-3.77439	-0.294214	-3.33648	0.226695	-1.18764	-1.68637	-6.76351	-1.92801	-4.09373	-3.73497	-1.38549	-3.37139	-2.27777	-3.56093	-1.98429	-3.11507	-1.99674	-0.157227
P3-7-18	LOC54103	IOH55083	-1.16978	-4.01622	0.0531647	-3.15154	-1.07121	-0.965622	-2.01878	-6.33498	-6.274	-4.62112	-2.53819	-2.53082	-0.219027	-3.48864	-0.607946	-0.718708	-1.6311	-6.18763	-1.32185	-2.86046	-4.142	-1.00317	-3.04775	-1.93333	-3.77782	-0.952943	-1.1513	-1.17113	-1.22858
P3-9-18	SCCPDH	IOH55247	-1.50434	-3.52092	0.15124	-2.73315	0.0367687	-1.27386	-2.25783	-5.95296	-7.17233	-4.91232	-1.25148	-2.83204	-0.290602	-3.97633	-0.210545	0.510487	-0.706453	-2.48285	-2.50964	-0.744643	-4.58622	-0.762851	-2.69485	-1.41921	-1.93637	-1.19226	-1.04377	-1.18167	4.06623
P3-11-18	RBPJ	IOH52060	4.14625	-3.26496	13.1188	-1.53567	75.9712	11.0037	3.4258	-5.09651	3.02	-4.32588	3.0317	-0.346217	0.011283	-2.9494	-0.493866	24.8619	0.443197	18.0457	-0.502186	66.0383	-4.15851	7.09675	-0.037911	-0.761937	4.86338	2.22848	18.5619	6.02391	6.18738
P3-13-18	IVD	IOH55240	-2.16571	-2.53115	1.19312	0.5322	-1.09207	-1.76741	-2.63993	-3.82889	-4.67789	-3.97945	-2.1469	-3.37838	1.11544	-2.14733	3.40013	-1.20904	2.01777	-3.0443	-1.4353	-3.40315	-2.51534	-0.861201	-1.77185	-0.0456687	-2.58515	-2.95806	-1.47649	-0.0524703	5.43667
P3-15-18	THSD3	IOH52040	-1.80841	2.23906	1.09067	3.50641	-0.626581	-0.754099	-1.12943	-1.12458	2.15596	0.0562078	-1.89964	-1.72892	-0.690377	-0.994822	2.37737	1.07992	1.90199	1.90826	0.579192	4.24923	-0.24669	1.69088	-1.50263	1.87013	-2.33711	-0.53635	0.156531	0.699953	6.19336
P3-17-18	RAB1A	IOH2921	5.62396	8.47759	2.46783	14.5517	8.56236	6.73557	6.18312	11.5625	13.8075	5.75178	4.23687	1.57801	-0.0256083	5.68245	6.59902	0.853778	4.08783	16.3528	0.139287	13.3521	9.09236	5.4586	2.97244	9.7653	0.299532	4.83408	1.77328	5.33862	8.46245
P3-19-18	ND	IOH5009	123.398	350.522	46.9771	351.375	210.759	187.341	160.219	538.79	474.268	315.734	148.88	138.626	9.82782	211.853	154.204	68.7843	93.3116	407.488	93.3828	362.941	285.672	70.1386	201.518	224.866	136.662	158.472	107.428	129.637	160.37
P3-21-18	PTGER1	IOH28126	-2.76655	-5.25115	-0.146685	-3.55881	-2.62069	-2.31196	-3.64909	-7.78013	-7.00595	-5.60621	-3.28198	-3.0357	-0.623119	-4.28157	0.188604	0.823749	-0.946165	-6.27415	-2.71917	-4.42086	-4.17219	0.391834	-2.73115	-1.19941	-3.13199	-2.40933	-2.32781	-2.41929	-1.8379
P3-23-18	C19orf58	IOH4248	-0.546354	-2.43137	3.81912	0.902332	2.9369	-0.333483	-0.586597	-4.08424	-3.09041	-2.38286	-0.69267	-1.1112	0.403619	-1.82839	7.08014	1.41447	8.70956	-0.739992	-0.203494	5.59265	-0.903371	0.726079	-0.236866	2.62647	-0.923742	0.252322	-0.901608	0.149948	12.5664
P3-25-18	NUDT4	IOH28085	-1.9204	-4.69521	2.00008	-0.279875	0.539552	-1.27386	-3.76786	-7.3516	-6.77546	-3.40129	-1.78201	-3.34331	-0.403871	-4.00947	3.91868	2.72499	2.01603	-5.63406	0.0151414	-1.83001	-3.18568	3.15229	-3.15983	-2.04359	-3.16157	-0.325984	-2.10395	-1.26628	-2.04664
P3-27-18	MSTO1	IOH4096	-1.54459	-5.72267	-0.575227	-3.09156	-1.27693	-0.975849	-4.40217	-7.05779	-7.33615	-4.66586	-2.8931	-4.12976	-0.498534	-4.13593	1.99779	-0.398068	1.02571	-5.8464	-2.10262	-3.69037	-4.69391	1.04668	-3.00926	-1.83593	-3.46855	-1.0903	-1.99855	-1.94876	-1.43688
P3-29-18	KRT34	IOH28032	-1.86286	-6.20602	0.0745929	-1.84246	-1.63493	-2.7905	-3.90114	-7.60715	-8.05597	-6.24704	-2.02447	-2.1618	0.595882	-4.12658	0.500575	-0.0818959	-1.09788	-6.27512	-3.30409	-4.70362	-3.74517	-0.919944	-3.77183	-2.21729	-3.13387	-1.87383	-2.4659	-2.20859	1.20355
P3-31-18	SLC25A1	IOH5118	-2.9715	-5.85579	-1.1911	-4.05686	-2.64653	-1.20694	-2.90274	-7.87263	-7.13107	-7.27891	-2.91961	-3.37621	-0.327502	-4.49091	-2.9377	-1.74283	-2.07399	-6.40795	-2.9049	-4.71825	-5.08264	-1.29221	-2.8093	-2.35925	-3.88997	-3.20682	-1.72775	-2.5434	-1.77652
P3-1-19	SPAG11B	IOH58609	-2.72208	-4.75487	-0.994999	-5.93818	-4.28127	-1.63909	-2.55354	-8.21724	-8.00297	-6.57255	-4.73988	-3.43603	-0.209064	-4.65707	-2.36562	-1.68562	-2.73662	-6.82186	-2.7984	-6.19027	-3.72161	-2.88524	-3.07058	-3.88771	-3.25603	-3.55596	-1.59865	-2.60465	-3.58643
P3-3-19	TYROBP	IOH58629	-2.59223	-4.94508	-1.18413	-4.53599	-2.9444	-3.52848	-3.68081	-7.23985	-7.04212	-5.40977	-2.24937	-2.57227	-0.639702	-4.08162	-1.2331	-0.810485	-2.45426	-7.67237	-1.34834	-5.25318	-4.0273	-1.77855	-2.42971	-2.67342	-3.47043	-2.22609	-1.59983	-2.4068	-2.88835
P3-5-19	ND	IOH58672	-2.59036	-6.54036	-1.50089	-5.39213	-4.21102	-2.91256	-4.28123	-7.79151	-9.0687	-5.88633	-3.03031	-3.45643	-0.891089	-4.36475	-2.39037	-2.27094	-3.30604	-6.67463	-3.18098	-6.69039	-4.89627	-2.07952	-3.68032	-3.52079	-3.36501	-3.00375	-2.24656	-2.43384	-3.49076
P3-7-19	BCL2L11	IOH58626	-2.79653	-5.01017	-0.852178	-3.93878	-2.27723	-2.27825	-4.15783	-6.93473	-6.03126	-4.55825	-2.11964	-1.0395	-0.0664827	-3.25827	-0.557407	0.362204	-1.8647	-7.15759	-0.539714	-3.70014	-4.51682	0.829531	-3.27662	-2.19273	-2.94478	0.654011	-2.47939	-2.43873	-1.99078
P3-9-19	HCFC1R1	IOH58660	-2.25277	-5.18973	0.389867	-3.95232	-1.83958	-2.64565	-3.54079	-8.20143	-6.8046	-5.4179	-1.08184	-2.23249	-0.179437	-4.98532	-0.638578	-0.385982	-1.3605	-6.12331	-1.52047	-4.15059	-5.329	-1.83844	-4.04469	-2.46818	-3.55723	-3.04819	-1.91899	-1.98894	-3.05576
P3-11-19	KLK12	IOH58624	-2.50834	-5.437	-0.481318	-3.18802	3.27524	-1.91536	-4.53042	-7.77233	-8.3665	-4.81108	-2.37909	-3.29712	-0.680567	-4.66613	-2.14558	0.0143805	-2.73053	-6.30823	-2.63492	-3.25605	-5.2289	-1.95547	-3.14444	-2.61392	-2.59951	-2.64925	-1.70287	-2.47344	-2.40025
P3-13-19	ND	IOH58650	-3.83495	-4.74141	-0.912035	-4.71021	-4.27571	-3.14686	-3.89867	-7.69445	-7.9898	-6.06338	-1.72797	-4.61007	-0.827532	-4.80332	-2.93695	-2.34412	-2.5126	-6.06465	-3.39108	-6.81745	-5.49235	-3.12441	-3.43837	-2.63194	-4.1008	-3.6619	-2.54038	-2.60023	-2.85967
P3-15-19	SYPL2	IOH58622	-2.22935	-5.13855	0.256761	-2.61747	-2.58006	-2.13022	-3.52352	-7.35455	-7.61904	-5.0844	-1.10929	-3.94357	-0.624319	-3.33857	-0.683934	1.58209	-1.54133	-6.27156	-1.46511	-1.03089	-5.08496	0.378706	-2.49416	-2.68145	-2.72563	1.70552	-1.43958	-1.73364	-2.28712
P3-17-19	AMOTL1	IOH57234	-1.99564	-6.63303	-0.972861	-3.9522	-3.0708	-1.64152	1.14865	-7.53162	-6.77868	-4.85427	-2.25915	-4.10963	-0.478443	-5.26208	-0.5359	-1.24372	-1.98239	-6.19754	-2.74621	-5.71313	-5.84448	-2.11054	-2.76564	-2.45491	-3.67381	-2.20876	-1.61783	-2.57672	-3.52748
P3-19-19	FRAG1	IOH57115	-3.64089	-6.69694	-1.26323	-3.74747	-3.72706	-2.41622	-4.52804	-7.26001	-9.41598	-6.74283	-3.15225	-2.0309	-0.745642	-5.34196	-2.75597	-2.43348	-3.00389	-6.58871	-3.20199	-7.02027	-4.88864	-2.96671	-2.08324	-3.52334	-3.14308	-2.65312	-2.99831	-3.23716	-3.77502
P3-21-19	GPR137	IOH57230	-2.76668	-5.64939	-0.628087	-3.95294	-3.26767	-1.57596	-2.55354	-6.61247	-7.43379	-5.74598	-1.72009	-3.68895	-1.15713	-4.84266	-1.40208	-1.51633	-1.16845	-6.94783	-2.3884	-5.0648	-4.43741	-1.4329	-3.64513	-2.77193	-4.09321	-2.9806	-2.57328	-2.53049	-3.71096
P3-23-19	MORC2	IOH57110	-1.82672	-5.99709	-0.88263	-4.57315	-2.62298	-2.79703	-3.90114	-5.71485	-6.626	-5.40977	-1.60074	-2.65746	-1.02381	-4.73857	-0.949289	-1.61599	-2.13578	-6.43326	-2.699	-5.25799	-5.44364	-1.69717	-3.1654	-1.92712	-3.8864	-1.80184	-1.86339	-2.05906	-3.66354
P3-25-19	TMEM113	IOH57223	-3.05506	-6.27817	-1.35396	-3.80139	-3.25925	-2.38307	-2.51405	-7.20541	-7.89578	-6.01472	-2.79025	-2.41664	-1.51184	-4.3639	-2.52897	-2.43236	-2.51995	-7.59698	-3.40817	-6.03184	-4.97373	-2.81309	-3.25094	-1.95579	-3.24111	-3.18241	-1.98614	-2.95974	-3.52508
P3-27-19	PRKRA	IOH57108	-2.15672	-5.437	-0.307162	-3.79616	-3.2132	-2.89418	-4.40217	-7.26887	-7.77648	-5.15735	0.656966	-3.71011	-0.951455	-4.36549	-0.874475	-1.89364	-1.94945	-6.43434	-3.00426	-4.6901	-5.00796	-2.10132	-3.75827	-2.07318	-3.7754	-2.17503	-1.36918	-2.10387	-3.04976
P3-29-19	ND	IOH57216	-3.18555	-5.84569	-1.28634	-4.68043	-3.50351	-3.15171	-4.02455	-6.92236	-7.91787	-6.31382	-3.15522	-3.53022	-0.977111	-4.92884	-2.33845	-2.551	-2.26796	-6.78772	-3.37961	-6.56817	-4.99877	-2.80468	-3.5805	-2.55581	-3.24863	-1.7209	-1.95053	-2.59804	-3.49767
P3-31-19	ND	IOH57098	-2.39124	-6.4107	-1.80848	-3.7937	-3.24374	-1.38906	-3.90854	-7.36312	-7.33846	-5.8302	-1.90204	-1.93379	-0.459713	-3.99812	-2.19991	-2.20101	-2.21263	-6.25208	-3.02214	-4.20123	-4.43177	-2.13749	-3.18856	-2.18679	-2.62909	-2.994	-0.775347	-2.59933	-3.20503
P3-1-20		IOH63079	50.0269	164.4	23.2423	141.717	110.78	58.0838	77.7745	295.649	258.086	166.904	24.499	44.4002	7.08434	165.715	46.4266	41.4306	49.3186	211.944	92.2213	175.749	153.134	35.6502	81.1561	60.7362	47.7704	68.04	42.0474	62.6557	41.0523
P3-3-20	DPYSL3	IOH54070	13.9503	61.4472	5.28812	40.9324	17.7161	7.33728	20.4048	68.5583	52.3595	46.5894	8.63572	14.1274	0.995052	31.5066	12.5937	9.06602	13.38	50.6882	21.0096	46.371	42.3118	8.71091	16.7496	29.0264	23.2646	20.9484	7.52292	11.3268	14.8551
P3-5-20	IGKC	IOH63073	188.739	545.57	67.2258	280.076	265.802	130.405	253.613	689.479	705.757	463.574	124.224	146.819	19.6295	441.54	139.78	104.095	133.233	598.039	226.558	488.158	444.357	92.0562	299.79	145.96	210.851	213.356	135.689	171.989	96.7184
P3-7-20	DGCR8	IOH52788	-0.524365	0.0854664	-0.431198	9.59855	0.0183416	-2.78397	-0.21424	-1.19569	1.38479	2.04855	-2.10667	-0.282407	-0.630165	0.533327	-0.128117	-0.688906	-0.910749	1.46176	1.36702	-0.715633	-1.64757	0.379461	-2.49416	2.03795	-0.938971	-1.11635	-0.445385	-0.635774	0.644708
P3-9-20	IGL@	IOH63071	15.1759	110.76	14.4763	93.3841	58.6513	8.88693	20.1434	138.727	137.184	103.689	13.4655	14.8115	3.26759	103.137	39.5903	20.1517	22.4391	131.354	40.7239	93.4961	85.426	22.304	11.8694	76.9091	7.40625	18.8285	29.8151	31.7464	51.837
P3-11-20	ATP6V0A1	IOH52868	-1.63446	-4.67723	-0.653569	-3.6406	-2.79457	-3.13714	-2.90136	-6.66321	-8.15682	-5.56528	-2.51381	-1.92979	-0.55646	-4.35359	-0.826766	-1.02775	-2.50571	-6.34239	-3.51508	-4.65524	-5.65954	0.151224	-2.5903	-2.69425	-3.07032	-2.88748	-2.27674	-2.60305	-2.28524
P3-13-20	IGHA2	IOH63050	-2.88586	-3.59569	-0.736694	-3.73963	-3.29515	-1.59943	-3.77764	-6.67198	-7.78708	-4.58213	-1.89484	-2.56699	-0.766601	-3.86134	-2.33513	-2.20783	-2.51584	-6.56505	-2.96891	-5.55793	-4.23117	-0.0297701	-2.5976	-1.99043	-3.13952	-4.03884	-1.46139	-2.44328	-2.14115
P3-15-20	ND	IOH52787	-3.26337	-4.28624	0.064826	-5.37965	-4.26374	-2.77928	-4.89589	-7.44023	-6.92728	-5.60997	-2.77076	-3.62213	0.201574	-2.43459	-2.33513	-2.21243	-2.75162	-4.16645	-3.15144	-6.73844	-4.15264	4.56833	-3.25094	-2.41886	-3.47218	-3.51579	-1.38426	-2.16848	-2.8345
P3-17-20	C19orf60	IOH59650	-1.79215	-5.64367	-0.10328	-3.47849	-1.60249	-2.76207	-4.52804	-6.82566	-7.37918	-5.97331	-2.77825	-3.36246	-0.38062	-5.26369	2.54608	1.55855	0.523944	-5.836	-2.5096	-3.33978	-5.16361	8.52887	-4.22566	-1.96267	-3.68452	-4.03581	-0.847054	-2.38948	1.47791
P3-19-20	PSMD7	IOH59072	0.0591086	-5.65861	-0.126396	-2.764	-1.1883	-1.89429	-3.92005	-6.53835	-6.4466	-4.39458	-0.7731	-3.36818	-0.230478	-3.58728	0.988856	0.991086	0.67007	-6.00607	-0.812205	-4.10301	-5.56415	22.4096	-2.39748	-1.92263	-2.9545	-0.0302729	-1.04063	-2.08498	-2.35273
P3-21-20	RBPMS	IOH59674	-1.6268	-5.72354	-0.144332	-3.11129	-1.89936	-3.24996	-3.91101	-6.64097	-6.72327	-4.14578	-2.77825	-3.71053	-0.445079	-3.53893	-1.50096	-0.0484052	0.786926	-6.74102	-0.880119	-4.2886	-3.33425	112.529	-2.85675	-2.10388	-3.45175	-2.45211	-2.72781	-2.1349	-0.126671
P3-23-20	CA6	IOH59066	-2.64265	-6.14602	-1.01931	-4.11323	-2.84751	-3.60122	-3.8962	-6.37933	-7.92181	-5.53437	-3.4144	-3.27986	-1.15281	-4.64082	-2.18654	-1.57709	-1.76391	-6.4263	-3.23517	-5.56459	-5.39981	-1.1949	-2.86405	-2.5454	-3.35022	-2.55215	-1.80538	-2.8939	-3.11694
P3-25-20	LBX2	IOH59664	-2.77575	-5.62793	-0.135069	-2.78176	-3.23373	-3.27346	-4.38601	-7.78442	-6.83699	-5.84906	-3.15273	-3.79572	-0.799715	-3.60379	-0.00335037	-0.986548	-1.18262	-7.73162	-2.42159	-5.85138	-4.88577	-1.22355	-3.64885	-2.30504	-3.54663	-1.84206	-1.66315	-2.4247	-3.02854
P3-27-20	SDCBP	IOH59063	-3.06413	-5.85522	-0.00914421	-3.52143	-1.59728	-1.60992	-4.40701	-6.38759	-7.39541	-3.8295	-1.69443	-1.93617	-0.486246	-3.10103	-0.0148004	-0.83594	-1.21473	-5.83234	-2.00581	-4.71051	-4.63379	0.0120265	-2.92145	-1.93929	-3.4631	-1.30545	-1.46823	-2.44555	-1.343
P3-29-20	FLJ45224	IOH59653	-2.98361	-6.53418	-0.349765	-3.9517	-3.23996	-3.15623	-3.51334	-6.57478	-7.98654	-6.78926	-1.51795	-3.79301	-0.988907	-3.14849	-0.661824	-0.888646	-1.87582	-5.68416	-3.38478	-4.72935	-3.65645	2.91183	-3.86317	-2.02907	-3.67193	-3.18831	-1.12527	-2.37903	-1.87144
P3-31-20	TPSAB1	IOH59056	-2.55139	-5.7955	-0.982846	-3.53072	-3.62385	-2.43004	-4.01714	-7.16067	-8.62509	-5.18241	-2.42954	-2.536	-0.344281	-4.13293	-1.32536	-0.971818	-1.80484	-6.24389	-2.0038	-4.51183	-4.43832	-1.19962	-2.46076	-2.76771	-2.84006	-1.57956	-2.38385	-2.2724	-3.27302
P3-1-21	C14orf102	IOH62772	-3.4555	-5.39841	-1.15379	-6.07646	-3.48445	-3.39989	-3.54326	-7.69468	-7.97865	-4.51962	-2.53819	-1.81091	-0.116667	-3.70293	-1.46822	-0.646494	-2.19639	-6.7135	-1.55976	-5.47235	-4.50362	-1.63946	-3.54844	-3.37924	-3.49108	-3.04819	-2.7463	-2.66227	-3.98184
P3-3-21	ND	IOH63336	-2.03645	-5.72735	-1.21147	-3.3991	-3.52073	-2.00865	-2.47048	-7.52591	-6.6535	-5.26924	-2.80122	-2.29574	-0.4193	-4.08979	-2.7941	-1.29622	-2.30842	-4.85418	-2.3982	-4.5743	-5.0205	-2.47215	-2.5067	-2.67999	-3.09687	-3.29096	-2.27862	-2.65193	-2.86734
P3-5-21	ARHGAP24	IOH62768	-2.72371	-5.6343	-1.14145	-5.39069	-3.68571	-1.9575	-3.07565	-7.27486	-7.86021	-4.10724	-2.78065	-2.07379	-0.783627	-4.30164	-2.01129	-0.398164	-2.53415	-5.13505	-2.51288	-5.38492	-4.6324	-1.83037	-4.41387	-3.86354	-3.496	-2.88106	-2.80792	-2.36067	-3.82282
P3-7-21	KIR3DS1	IOH63327	-1.21052	-5.86057	-1.1698	-3.08606	-3.13463	-2.76479	-4.02701	-5.93086	-6.493	-4.30769	-1.7604	-3.23346	-0.639152	-3.08224	-1.42043	1.74463	-2.38192	-5.0633	-1.51316	-0.155993	-3.99723	-1.69068	-0.982963	-2.09063	-2.94905	-2.33746	-2.01509	-2.38307	-2.25218
P3-9-21	ALG12	IOH62765	-1.94494	-5.35551	-0.584997	-3.17608	-2.64231	-2.05298	-3.40228	-7.05062	-7.36034	-4.13828	-3.28717	-2.369	-0.420918	-3.14857	-1.53443	0.229482	-2.06925	-6.2107	-1.33531	-5.16622	-3.36589	-1.51923	-3.55216	-1.65434	-3.78631	-2.31023	-2.76068	-2.20331	-2.55058
P3-11-21	KIR3DS1	IOH63322	-2.35131	-4.05008	-0.236052	-2.0708	-2.37013	-2.25421	-2.38818	-6.2989	-6.12488	-4.70615	-2.14209	-2.87776	-0.394755	-3.38557	-0.217797	-0.474448	-1.74607	-4.29311	-2.02542	-3.61122	-4.18719	-1.48142	-2.85675	-1.25037	-2.54035	-2.23851	-1.91475	-1.97189	-2.18144
P3-13-21	TAS2R5	IOH62748	-3.35793	-4.63571	-1.04386	-1.94928	-2.7223	-2.90337	-4.2836	-6.03169	-6.36259	-3.94771	-2.62816	-3.53228	-0.805188	-3.00469	-0.7102	-0.170836	-1.46422	-3.76209	-1.99895	-3.79898	-3.47478	-2.10479	-2.30079	-1.65392	-3.57209	-2.53231	-2.58715	-1.40627	-1.75529
P3-15-21	RBM15	IOH63319	-1.39265	-6.11089	0.197967	-3.5393	-2.0901	-1.62207	-0.877684	-4.77208	0.147127	-2.79096	-1.23402	-3.88772	-0.219243	-3.25721	0.487985	-0.176994	-1.44451	-3.56649	-1.54724	-4.82689	-4.26343	-1.20591	-1.91404	-1.30231	-2.71784	-3.21923	-1.78052	-1.8059	-2.28853
P3-17-21	HIST1H2AD	IOH61993	-1.35788	-4.7095	-0.41012	-2.40459	-2.67008	-1.17695	-2.74525	-4.91474	-4.56846	-1.65845	-1.97146	-2.33808	-1.09908	-3.62516	-0.920381	-1.16676	-2.08041	-3.48979	-2.40337	-3.65055	-3.68382	-1.19193	-1.37853	-0.0150727	-2.50707	-2.63881	-1.39819	-1.33088	-2.63641
P3-19-21	SNCAIP	IOH62194	-2.14937	-4.59501	-0.632289	-1.23759	-1.4778	-1.10907	-3.62894	-3.38976	-2.64177	-2.5299	-2.2338	-1.79905	-1.41512	-1.79364	-0.213784	-1.81265	-1.16715	-3.7835	-1.82039	-2.85736	-1.7738	-1.45328	-2.59085	0.577993	-2.88044	-2.591	-1.23416	-1.41914	-1.57923
P3-21-21	LOC441178	IOH61986	-0.853219	-3.9932	-0.240912	-3.15604	-1.44382	-1.08437	-3.14343	-3.14898	-2.00177	-1.35059	-0.997024	-2.29651	-0.943572	-1.16759	-2.66184	-0.636354	-1.5085	-2.43112	-1.83443	-0.0737741	-2.08894	-0.723087	-2.13606	-1.39582	-2.57047	-0.737893	-1.70269	-0.680491	-2.78151
P3-23-21	PNMA2	IOH62249	-1.46431	-4.48482	2.00674	0.225087	-0.940266	-0.0733339	-1.93309	-2.93916	-1.61847	-0.48447	-0.791261	-1.93112	-0.460457	-0.264569	3.64523	0.359446	2.03374	-1.12131	-0.59706	1.78402	-1.84734	2.81019	-0.542701	0.167596	-0.791632	0.543662	-0.300158	-0.441262	-1.24392
P3-25-21	HORMAD1	IOH62066	-0.299181	-2.3097	0.777021	3.19924	0.770306	-2.30721	-0.740419	-2.68662	0.948386	-0.843083	-0.540917	-2.27839	-0.656129	-1.38137	3.52669	0.580348	0.0306908	-0.884172	-1.0628	1.51912	-0.688297	0.645157	-1.07607	2.4228	-2.19646	0.321351	0.25036	-0.76303	-0.313262
P3-27-21	TMOD2	IOH62166	-2.0239	-2.12267	1.76641	3.13564	2.7092	1.49351	-3.17247	-0.454593	5.44111	2.40939	0.0832308	-1.94828	-0.314814	2.16122	8.08452	-0.345632	2.39648	0.249819	-0.0809966	5.01156	1.48461	4.54492	0.173203	3.55954	-2.93452	-0.438728	1.02371	1.4364	-0.160886
P3-29-21	LOC494141	IOH62064	-0.781561	-0.0963261	1.31474	5.06963	3.16073	-1.56341	-0.395191	-1.1944	7.51663	3.95024	1.15223	-1.30664	-0.545528	4.64131	2.17933	0.604075	-0.423143	3.41668	-1.29739	8.26908	3.85179	0.686579	0.196312	4.54653	-1.12462	-0.0813357	2.30129	1.68985	2.16567
P3-31-21	MRPS6	IOH62235	4.57106	27.6843	2.524	16.0081	9.86394	1.85508	5.79623	23.0359	37.839	13.9379	4.86361	1.41254	0.797661	21.2252	8.04897	2.53832	4.19037	24.5515	4.02696	19.1799	16.5478	6.04298	6.75165	14.4532	2.15879	6.33973	9.15917	6.31112	4.73319
P3-1-22	empty	empty	-3.37223	-5.21699	-0.631659	-4.00865	-2.92216	-1.93792	1.26218	-6.84191	-7.7894	-3.60343	-3.65241	-2.90756	0.358059	-3.71319	-0.732218	-0.124618	-2.22621	-6.30152	-2.74331	-6.03787	-4.45135	-1.01613	-4.14158	-2.32653	-4.08451	-3.42751	-2.36317	-2.91943	-2.97372
P3-3-22	IL2	IOH61859	-2.81966	-4.47103	0.0693299	-2.34477	-2.52172	-3.2758	-3.30585	-6.00797	-7.05571	-5.15742	-2.12463	-4.09472	0.272376	-3.22103	0.137195	0.525069	-1.5855	-4.92957	-1.07831	-3.2676	-3.57415	-0.0834589	-3.47358	-1.14329	-3.7828	-3.67678	-2.2093	-1.16024	0.638816
P3-5-22	empty	empty	-2.21959	-5.79246	-0.0124703	-2.85185	-2.39536	-2.16353	-3.2693	-7.53714	-7.18324	-4.03852	-1.90684	-4.11182	-0.16695	-2.60573	-0.125823	2.45848	-1.82825	-5.01632	-1.63119	-6.06664	-5.26612	-0.495129	-2.8398	-1.918	-3.89487	-3.01839	-2.19435	-2.03643	-2.83347
P3-7-22	IL9	IOH61832	-1.79816	-5.6649	-0.113364	-3.10918	-2.11273	-3.15388	-2.78801	-5.97154	-5.99136	-3.60468	-0.320959	-2.12433	-0.0444169	-3.83443	0.209777	1.65449	-0.263474	-5.19566	-0.0332434	-2.43577	-4.58802	0.129615	-3.64513	-1.17393	-2.71784	-1.81332	-2.32882	-1.83197	1.24358
P3-9-22	empty	empty	-2.17893	-3.69128	0.355714	-2.54783	0.939897	-0.377556	-3.29873	-7.33055	-5.51101	-0.0982713	-2.12962	-2.69911	-0.317302	-1.13969	3.18125	2.90443	-0.0776261	-3.88472	-1.84479	-4.56999	-3.02721	1.62635	-0.828178	-1.7301	-1.1315	-2.27384	-1.89631	-1.54944	-1.71429
P3-11-22	BDH2	IOH62632	0.121778	-4.64162	1.10197	-2.37207	1.14007	-1.36174	-3.78761	-1.26172	-3.56509	-1.20417	2.18373	-2.07494	0.231921	-3.51474	5.93794	4.83018	1.03732	-4.0868	0.658626	0.283178	-4.27771	1.67003	-0.890277	-1.66694	-1.95422	-1.83061	-1.91822	-0.744663	2.91999
P3-13-22	empty	empty	-3.27011	-4.4619	-0.855305	-3.50386	-2.52613	-2.28762	-4.03679	-8.68261	-7.4886	-4.20683	-2.38129	-3.38248	-0.595086	-2.184	0.249844	0.538394	-1.15567	-5.5124	-3.08645	-4.99783	-4.56741	-1.31549	-2.97354	-1.58842	-3.89143	-3.41584	-1.93116	-2.10073	-2.46493
P3-15-22	C1orf59	IOH62604	-3.27662	-4.90935	0.450967	-3.2294	-1.02544	-2.12535	-3.89867	-7.20567	-7.66703	-4.73867	-2.41336	-2.63223	-0.0907594	-2.72009	3.65143	1.15923	-0.196194	-3.92342	-1.24115	-2.03809	-2.68419	2.54939	-2.28033	-0.815938	-3.37046	-3.32539	-2.15629	-2.19275	-2.04964
P3-17-22	TXNDC14	IOH63187	-2.43587	-5.93524	0.202622	-1.82247	-2.91528	-1.89195	-4.65639	-5.7045	-7.12135	-5.07156	-1.36229	-2.48093	-0.518298	-3.54882	-0.258582	-0.291725	-0.667266	-3.25715	-1.55049	-2.45227	-4.16378	-1.20804	-3.2528	-0.744147	-3.25603	-2.593	-2.43642	-2.24251	5.31939
P3-19-22	GGPS1	IOH61696	-2.29512	-5.13965	-0.994342	-3.06092	-2.61099	-1.89195	-3.75995	-5.87586	-5.83581	-4.00033	-1.57999	-2.63537	-0.75233	-4.08444	1.31472	-1.43807	-1.93086	-3.44656	-2.03612	-3.95367	-4.08678	-2.38561	-2.48115	-1.95603	-4.27632	-3.5889	-2.23144	-2.29465	-2.43815
P3-21-22	THYN1	IOH63184	-0.544928	-4.8632	0.992451	-1.14636	0.406796	0.909431	-3.14343	-4.21587	-6.47519	-4.62079	-0.590387	-2.97834	-0.113271	-4.52592	2.97609	0.211988	2.15994	-4.28362	0.572739	-3.12548	-4.08159	1.90261	-2.57205	-0.027787	-2.71057	-1.69918	-1.48399	-1.51344	4.39439
P3-23-22	C1orf124	IOH61692	-2.51845	-6.55926	0.00238647	-3.33972	-2.85033	-2.89851	-4.2837	-6.17071	-6.90587	-4.99004	-2.09629	-2.94767	-0.563663	-4.41906	0.114703	-0.989194	-1.49339	-5.25498	-2.82557	-5.34537	-4.04097	-1.49896	-2.94563	-1.22524	-3.03416	-3.15539	-2.3795	-2.30658	2.0836
P3-25-22	ANKMY1	IOH61800	-2.62126	-5.54339	0.050577	-2.59681	-1.96657	-2.6689	-3.7802	-5.86404	-5.84148	-4.66232	-2.66515	-2.41151	-0.382357	-3.0826	1.71166	-0.171734	-0.281134	-4.43029	-2.37821	-2.51787	-3.20603	-0.241703	-3.64885	-1.46741	-3.65625	-3.12326	-1.02574	-2.2271	2.22262
P3-27-22	THOC3	IOH61690	-2.968	-5.87124	-0.0557838	-2.54273	-1.34112	-2.54707	-4.15042	-6.82275	-5.67099	-4.10022	-2.44704	-2.5188	-0.765409	-4.03555	1.87007	0.42076	1.69594	-5.66021	-1.73979	-0.649672	-4.02572	2.2616	-3.19406	-0.912141	-2.72563	-2.92272	-1.60353	-1.38137	1.76967
P3-29-22	PPM1J	IOH61791	-2.70384	-4.32416	0.0226228	-3.2619	-1.99456	-2.80783	-4.02455	-5.10416	-4.51924	-3.556	-1.96397	-2.79103	-0.71467	-2.7113	0.450415	-0.951213	-0.0247408	-4.67906	-2.26729	-1.22241	-3.73694	-0.013928	-2.55394	-0.163988	-3.88452	-2.40605	-2.01267	-1.43768	0.336751
P3-31-22	KHDRBS3	IOH61685	-2.80328	-5.17796	-0.0206111	-5.03792	-2.89126	-1.8952	-4.39703	-8.37319	-7.03184	-5.52451	-2.14209	-3.53681	-0.239941	-5.16404	-0.395943	-1.12107	-1.25405	-6.5932	-3.01154	-1.42217	-5.0194	-0.93724	-2.37425	-1.93765	-2.49422	-2.48919	-1.78514	-2.60521	0.486877
P3-1-23		BC016856	-2.29372	-4.40121	-1.51552	-4.31134	-3.34145	-3.27563	-3.78761	-7.61158	-7.50328	-5.5664	-2.25916	-3.46958	0.193702	-2.87004	0.143337	-0.346544	-1.92393	-4.96928	-0.897755	-5.21859	-4.36769	-0.597812	-2.69291	-2.68449	-3.27213	-3.38416	-1.86828	-1.98369	-2.42923
P3-3-23		BC075007	-2.73492	-3.61464	-0.956714	-3.20925	-2.71499	-2.89499	-3.74731	-8.12137	-7.42505	-4.73867	-2.37111	-1.33542	0.162456	-2.66821	0.529634	0.39885	-1.28585	-5.86997	0.198555	-5.38912	-4.04053	0.48332	-3.09399	-1.99704	-3.13387	-1.90909	-2.29315	-1.83674	-2.60515
P3-5-23		BC053005	-2.45473	-5.36922	-0.998242	-2.96295	-2.27467	-2.78865	-4.28598	-6.58743	-7.81431	-5.86937	-2.50363	-3.30263	-0.129847	-2.92632	0.67218	-0.374596	-2.03967	-5.20927	-1.01642	-4.87053	-5.22632	-0.370233	-2.7144	-2.17359	-3.56093	-3.17368	-1.78541	-2.03362	-2.54964
P3-7-23		BC055396	-2.62126	-5.51148	-0.440132	-4.00108	-3.71035	-2.14714	-3.01755	-7.7705	-7.63563	-5.51274	-1.69809	-3.1104	-0.13546	-3.7719	-0.222662	0.877195	-1.42251	-5.28947	0.106517	-4.28003	-4.51725	0.945815	-2.5757	-2.02474	-2.52582	-2.89689	-2.48818	-1.75634	-2.05919
P3-9-23		BC032863	-3.27011	-6.19015	-0.96813	-4.0569	-3.61841	-1.52401	-4.29494	-7.35598	-7.52113	-5.82715	-2.64861	-2.92975	-0.684563	-3.67828	-1.27367	-1.38021	-1.84041	-6.61377	-1.58262	-5.54393	-3.49151	-1.83888	-2.86232	-3.17325	-2.51492	-3.42419	-1.55617	-2.17712	-2.34303
P3-11-23		BC113599	-0.702163	-5.85324	-0.46299	-3.72621	-3.13653	-2.76965	-3.36702	-6.84619	-7.92423	-5.79302	-2.42005	-1.79865	0.0136974	-4.07857	0.827949	-0.0611868	-2.12252	-6.06461	-0.599809	-5.31578	-5.0943	-0.278082	-2.40285	-2.43375	-3.34646	-3.62425	-2.05397	-2.40993	-1.50147
P3-13-23		BC101592	-3.45387	-5.44522	-1.22878	-2.82066	-2.63794	-3.63484	-4.14271	-5.40839	-7.23087	-5.02129	-1.63798	-1.27468	-0.550954	-4.47211	-0.586945	-0.0358613	-1.46411	-5.92851	-1.66333	-4.63591	-4.46019	-0.251681	-2.6779	-2.00623	-2.72893	-3.37205	-2.6444	-2.96393	-2.11451
P3-15-23		BC074819	-1.63679	-4.07977	0.296817	-2.08684	-1.46679	-1.74121	-2.87883	-5.58117	-6.32005	-4.68454	-3.16465	-2.08872	0.847677	-2.71323	6.75064	1.50127	1.8894	-4.98667	0.707604	-3.44413	-4.11254	11.6363	-2.13069	-2.05533	-1.84127	-3.41001	-1.8169	-1.06002	-1.657
P3-17-23	ATG16L1	IOH37886	-3.08798	-5.3777	-0.244864	-3.30004	-1.84486	-2.62647	-3.65433	-7.07933	-7.93149	-4.7524	-3.15744	-3.29324	-0.696615	-4.37167	0.256329	0.660177	-1.3925	-5.99731	-1.47522	-4.1844	-4.7541	0.420588	-3.27483	-2.05454	-2.9545	-2.93759	0.967005	-2.41074	-2.71797
P3-19-23	FBXO25	IOH45912	-2.60272	-6.40045	-0.795528	-3.12119	-2.78556	-2.63068	-4.27383	-7.50755	-7.61904	-6.8125	-2.77575	-3.43514	-0.424058	-4.54143	-0.701301	-1.01922	-2.01706	-5.10223	-2.2155	-5.29553	-4.30893	-0.456429	-3.45361	-2.41435	-3.66667	-3.32093	-1.96225	-2.1453	-2.65604
P3-21-23	ORC3L	IOH38202	-3.07967	-5.45619	-0.602738	-2.79923	-1.9031	-3.00896	-3.28904	-6.39424	-7.41353	-5.14475	-1.87017	-4.86933	-1.01055	-2.6131	-1.21052	0.252354	-0.916763	-5.98205	-1.84326	-4.45133	-4.04739	0.299609	-2.67267	-2.57697	-3.5756	-3.44934	-2.91258	-2.12725	-3.11053
P3-23-23	CXorf43	IOH36086	-3.06787	-5.0289	-0.543533	-3.69399	-2.43057	-1.89195	-3.7728	-6.52545	-7.08496	-5.88153	-0.473136	-2.62583	-0.329288	-4.59357	0.296816	-1.08665	-1.27896	-5.59228	-2.48958	-4.43645	-4.02869	0.183325	-4.23641	-1.64241	-3.55118	-3.74994	-1.20279	-2.31738	-0.790512
P3-25-23	ENOPH1	IOH40021	-2.32258	-4.44436	1.2045	-2.92979	-0.475153	-2.00604	-3.37205	-5.50031	-7.1711	-3.49109	-1.88763	-2.43039	-0.0611046	-3.00268	2.79774	0.693636	1.54557	-5.45173	-0.867855	-0.597441	-3.20228	3.83632	-2.5246	-0.690611	-2.07837	-3.7458	-1.33983	-1.40572	-0.93321
P3-27-23	COX6B2	IOH39922	-2.61283	-4.99014	-0.431902	-3.64404	-2.10161	-1.02334	-3.75995	-6.46037	-6.99674	-5.12758	-2.76411	-0.915442	-0.323661	-4.14295	-0.407937	-0.324962	-1.13126	-5.38066	-2.54075	-3.14385	-4.99167	0.997338	-2.33481	-2.12858	-3.66817	-2.14827	-1.53925	-2.40298	-2.60748
P3-29-23	FGF18	IOH6319	-1.34794	-5.59803	-0.457817	-4.20513	-2.94371	-2.18593	-3.78267	-7.51388	-9.21514	-5.26683	-2.55206	-3.45376	-0.826921	-4.27374	-0.119062	-1.17746	-0.49192	-6.24265	-2.14513	-4.37276	-3.48499	-0.46677	-3.40247	-1.82116	-3.7754	-2.15114	-2.10495	-2.59401	-0.85956
P3-31-23	DUSP18	IOH23187	-3.18555	-6.22774	-0.504893	-4.33147	-4.10334	-1.72037	-3.01755	-7.24783	-7.04651	-5.37278	-2.17845	-2.28859	-0.798192	-4.29778	-1.32129	-1.86923	-2.49989	-6.38893	-1.93023	-5.54393	-4.27145	-1.13689	-3.4058	-2.09237	-3.88978	-3.73097	-2.21029	-2.43294	-2.54208
P3-1-24	MGC39372	IOH12714	-2.47423	-5.07792	0.635131	-2.90086	-2.95896	-3.14736	-3.39517	-5.79722	-6.77977	-3.05889	-1.79383	-2.51186	-0.203497	-4.0055	0.335949	0.324691	-0.173677	-4.57792	-0.577766	-3.70358	-4.36766	-0.398066	-3.46284	-2.01145	-2.6667	-3.09154	-1.41711	-0.950091	-1.26268
P3-3-24	N.D.	IOH44464	-1.9373	-4.45689	1.02754	-3.58478	-1.66843	-0.719618	-3.8962	-6.28606	-6.36067	-3.85906	-1.35377	-2.98083	-0.291762	-3.30358	1.91565	3.27049	-0.591595	-4.18867	-0.0133639	-2.43244	-3.94575	0.494838	-3.18389	-2.01519	-3.14678	-3.08341	-1.80022	-1.12765	1.1868
P3-5-24	PIK3CA	IOH36320	-3.18864	-5.0489	-0.816394	-4.25139	-3.37836	-2.68256	-3.43875	-7.15914	-8.45565	-6.33075	-2.28853	-2.736	-0.392457	-4.3686	-1.43923	-0.27621	0	-5.46808	-1.52272	-5.87609	-4.57124	-1.90246	-2.59802	-2.85484	-3.55313	-2.55684	-2.31632	-2.21987	-2.72163
P3-7-24	BBX	IOH44025	-2.83384	-6.21484	-0.320929	-5.08868	-3.36262	-2.55142	-4.16495	-7.69298	-8.4167	-5.65363	-2.38658	-3.20787	-0.405766	-4.30754	-1.00458	-1.14273	-2.47277	-5.70401	-0.250064	-4.19019	-5.05714	-1.88536	-3.47511	-1.81201	-2.19886	-3.32867	-1.51739	-2.43355	-2.35137
P3-9-24	MAP3K13	IOH45191	-2.88199	-5.18171	-0.563023	-4.38533	-3.22606	-2.26637	-4.8777	-7.42978	-7.46645	-5.4144	-2.37909	-2.78326	-0.571631	-4.8424	-1.29605	-0.854861	-2.04492	-6.24428	-0.475804	-5.59226	-4.78464	-2.02739	-1.86305	-2.19713	-4.18659	-1.96032	-1.00475	-2.19567	-2.95938
P3-11-24	ARMCX6	IOH40585	-2.34318	-6.32498	-1.10877	-3.73772	-4.13114	-2.13508	-4.28123	-7.52147	-8.90448	-6.05524	-1.53706	-3.11726	-0.501499	-5.05196	-2.10697	-1.70856	-2.51496	-5.62923	-1.72326	-5.89441	-4.27567	-1.78419	-2.90419	-3.04751	-3.48447	-2.11491	-1.40446	-2.25314	-3.68559
P3-13-24	TULP3	IOH21953	-1.52032	-5.42116	-0.136127	-3.83137	-1.80451	-1.193	-3.50307	-6.09952	-7.97208	-4.95815	-1.36874	-2.792	-0.822929	-5.28701	-0.812789	-0.692355	-0.623892	-5.63179	-0.588439	-3.13628	-3.78987	-1.93991	-2.97118	-1.99396	-3.77916	-2.61369	-0.774996	-2.17109	-0.857924
P3-15-24	ZC3H3	IOH27680	-2.79822	-5.31322	-0.493236	-4.11566	-4.21078	-2.40416	-4.02455	-7.07046	-8.33404	-4.95241	-2.35584	-2.37548	-0.891344	-5.38158	-1.03645	-1.8627	-2.20557	-6.30395	-2.28975	-5.27491	-4.56986	-1.95978	-2.65965	-2.41075	-3.13575	-2.59571	-1.19086	-2.75406	-3.00165
P3-17-24	hCG_2040556	IOH40115	-1.67747	-5.2124	0.0358523	-3.04783	-2.01853	-2.2333	-3.64939	-7.19978	-7.07351	-4.94632	-1.32573	-2.7643	-0.448406	-4.70798	0.689992	-0.45804	-0.913065	-5.48046	-1.69123	-4.15162	-3.95224	-1.7564	-1.87127	-1.66355	-3.43384	-3.59949	-1.7638	-2.10818	-3.34298
P3-19-24	SLC35E3	IOH40620	-1.71836	-6.14349	-0.702186	-3.32056	-2.97505	-1.25252	-5.01218	-6.24696	-6.8677	-5.7606	-3.5322	-3.60588	-0.445783	-4.36085	-0.234343	-0.426666	-1.76892	-7.44865	-1.50673	-5.45852	-3.66181	-0.725856	-3.37331	-2.89778	-4.51079	-2.63385	-1.48443	-2.28247	-1.98527
P3-21-24	SCD	IOH6261	-2.30735	-5.16675	-0.85467	-3.42929	-3.75582	-2.13013	-4.75129	-6.21114	-7.48582	-4.85144	-2.27404	-2.58692	-0.68796	-4.35045	-1.76831	-1.28156	-2.38568	-5.77992	-3.37261	-3.96895	-4.82482	-0.608737	-3.55588	-2.88219	-3.67199	-3.57786	-2.35218	-1.87262	-2.75462
P3-23-24	YWHAQ	IOH29111	-2.17058	-5.3077	0.210078	-2.2503	0.840876	-1.5431	-3.62894	-5.42827	-7.33846	-3.74636	-1.50594	-1.31939	-0.450153	-4.19458	2.10668	0.0836477	0.29631	-5.62651	-1.5114	-1.47211	-2.91554	0.838494	-1.89916	-1.61128	-2.9545	-2.38196	-1.19925	-2.11128	-2.99657
P3-25-24	TMEM104	IOH27106	-3.34525	-6.00431	-0.469616	-3.12604	-1.36234	-2.65033	-4.40217	-5.26329	-7.58009	-5.73159	-2.06199	-2.86206	-0.368043	-4.48059	-0.578612	0.545979	-1.20554	-6.14579	-1.68947	-2.43408	-3.27892	-0.914265	-3.17098	-2.50338	-3.23923	-4.03443	-1.83981	-2.66556	-3.17697
P3-27-24	nd	nd	-2.59573	-5.99924	-1.25492	-3.74272	-3.05775	-2.91692	-2.97559	-6.51462	-7.40878	-5.87745	-2.1845	-2.94135	-0.917205	-4.91699	-1.57318	-1.93362	-1.434	-7.0042	-2.98002	-5.21862	-2.65046	-1.92553	-2.6195	-2.67565	-2.2948	-2.91431	-1.54602	-2.23454	-3.54628
P3-29-24	XRCC4	IOH13122	-1.52357	-6.27279	-0.0851462	-3.69869	0.661959	-1.71991	-3.52568	-6.28147	-5.23395	-3.29063	-1.81695	-1.63236	-1.29929	-3.684	0.489638	0.586157	0.219208	-5.82283	-1.73114	-2.92693	-3.07337	-0.6141	-3.48566	-0.983494	-3.36125	-3.02299	-1.56998	-2.10474	-1.27838
P3-31-24	MBTPS2	IOH22459	-1.86454	-5.57478	-0.781629	-3.11949	-3.08252	-2.92111	-3.54554	-7.25853	-7.86024	-5.95827	-2.57831	-2.95155	-0.368269	-4.46725	-1.69334	-2.0273	-2.61175	-6.57699	-2.76133	-5.83933	-4.76579	-1.50218	-3.65084	-2.56203	-2.84845	-3.04819	-0.550859	-2.20987	-3.82906
P3-1-25		IgG	9.1508	145.437	22.8962	123.368	126.962	10.4886	29.8049	306.408	362.555	249.54	11.5988	5.52648	5.10656	86.2721	36.6347	42.4643	93.6865	95.212	104.079	213.293	87.6284	19.203	14.8486	65.2273	9.15937	16.1239	44.1526	90.3504	74.8332
P3-3-25		NME2	6.3765	54.6831	7.94706	35.0171	30.0126	8.74931	6.04027	55.1353	97.6887	58.7371	7.36636	2.7504	3.39543	32.4904	21.0942	11.6721	14.491	40.5746	26.451	63.6504	31.505	11.2535	8.02194	16.7522	2.16772	4.1996	12.2525	24.0743	12.7204
P3-5-25		H4	13.079	27.2074	2.60939	7.97154	12.8225	21.029	24.9447	24.239	61.8053	44.4591	26.0845	6.68969	1.81878	18.0996	3.02608	2.10308	9.29192	14.2985	11.0585	15.9239	8.20528	1.44511	23.9524	4.05225	17.603	15.4546	4.81743	14.8543	3.27714
P3-7-25		HuIgG 5n/u	171.577	435.364	70.4667	356.347	372.93	192.046	300.883	755.516	746.856	556.999	158.626	131.77	11.9404	289.117	129.38	101.955	172.618	282.017	233.087	456.441	252.636	47.1755	216.895	158.114	170.337	171.043	133.986	244.745	209.103
P3-9-25		empty	33.6918	-3.73865	2.74152	10.6498	8.65489	23.2999	24.6021	-10.5694	22.7757	56.7288	0.76189	6.16537	1.31843	-5.70823	8.24309	6.86891	6.10893	21.6892	-4.2279	-4.22284	13.004	2.65859	30.9356	10.7367	19.4712	12.8488	7.72617	9.69106	-0.757948
P3-11-25		a-Hum1	65.899	546.84	72.9989	292.567	317.974	62.3851	91.191	555.901	540.002	582.304	66.867	62.3555	15.7508	315.383	142.323	103.493	168.037	276.614	228.109	391.299	322.195	98.3247	44.1786	250.28	68.9458	69.2774	164.51	182.657	234.834
P3-13-25		PAR-PARP1	-2.10286	-3.89917	1.03887	-2.85035	-2.41912	-3.51737	-4.27116	-6.15352	-7.89443	-4.64147	8.93191	-2.39812	1.69953	1.42149	5.58771	3.8936	2.29738	-2.47357	2.02003	-5.80196	5.94962	-0.791492	-0.657088	-0.859392	-3.7715	-3.45946	55.2214	-0.937885	2.87456
P3-15-25		CKII-50uM	-1.50587	-4.99888	-1.99739	-0.600366	-4.42948	-1.72295	-2.36249	-7.50777	-8.4762	-4.43197	-1.52755	-2.27646	0.701525	-3.52104	-2.27162	-2.85896	-3.56022	-5.70725	-3.98462	-5.85356	-0.893496	-1.90512	-2.66895	-2.28106	-2.2852	-3.10163	-3.97206	-2.41759	-2.03162
P3-17-25		BSA-biotin	-0.946031	-5.31619	-2.07031	-2.64089	-4.3763	-0.281165	-2.75553	-8.29859	-9.23422	-6.09548	-0.822395	-2.62627	0.646097	-4.01687	-3.00047	-2.80208	-3.18954	-6.10735	-3.71404	-7.03159	0.0862316	-1.79559	-2.97719	-2.62891	-4.20434	-3.58675	-4.21433	-2.14798	-2.58738
P3-19-25		BSA	-1.99837	-6.13712	-2.00369	-1.88522	-4.39571	-0.72899	-3.39004	-7.9543	-8.6071	-6.24815	-0.886598	-2.66447	0.646587	-3.58149	-2.19332	-2.78074	-3.30174	-6.42978	-4.01159	-6.65345	-1.6857	-2.05845	-3.03645	-1.91354	-1.98815	-3.51717	-3.73758	-2.63509	-2.00998
P3-21-25		GST500n	-2.00674	-6.13709	-0.708617	-2.94862	-3.84183	-1.32595	-3.14343	-7.05785	-6.62239	-6.24646	-0.727596	-2.2009	0.918262	-2.74728	-0.881058	-2.67477	-2.03867	-5.98542	-3.33582	-6.04074	1.29019	0.782966	-1.18144	-1.81919	-2.92693	-3.81098	-3.76788	-1.8567	-1.4677
P3-23-25		GST100n	-2.79148	-6.48387	-1.75036	-1.63014	-4.34761	-0.232297	-3.66657	-6.38698	-7.2474	-7.09185	-0.0545795	-3.21529	0.861459	-3.69115	-2.12612	-2.74378	-2.06188	-5.52894	-3.91639	-6.76466	-0.55835	-1.06892	-1.50127	-2.28486	-3.88978	-3.42751	-3.98433	-2.55172	-2.12414
P3-25-25		GST50n	-0.870696	-6.04421	-1.80838	-3.03667	-4.21962	0.194109	-2.60139	-7.60272	-7.07224	-6.79126	-1.57192	-3.0255	0.67823	-4.48215	-3.14039	-3.16672	-2.99744	-6.45641	-4.20036	-7.45088	-1.31973	-1.93764	-2.05484	-2.97982	-0.1982	-3.82309	-3.78646	-2.49224	-2.66011
P3-27-25		GST10n	-2.03645	-6.07032	-1.65115	-3.15352	-4.46476	-0.404165	-4.53061	-6.55838	-8.04008	-6.32372	-0.609594	-2.64169	0.848528	-4.30754	-2.56644	-2.62762	-2.84073	-6.47846	-3.49745	-6.47283	-0.898702	-2.07272	-1.86853	-1.97276	-4.7219	-3.06336	-4.05648	-2.23386	-1.9149
P3-29-25		H3	1.27886	-0.55736	14.1755	18.4228	31.1993	3.36847	-3.52105	7.75912	8.69833	11.1824	1.28386	1.13902	4.25618	4.47505	41.8491	19.5263	23.0671	25.0572	1.79969	12.4613	27.97	43.1346	-0.467911	25.0938	-2.71057	-2.78236	12.5991	3.6867	10.6133
P3-31-25		NME1	-1.28142	-2.78794	3.1632	1.3029	1.9772	1.06271	-2.32643	-2.8136	-0.527381	-0.750804	-2.36061	-3.29331	2.38653	-0.0853605	4.48302	-0.412675	9.04738	-2.37437	-0.278903	-1.36391	4.30759	5.83727	-2.99193	1.2594	-1.90474	-3.96941	-1.73139	-0.664449	3.37498
P4-1-1	ATP6V1E2	IOH3280	0.996282	-0.655785	-1.00782	1.92033	-1.43549	-1.39337	-0.286014	-0.677763	-0.739591	-0.514898	0.0118858	1.09851	-0.978009	0.120967	-0.65636	-0.579462	-1.50645	-1.44975	-0.741613	-0.814384	1.07314	-0.600921	0.568669	-0.279466	-0.0760329	1.65515	-0.388536	-1.29452	-0.49327
P4-3-1	LEPROTL1	IOH4210	-2.41427	0.255095	-0.266202	0.488158	-1.73919	-1.46231	-1.34973	-1.5917	-1.25147	-1.46711	-0.406363	0.0345022	0.0488052	0.12502	-0.582002	-0.941528	-1.44159	-0.804378	-1.16672	-0.993018	0.745389	0.290755	-0.822263	-0.673712	-0.644049	-0.444591	0.139939	-0.646359	-1.01481
P4-5-1	PLCB2	IOH3263	-0.540726	0.893039	0.330356	1.89278	-1.28667	0.306952	-0.901221	-1.59956	-0.661866	-0.964421	0.472762	0.828	0.526908	0.626533	0.437415	-0.474366	-0.994351	-0.282619	-1.26167	-0.883339	2.1078	-0.376828	-0.288559	0.734478	-0.489974	-0.0746729	1.10849	-0.968568	0.129365
P4-7-1	SRP54	IOH4204	-0.73875	0.912797	0.697682	2.89396	-1.29654	-1.7944	0.963779	-1.31654	0.128834	-0.928825	-0.668696	1.1586	1.75929	1.40243	0.730296	-0.322151	-1.15531	-1.04264	-0.860187	-0.117956	2.19378	0.783437	-0.084189	0.457485	-0.0228952	0.704471	-0.00820481	-1.25693	0.701798
P4-9-1	ND	IOH3249	-0.539489	0.358122	1.41803	3.87161	-1.08578	2.84584	-1.80009	-0.427956	0.601339	-0.225457	0.461398	0.263313	0.82453	0.440157	1.04239	0.360533	-0.76706	-0.826642	-0.930574	0.410101	1.67542	1.25712	-0.4393	0.416299	-0.0776719	-0.880215	0.197267	-0.244645	-0.0548228
P4-11-1	GNB3	IOH4191	-0.619763	-0.773014	0.0424904	0.780477	-1.1103	0.709075	-0.664193	-1.01399	-0.526979	-1.61169	0.295255	0.629405	-0.164336	0.977671	0.551936	-0.542575	-0.747515	-1.84922	-0.0930054	-0.882415	1.24753	-0.675352	-0.169137	-0.677624	-1.25671	-0.0273073	-0.901699	-1.80194	-0.847995
P4-13-1	ENOPH1	IOH3108	-0.305474	0.0368688	0.860909	2.13378	-1.05	0.81759	-0.372472	-0.49854	-0.67315	-0.313081	-0.0537733	1.40967	1.49893	-0.0383567	1.0245	-0.378988	0.128384	-2.14269	-0.886125	-0.955147	1.09878	-0.213999	-0.234279	0.587713	0.592192	-0.839298	0.54246	-0.78388	2.97769
P4-15-1	ND	IOH4186	0.454962	0.056112	0.585103	0.619132	-1.35817	1.12648	0.065234	-1.14894	-0.347587	-1.04673	-0.398938	0.557077	0.816024	0.0303508	0.358632	-1.19679	-0.727641	-2.3515	-0.518575	-1.59147	0.0756657	-0.494831	-1.20467	0.587713	0.0883875	-0.467248	-0.803347	-1.12185	0.145507
P4-17-1	MBIP	IOH7159	-0.498179	-0.589421	2.45924	1.49623	-1.16608	0.00887408	-0.311312	-2.24849	0.554699	-0.154579	-0.0630734	-1.02636	0.780629	0.847624	0.328051	0.266114	-0.189746	-0.833966	-0.500683	-0.733218	0.615902	0.5103	-0.575881	-0.00186803	-0.855061	-0.0784621	0.419543	-0.649506	0.546081
P4-19-1	NAGK	IOH4298	-0.119929	-0.715824	1.60886	3.86211	-0.631954	-0.27203	0.232444	0.0416576	-0.0812155	-0.64262	-0.0678328	-0.150827	1.59412	1.80707	1.59797	1.9073	1.98756	-1.02715	0.986289	0.062813	1.23244	0.616531	0.361441	1.10928	-0.401962	1.71971	-0.375501	-0.451413	1.93625
P4-21-1	SLA	IOH7132	0.359709	-0.742713	0.898853	1.87645	-0.807022	0.534105	0.906445	-1.20621	-0.40863	0.261344	-0.359341	-0.890726	0.807092	1.09241	0.0591612	-0.907507	-0.206633	-1.60069	-0.550241	-0.510849	0.926123	-0.438406	0.380187	0.136858	-0.394418	-1.51324	-0.99813	0.327114	1.35436
P4-23-1	YWHAB	IOH3955	-0.826231	-0.18122	0.40899	1.03505	-0.370857	-0.371439	-0.48926	-0.806051	-1.20118	-0.708232	-1.10417	-0.90954	0.984715	0.333994	0.847347	-0.917261	1.24641	-1.89944	-0.0356589	-0.698101	0.500475	0.0127363	-0.452185	-0.429934	-0.77386	-1.5947	-1.17457	-0.511705	1.08313
P4-25-1	NME1	IOH6979	-1.36782	-0.788921	1.53547	2.11728	-0.240749	-0.479201	0.532222	-0.88274	0.1176	0.0295226	0.0130531	0.131666	2.08067	-0.640957	1.21762	0.351017	1.38185	-1.82006	-0.201226	0.254023	2.72051	0.432915	1.53354	0.69945	-0.42252	-0.889727	-0.1309	0.208065	1.16833
P4-27-1	MAPKAPK3	IOH3889	-0.723375	2.03575	3.17257	3.76578	1.15142	0.0938238	-0.0851059	1.55793	5.67699	5.89042	0	-0.302307	2.82503	2.49584	3.45863	1.97345	3.73793	-0.0984413	2.36691	2.88305	4.05361	0.22728	0	3.67178	-0.614617	-0.975602	2.00093	2.03048	4.38095
P4-29-1	TK1	IOH6779	1.98722	0.514136	4.09901	3.67675	-0.368741	0.722172	1.18977	0.0285555	1.40481	1.49977	0	2.54981	3.95895	0.707445	2.77536	3.35999	6.20735	-0.0351721	1.87138	0.883729	2.38867	3.33068	0	2.45946	1.46514	2.36721	2.33067	1.43877	4.45135
P4-31-1	YWHAZ	IOH3874	0.71596	0.586088	2.38484	3.35036	0.503426	0	0.357561	1.24829	1.71213	3.14415	0	2.35508	3.46	2.24863	2.58554	3.87325	5.659	-0.927806	1.7758	2.24575	1.89455	1.57101	0	4.70401	1.45396	3.23288	0.208359	1.81448	3.50291
P4-1-2	TMED3	IOH10137	0.677054	-1.47944	0.352268	-1.76558	-1.3238	-0.31685	-0.916282	-1.53716	-1.74784	-1.33477	0.365265	1.65584	0.839037	-1.55536	-1.83999	1.17165	0.0684716	-0.796891	-0.392143	-1.15031	-0.300624	2.70156	0.96259	-1.20251	0.669508	0.623058	-1.56745	-0.862691	-1.02821
P4-3-2	RGMA	IOH10052	-0.73146	-2.07438	-0.0753914	-1.59939	-1.24327	-0.889583	-1.08226	-2.24612	-1.73457	-2.30716	-0.0891283	-0.454418	-0.160514	-1.28438	-1.93411	0.159657	-1.63529	-0.955978	-0.552095	-1.75126	-1.75891	0.469713	-0.917334	-2.32546	-0.106605	0.243388	-2.15056	-1.18731	-1.48716
P4-5-2	ND	IOH10132	-0.76062	-0.0634603	0.509797	-2.30061	-0.987196	-1.70292	-0.781997	-1.88816	-1.17175	-0.278205	0.0608523	-0.210541	0.0454501	-0.446526	-1.49947	0.415491	-1.25865	-0.894052	-0.60134	-1.00031	-1.40016	1.32675	-1.44893	-1.38538	-0.756346	0.236372	-1.74197	-0.729579	-0.751231
P4-7-2	TIA1	IOH10042	-0.73146	-0.654919	0.954139	-1.04843	-0.745183	-1.73375	-0.914527	-0.925482	-0.665487	-1.36371	1.43492	1.07013	-0.490035	-0.779193	-0.624542	-0.161533	-0.111178	1.15052	-0.189223	-1.03602	-1.60791	0.257523	-0.838331	0.00862395	-0.815243	-0.715456	-1.19353	-0.728052	-0.752649
P4-9-2	IRF2	IOH10126	-1.16672	-0.814557	-0.226806	-2.34791	-1.22559	-0.963826	-0.338456	-1.16236	-1.2296	-2.39451	-0.155166	0.593878	0.261381	-0.732221	-1.24636	-0.735196	-0.702207	-0.532523	-0.865002	-1.13251	-1.17019	0.655667	-1.19436	-1.39676	-0.341611	-0.192824	-1.47148	-0.43101	-0.313417
P4-11-2	CHRAC1	IOH10035	-1.45561	-0.572275	0.313784	-1.47864	-1.44837	-1.08156	0.493981	-1.5917	-0.125427	-1.78812	-0.43073	-0.089002	0.539535	-1.06907	-0.263214	-0.599142	-1.33958	-1.05547	-0.801292	-0.15925	-1.94779	0.542755	-1.25879	-1.0488	-0.446299	0.101527	-0.658702	-1.04752	-1.39985
P4-13-2	CASP7	IOH10121	-1.1928	0.270669	0.206556	-0.238812	-0.457049	-0.212091	-0.859191	-1.33191	-0.946094	-1.83121	-0.978052	-0.194049	0.218293	-0.17756	-0.505745	-0.837106	-1.80505	-0.849687	-1.16344	-0.739816	-0.592924	-0.272696	-1.79708	-0.78209	-0.650115	-1.08647	-0.719794	-1.64843	-0.463134
P4-15-2	KRCC1	IOH10031	-1.40457	0.721624	0.852664	0.261957	-0.157075	-0.818867	-1.07635	-0.931783	-0.385494	-0.476519	-0.665936	0.836463	1.03607	0.360913	-0.0406021	0.891527	-0.0550586	-0.840248	0.305875	0.680593	-1.17587	1.42907	-1.1905	-0.831813	-0.424064	1.28191	-0.602101	-1.04266	0.125977
P4-17-2	C1orf102	IOH10837	0.026705	-0.638178	-0.977084	0.432851	-0.422441	-1.14138	-2.02835	-2.70419	-1.3653	-0.812932	-1.04719	0.303865	-0.715487	-0.498066	0.878213	1.53519	1.72551	-0.610356	1.23874	5.15654	0.0155162	0.234464	-1.18648	0.206495	0.559194	2.12385	-1.14217	-0.429108	6.73379
P4-19-2	SPN	IOH12537	-1.63213	-0.0845801	1.91589	0.629684	-0.324767	-1.25688	-0.0785603	-1.06019	-0.938515	-1.23912	-0.308178	-1.82378	0.997842	0.834374	1.32129	11.3302	0.955282	-0.248398	1.0521	85.4355	0.0121018	1.16175	-0.891893	0.853213	-0.842366	3.354	0.67635	-0.623597	1.48704
P4-21-2	F8	IOH10704	-0.709865	-0.967426	0.35879	-0.31011	-1.31697	-0.55183	-0.790868	-0.366604	-0.274387	0.0523173	-1.06411	-1.17422	1.02369	-0.255789	0.0814692	1.90644	0.37953	-0.458175	0.780741	1.07604	0.565579	2.39786	-0.979915	0.00862395	-0.904885	1.55435	0.162065	-0.366645	1.32023
P4-23-2	TMEM106A	IOH13199	-0.777951	-0.0141721	0.424825	1.30025	0.355659	-0.202847	-0.814996	-0.958396	-0.486542	-1.13756	-0.859069	-0.115017	1.63054	0.797022	0.755605	2.6007	2.93232	-0.923944	2.22545	0.287323	2.08008	2.51993	-0.15268	0.260954	-0.974037	3.99578	0.518356	0.0519593	3.92011
P4-25-2	WBP2NL	IOH10808	-0.915097	-0.101404	0.410459	0.254197	0.81332	-0.00741215	-0.447035	0.642395	-0.076088	-0.207093	-0.833686	-0.83909	2.03843	0.521835	1.26539	2.85361	2.19629	-0.879503	0.474953	0.611025	2.53133	3.43891	-0.4393	1.10162	-0.299503	3.61644	-0.269213	0.663901	2.51639
P4-27-2	C9orf123	IOH12049	-1.3584	-0.171058	0.284237	0.412282	-1.37189	-1.18446	-1.74407	-1.07173	-1.18254	-0.149768	0	-0.252141	0.779497	-0.640859	0.309358	0.0485447	-0.293967	-0.491446	-1.06816	-0.77999	0.280197	0.576509	0	-0.335393	-0.671199	1.53976	-0.569704	-0.194288	0.9795
P4-29-2	WIF1	IOH11153	-1.3874	-0.41926	-0.0190449	-0.41668	-1.06672	0.291169	-0.133856	-0.744013	-1.39347	-0.969567	0	-0.274608	-0.223773	-0.354089	-0.576579	-1.1241	-0.308651	-0.840248	-1.2812	-1.29359	0.533773	-0.677108	0	-0.860807	-0.478658	-1.58252	-0.835481	-0.590314	0.660806
P4-31-2	C13orf3	IOH12828	-0.619332	0.39055	2.84795	0.298913	-0.463436	0	-1.21964	0.107355	-0.341264	-0.715179	0	-0.108488	1.41575	0.450849	2.72378	2.56971	3.36769	-1.46735	-0.618919	0.781545	2.11141	1.19121	0	1.53606	-0.0059105	2.13067	-0.0393717	0.514014	9.40217
P4-1-3	LRRIQ1	IOH7245	0.797442	-0.599112	-0.0806596	-0.117908	-1.48417	0.381547	-0.640064	-1.95664	-1.51115	-1.99812	-0.217037	-0.509312	-0.400519	-0.650746	-0.0779102	0.444382	-0.755051	-1.0632	-1.31043	-1.34557	-0.514432	0.27371	0.821679	-0.554128	-0.459184	4.95208	-0.302719	-1.54721	-1.06901
P4-3-3	DEF6	IOH12256	0.0378464	-0.810736	-0.833499	1.70223	-0.17524	-0.0686865	-1.73521	-1.08335	-0.654117	-2.14822	-0.685354	-0.331065	0.582528	-0.491336	-0.0583572	0.447579	-0.971395	0.203561	-1.23017	-1.1134	-1.15892	0.35263	-0.808337	-1.41005	-0.791194	3.06322	0.0880978	-0.599966	0.0330904
P4-5-3	VAMP4	IOH7241	-0.354808	0.216593	-0.609948	-0.815729	-1.66522	-0.79096	-1.05294	-0.990901	-1.82805	-1.89707	-0.792438	0.893642	-0.199506	-0.998828	0.278954	0.118975	-1.25637	-0.900282	-0.460519	-1.28091	-1.62024	-0.59808	-0.652367	-1.32452	-0.702282	-0.330237	-0.655081	-0.81646	-1.61491
P4-7-3	ND	IOH13328	-0.72903	-1.47295	-0.682858	-0.322318	-2.087	-0.438997	-0.432324	-1.2489	-2.07393	-0.851227	-0.262115	0.68535	-0.659867	-0.853163	-0.814918	-1.74062	-1.29991	-0.576489	-1.08273	-2.16808	-2.45169	-0.894216	-1.47268	-1.14618	-0.213366	-0.769137	-1.76158	-1.01926	-1.49927
P4-9-3	ND	IOH14690	0.0291351	0.0772773	-0.13874	-0.117956	-1.16345	0.136449	-1.04315	-1.43029	-1.44032	-1.51102	-0.291283	0.733331	0.696547	-1.62341	0.308587	-0.123947	-0.062848	-0.700438	-0.12095	-1.34673	-2.56006	0.665213	-0.404485	-0.954846	0.871226	0.200679	-1.19721	-0.515253	-0.0424196
P4-11-3	ND	IOH12110	-0.491018	-0.312185	-0.944571	0.204385	-1.71341	-0.464384	-1.04032	-1.78204	-1.43724	-3.00986	-0.408838	-0.0454547	-0.158337	-1.09981	-0.347697	-0.764052	-0.501186	-0.91102	-0.832437	-1.43198	-1.96195	-0.368968	-1.29157	-1.24612	-0.785992	-0.758194	-1.28225	-1.57852	-0.820522
P4-13-3	ITFG1	IOH14464	-0.0803649	-0.036872	-0.193214	-0.0512188	-1.42122	-0.675147	-0.518498	-0.93576	-1.70645	-2.10738	-0.96939	0.0975859	-0.486528	-0.764218	-0.16491	0.632238	-0.92501	-1.44645	0.550844	-1.19169	-2.51002	0.9381	0.448478	-1.04605	-0.940611	0.94886	-0.688988	-1.59674	0.313647
P4-15-3	IRF4	IOH12141	-0.301347	-0.166561	0.56008	1.34582	-0.86628	-0.109423	0.244324	-0.509595	0.565983	-1.2896	-0.43522	0.660606	1.66363	-1.47297	1.48792	3.03493	0.705195	1.33769	3.21672	1.8782	-2.23193	3.5032	-0.193454	-0.610403	0.616456	7.29597	0.624241	0.260039	0.927996
P4-17-3	NECAP2	IOH14317	-0.0527519	0.082864	0.524409	0.875575	-0.238832	-1.418	-0.435402	-1.97863	-1.34307	-1.88892	-0.457513	1.32854	0.330386	-0.928695	0.474707	0.25172	2.30027	0.749433	0.319356	-1.58004	-1.69356	0.705692	-0.9093	-0.618884	1.09813	0.455225	-0.988567	-0.890584	0.449709
P4-19-3	FBXO31	IOH13801	-0.393688	0.320063	0.435472	1.05539	-0.832899	1.06356	-0.761991	-1.53197	-1.21382	-1.93818	-0.845648	-0.104821	1.66992	-0.498278	1.37345	2.80386	0.952984	-1.27992	2.9336	-1.79569	-2.28454	2.46046	-0.213004	-0.204484	-0.73878	4.79969	-0.62007	-0.800966	0.919486
P4-21-3	EIF4H	IOH13859	-0.128037	1.08191	1.75423	1.38049	-0.377864	-1.17052	-0.812411	1.48726	-0.348199	-0.419112	-0.328009	-0.773731	1.75524	0.284896	2.25416	-0.0520294	3.36412	0.674251	0.78409	-0.390102	-0.3334	1.21702	-1.46366	-0.0375032	-0.835733	0.387068	0.0688382	0.102584	1.71689
P4-23-3	DHRS12	IOH14857	0.127253	-0.832932	-0.0581715	-0.945465	-1.18012	-1.69535	-1.60521	-1.7577	-1.76362	-1.72798	-0.0254704	-0.968842	-0.257828	-0.274236	0.263332	0.629126	0.663224	-0.592822	1.79306	-1.25461	-2.67388	-2.4584	-1.06422	-1.09454	-1.18149	3.74109	-1.34368	-1.00941	0.394954
P4-25-3	MCC	IOH14306	-1.83611	-1.00849	0.968267	0.878545	-0.365263	-1.11645	-1.45401	-0.692329	-1.30305	-1.15439	-0.916181	-1.62563	0.689848	-0.961712	0.868639	-0.135464	1.9412	-0.736842	0.683655	-1.26006	-1.3227	-0.0854707	-0.917334	-0.973654	-0.151898	-0.610391	-1.19789	-0.71157	5.22857
P4-27-3	ATG3	IOH13623	-1.60445	-0.36106	0.436935	0.838018	-0.459422	-1.63784	-0.715466	0.232995	-1.11808	-2.19659	0	-0.658417	0.761672	-0.586414	0.100675	-0.40356	1.57728	-0.168618	0.967063	-1.32999	-1.44247	-0.241868	0	-0.921675	-0.836946	2.88633	-0.476038	-0.550373	0.337596
P4-29-3	SH3GLB2	IOH14380	-1.85028	-0.893867	1.17266	0.937351	-1.33127	-1.8378	-0.938963	-0.348656	-2.02425	-2.12252	0	-0.26089	1.35673	-0.520295	-0.112699	-0.781153	1.52456	-1.40446	-0.128213	-1.48388	-1.36749	-0.271936	0	-1.02463	-0.25771	-0.327491	-1.00159	-0.344137	2.69222
P4-31-3	C1orf21	IOH14522	-1.53094	-0.247499	3.15062	2.19674	1.30443	0	0.349209	0.0365003	0.375171	0.250183	0	1.63697	3.41272	1.07245	1.86847	6.72229	7.04917	0.0489435	5.37192	-0.711427	-0.464167	15.0873	0	-0.902057	-0.829446	3.14398	-0.417571	1.00357	3.18489
P4-1-4	PHTF1	IOH4271	-0.420109	-0.478345	-0.549386	1.67886	-0.00822405	-1.55551	-0.798623	-1.33971	-1.32646	-1.2896	-0.262418	0.0111396	1.09002	-0.500169	1.49053	3.63021	0.123379	-0.798714	2.81867	-0.592554	1.12309	1.74475	-0.244337	-0.279363	-1.05775	8.83573	8.55459	-0.871302	-0.186124
P4-3-4	TMEM80	IOH3344	0.72412	-0.173071	-0.498158	0.560281	-1.02646	-0.367066	-1.09851	-1.33147	-2.08549	-2.30518	-0.788726	-0.326851	1.05579	-0.176084	0.0638755	0.991744	-1.14709	-0.947005	1.09421	-0.49163	-0.0198288	1.64406	-1.44057	-1.0249	-0.716505	1.97148	7.61962	-0.926742	-0.970469
P4-5-4	EXOSC3	IOH4246	-1.1352	0.764613	0.337635	3.33451	-0.0247443	-0.0976783	-1.37032	0.338961	-1.04398	-1.46193	0.0118858	0.193073	0.635373	0.741375	2.94052	4.18973	1.30668	0.632538	3.27437	0.743986	1.69404	11.1886	-0.0653464	-0.0128979	-0.241981	8.16858	10.4706	-0.180309	1.00817
P4-7-4	C9orf30	IOH3321	-1.74725	-0.305599	-0.45759	0.501	-1.32159	0.301298	-1.23236	-1.2172	-1.94716	-1.95448	-0.523124	1.07625	-0.574403	-1.28363	0.215172	-0.0395705	-0.0172437	-1.55575	-0.425795	-0.96784	-0.95484	0.257611	-1.3177	-1.17566	-0.544176	2.21821	10.9654	-0.939307	-0.553775
P4-9-4	MAGEA8	IOH4239	-0.899131	0.255851	0.320403	-0.0699137	-0.882078	-0.124476	-0.686465	-0.944992	-1.5942	-2.14882	0.0378677	0.770134	-0.352875	0.119761	0.51331	-0.35479	1.46245	-0.35242	-0.561525	-0.925547	-0.261073	0.797518	-0.174707	-1.49447	-0.857194	-0.348913	21.1702	-1.06946	-0.777366
P4-11-4	HMBS	IOH3306	3.13369	-0.262623	0.321172	0.822788	-1.01529	1.91074	0.566367	-0.429081	-1.56629	-1.35815	-0.170777	0.80132	0.602667	-0.302104	0.531094	-0.770366	1.86337	0.232857	-0.872517	-1.61564	-0.104968	-0.184255	0.183189	-0.982391	-0.514237	-1.15461	25.6542	-0.647412	-0.4475
P4-13-4	UQCRH	IOH4083	-0.319358	-1.44661	0.0111315	-0.514387	-0.728703	-0.485141	-1.02612	-1.7891	-1.63965	-1.90333	-0.0640768	0.616161	0.95531	-0.757396	1.34682	-0.575694	11.5946	-1.1037	-0.251197	-1.88632	-1.59052	0.127418	-0.822263	-0.544589	-1.40564	-0.111934	406.737	-0.932714	-0.58706
P4-15-4	HIRIP3	IOH4232	-0.826231	-0.524877	-0.401287	-0.704453	-1.7006	-0.269748	-0.578511	-0.257884	-1.61609	-1.45707	-0.51614	-0.887769	-0.137869	-1.67455	-0.911144	-1.14505	-1.34444	-1.02548	-0.801292	-0.875161	-0.965731	-1.02322	-1.00748	-1.49064	-0.785992	-0.0545607	-0.50078	-1.42811	-1.07369
P4-17-4	RPRM	IOH5716	0.102219	-0.600958	0.63684	0.757372	-0.459213	2.56094	0.433659	0	-1.80071	-1.4739	0.259193	0.489463	0.718378	0.139092	0.293936	0.454113	1.31918	-0.947857	0.273614	-2.10744	-1.07757	-0.0108718	-0.961522	-1.14047	-0.265129	0.131258	-0.800637	-0.939859	0.492445
P4-19-4	PSMA6	IOH4917	1.38137	0.391281	1.54103	2.13427	-0.645277	-0.202847	-0.519421	-0.990901	-0.923966	-1.41807	-0.260585	0.497116	0.614229	0.628095	1.23808	0.737954	2.87123	-0.783028	0.514529	0.0714223	-0.513236	1.33465	-0.379524	0.0160043	-1.46889	0.883204	-1.17265	-0.227323	1.72884
P4-21-4	ND	IOH5711	-0.68694	0.669117	1.80607	1.32338	-0.00885211	-1.02452	-1.31567	-0.986637	-0.719659	-0.707189	-0.311359	-1.24061	0.207838	0.244858	1.48863	0.662398	3.9635	0.447076	0.673035	-1.34274	-0.833665	0.875572	-0.752633	-0.501015	-0.193416	-0.310833	-0.139415	-0.546107	1.83621
P4-23-4	RPA2	IOH4896	1.55119	-0.0454823	0.904536	0.0758611	-0.837932	-0.343994	0.655785	-0.342842	-1.51363	-1.40511	-0.47316	0.144717	0.778991	0.662652	0.821702	0.714391	1.96865	-1.68119	0.653186	-1.36447	-0.357316	0.406685	-0.472801	-0.434552	-0.57611	-0.0776698	-0.611004	0.221138	-0.210922
P4-25-4	C9orf156	IOH5708	-0.00300535	-0.489503	0.655123	0.949376	-0.606225	1.24316	-0.542485	-0.586956	-0.371501	-0.532407	-0.29747	-0.194049	0.202849	-0.228292	0.967653	1.14748	2.44396	0.448144	1.6627	-1.21872	-0.254932	0.460117	0.174833	-0.514018	-0.620469	2.32724	-0.730095	0.143623	2.0954
P4-27-4	APEX2	IOH4887	-0.798996	-1.11237	1.03268	0.656183	-1.05	1.21541	-1.03554	-2.37069	-1.8233	-1.78845	0	-0.0234605	0.0721896	-0.201388	0.630496	0.292684	2.65566	-1.22726	-0.346303	-1.21278	-0.450175	0.147882	0	-1.45453	-1.07847	1.18509	-0.353591	-0.391897	0.81863
P4-29-4	CRSP8	IOH5706	-0.540357	-1.39239	1.30877	0.186107	-0.693278	0.10887	-0.965091	-1.53716	-1.63693	-2.38101	0	-0.533852	0.180296	-0.206573	0.0437041	-0.481357	1.31611	-1.51873	-0.254647	-1.68316	-1.8362	-0.347762	0	-1.16704	-1.53566	0.88583	-1.19248	0.0302253	0.785478
P4-31-4	ND	IOH4881	-0.80953	-1.42214	0.229165	-0.047562	-0.741142	0	-1.1056	-2.24706	-1.65316	-1.86403	0	-0.928829	-0.821456	-0.537389	-0.252588	-0.279901	0.0392764	-1.68741	-0.850629	-1.31357	-1.81738	-0.769517	0	-0.907631	-0.844225	0.428046	-0.565494	-1.20727	0.834164
P4-1-5	C8orf55	IOH3101	-0.694093	-1.2408	-1.3699	-1.73127	-1.18166	-0.529577	0.448999	-1.97052	-2.44032	-1.68364	-0.190294	-0.9009	-1.04172	-0.211393	-0.770237	-0.416562	-1.50569	-1.3311	-1.49997	-1.67014	0.697766	0.18868	-0.652367	-1.39988	-1.33887	1.04555	-0.119711	-1.17943	-1.34953
P4-3-5	DUSP26	IOH4547	-0.119509	-1.80641	-0.48432	-1.06461	-1.14817	0.429501	0.310887	-1.79718	-2.99362	-2.54827	-0.581824	-0.818536	-0.214103	-1.04382	0.0920559	0.43534	-1.37171	-0.909996	-1.14703	-1.60882	0.126072	0.0156386	-0.234428	-1.02293	-0.363802	1.45778	-0.653995	-0.882877	-1.35608
P4-5-5	ASNSD1	IOH3082	0.11955	-1.15858	-0.599839	-1.24546	-0.932401	-0.140216	5.51519	-1.38133	-1.79808	-1.20798	-0.643443	-1.13381	-0.918658	-0.859211	-0.532493	-0.310318	-0.796147	-1.31788	-1.03242	-0.985807	0.301935	-0.0177494	-1.40052	-1.36874	0.292071	2.19214	0.1885	-0.71072	-0.765111
P4-7-5	IGFBP4	IOH12509	0.9044	-0.124486	-0.76615	-0.564032	-0.563872	-0.684408	-0.218741	-1.98284	-1.70102	-1.44379	-0.184436	-0.675783	-0.273815	-0.850909	0.218201	-0.855845	-1.09351	-1.58005	-1.03004	-1.47074	0.687724	0.0512183	-0.673807	-1.60192	-0.989808	0.460431	0.426418	-1.30777	-1.07835
P4-9-5	TIMM17A	IOH4995	-0.223587	-1.51764	-0.740077	-0.252563	-1.80328	1.10277	-0.0567192	-1.71339	-1.16648	-2.95252	-0.231458	0.0698218	-0.294794	-0.673777	-0.659314	-0.642064	-0.61853	-1.17535	-0.915213	-1.76308	-0.342984	-0.168705	-0.334856	-1.39204	-0.852425	0.691386	0.209126	-0.860517	-0.581019
P4-11-5	MRPS24	IOH13283	-1.40457	-1.24914	-0.447168	-0.905001	-1.05297	0.930566	-0.18162	-2.46328	-2.74446	-1.88454	-1.03731	-0.811573	-0.0182792	-0.54051	-1.04805	-0.618044	-0.579708	-1.33562	-0.515514	-2.15743	-0.491154	-0.433277	-0.668756	-1.40418	-1.53449	0.0882984	-0.632514	-1.0466	-0.647916
P4-13-5	ND	IOH4984	0.393133	-0.124486	0.190695	0.267333	-0.918508	-0.857504	-0.259423	-0.265324	-0.447799	-0.904058	-0.928079	-0.569299	1.1247	0.728643	1.55892	-0.102164	2.55945	-0.166147	-0.273977	-1.391	2.12674	1.10727	-0.985625	-1.1415	-1.18271	-0.322239	0.273604	-0.310625	0.476288
P4-15-5	HES4	IOH13194	-0.852961	-1.58307	-0.0578921	-0.859133	-1.63173	-1.1203	-0.763169	-1.40861	-2.50361	-1.5522	-0.978052	-1.17524	-0.163276	-1.06516	-0.46288	-0.376127	-1.2919	-1.04568	-0.153278	-1.78208	0.454242	-0.184001	-1.66853	-1.13596	-1.34453	0.68011	0.15619	-1.20846	-0.777366
P4-17-5	USP24	IOH22374	0.71252	0.192196	0.123003	0.490111	-0.379408	-0.193899	-0.745627	-1.84626	-1.82644	-1.66953	-0.563991	-0.456681	1.79098	-0.368065	-0.816772	0.523873	-0.0746276	-0.743966	-0.24931	-1.44385	1.07296	0.820043	-0.897249	-0.870649	-0.689746	1.19325	0.596446	-0.771126	0.345217
P4-19-5	EDIL3	IOH22214	-0.0517702	-0.880211	-0.0872559	0.396563	-0.583812	0.301624	-0.302263	-1.35174	-1.16149	-0.955602	-0.860259	-1.26425	0.433958	-0.332062	-0.699871	0.204291	0.50135	-1.14879	-0.0593612	-1.27943	0.282972	0.700731	-0.486166	-1.32927	-1.3198	0.785339	0.0949225	-0.452011	0.0729222
P4-21-5	PLTP	IOH22372	1.10778	-0.817375	1.9272	0.602207	1.20707	-0.90807	-2.2652	-1.20916	-1.70881	-0.435053	-0.725618	-0.554141	1.40812	-0.173285	3.53838	1.52254	5.01457	-0.171078	0.232541	-0.142295	1.0486	0.319416	-1.04856	-0.311674	0.182134	0.583417	2.20787	-0.227026	15.2971
P4-23-5	MGC9712	IOH11233	1.10715	-0.812769	0.718233	-0.240725	-1.20913	-0.0713861	-1.57566	-1.29974	-1.98497	-1.67379	-1.2303	-1.59912	0.0530445	-0.214373	-0.467225	-0.111887	0.536401	-1.21688	0.0294848	-1.16205	1.30016	0.286267	-1.27807	-1.1116	-0.0059105	1.20467	0.744246	-0.738017	0.914772
P4-25-5	CALML3	IOH22362	-0.284337	-0.886572	1.04667	-0.252815	-0.413155	-0.638424	-0.808964	-1.6517	-0.864627	-0.445462	-1.41353	-0.829346	1.40109	-0.51337	0.488207	-0.709526	1.18231	-1.87181	-0.318894	-1.07996	0.957047	0.0418979	0.327283	-0.988758	-0.300716	-1.12538	1.13627	-0.0491655	0.733232
P4-27-5	PLEK2	IOH3142	0.681572	0.284634	2.62669	1.36487	0.841883	1.17874	-2.40145	0.43627	0.199868	0.605999	0	0.0989648	2.40423	2.83135	3.0062	0.272487	6.02471	1.08728	1.17901	-0.0283715	3.60829	13.0748	0	0.694158	-0.721275	0.809496	3.19496	1.8883	3.47214
P4-29-5	DKKL1	IOH22346	-0.77277	-1.48243	0.877173	0.347571	-0.605729	-0.300367	-1.09851	-0.773983	-1.64526	-1.90333	0	-0.446664	0.688449	0.0837567	0.582417	-0.0861366	2.23186	-0.625029	1.18622	-0.21024	0.182143	0.450367	0	-0.524219	-0.536493	2.95495	1.69246	-0.277766	0.659347
P4-31-5	YPEL5	IOH3118	-0.840546	-0.456852	1.75182	-0.430484	0.0975334	0	-1.13248	-1.22474	-0.981585	-1.13091	0	0.27146	-0.21829	1.07466	1.61515	0.183486	5.12978	1.47335	1.04294	-0.408776	-0.28557	1.25811	0	0.142382	-0.449436	0.462602	4.03809	0.427736	2.45463
P4-1-6	GTPBP5	IOH23099	-1.03668	-2.11023	-1.55684	-1.54274	-1.09202	-0.983616	-1.78356	-0.899596	-2.03995	-1.96951	-0.602827	-1.70552	-1.22083	-1.29771	-1.24991	-0.653973	-1.9794	-0.984686	-1.5733	-1.27155	-0.107516	-0.952568	-0.842348	-1.84846	-0.591388	-1.31249	-1.35032	-1.14049	-1.21385
P4-3-6	TNFRSF14	IOH5309	0.684892	-0.873635	-0.918048	-0.948051	-0.861876	-0.744364	-1.08759	-1.14568	-0.525261	-1.96219	-0.544954	-1.20511	-0.0241775	-0.336888	-0.538705	-0.653023	-0.658812	0.908873	-1.08849	-0.579144	0.35767	-0.342356	-1.12221	-1.06823	-1.04925	-0.742337	-0.0821615	-0.638096	-1.15444
P4-5-6	ND	IOH3271	-1.19559	-1.26879	-0.730233	0.263614	-0.629696	1.51583	-1.66725	-1.35969	-2.13864	-2.19714	-0.614964	-2.22892	-0.794921	-0.737878	-0.697036	-1.38813	-1.61329	-0.862449	-1.67621	-0.729752	0.131782	-0.617659	-1.73682	-0.70166	-1.00504	-2.76861	-1.15845	-1.15105	-0.8245
P4-7-6	ATF5	IOH4625	-1.35863	-1.74802	-1.57609	-0.988806	-2.06392	-1.22224	-1.12796	-1.3272	-1.8666	-1.38047	-0.294566	-0.267128	-0.801008	-0.0690181	-0.583074	-1.53856	-0.823897	-1.00597	-1.51142	-1.43176	-0.326442	-1.02149	-1.32038	-1.13968	-1.39744	-1.31758	-0.96372	-0.700273	-1.56164
P4-9-6	FGFR1OP	IOH13342	0.520867	-1.57175	-0.798788	-1.27277	-1.05175	0.177933	0.239892	-1.42809	-1.92912	-1.22007	-0.924364	0.622393	-1.17511	-0.254722	-0.556216	-1.26779	-0.831001	-0.823617	-1.19141	-1.33518	-0.529149	-0.970074	-0.474115	-1.0154	0.409001	-1.45609	-0.876386	-0.708415	-1.65222
P4-11-6	GK5	IOH21708	-0.480992	-0.952136	-0.647879	-0.13984	-1.13367	-0.295135	-0.20181	-1.50776	-1.44885	-0.97699	-0.132337	0.417787	-0.625548	-0.669163	-0.423979	-0.763804	0.441375	-0.581986	-0.251983	-1.46892	0.0808557	0.0487229	-1.25879	-0.620551	-0.891054	-1.16495	-0.941774	-0.467569	-1.01304
P4-13-6	MGC45438	IOH21850	-0.563789	-0.809702	0.531423	-0.869143	-0.462122	0.247739	-1.43828	-0.526638	-0.611176	-1.03146	-0.58231	-0.203394	-0.309105	-0.303896	0.139322	0.396179	0.776325	-1.99562	-0.754376	-0.148696	0.281037	0.575337	-0.848538	-0.519542	-1.68256	-0.101635	-0.0733342	-0.112643	-0.44982
P4-15-6	ND	IOH6921	-0.832234	-0.173881	0.285073	-1.37257	-1.21578	-1.03752	-1.57566	-1.62762	-1.92283	-1.3491	-0.916181	-1.26109	0.281237	-0.0941288	-0.577024	-0.866232	-0.974823	-1.32449	-1.30561	-1.56587	-0.954369	0.374682	-1.45944	-1.0809	-0.463869	-1.54606	-0.910348	-0.414914	-1.3592
P4-17-6	--	IOH6051	-0.541506	-1.35972	0.614633	-0.965028	-0.98627	0.126497	0.534052	0	-2.17227	-1.14348	-0.906281	0.159027	0.926978	-0.358348	-0.352765	-0.664804	-0.140723	-1.46097	-0.910541	-1.6064	0.376669	0.555278	-0.114598	-0.959212	-0.693455	4.19883	-1.16849	-0.822741	-0.499931
P4-19-6	GBA3	IOH23144	-0.925147	-1.21648	-0.0723682	-0.101957	-0.613284	0.0178103	-1.53282	-1.60768	-1.22421	-1.00779	-1.16485	-1.71081	0.531548	-0.164352	0.392836	-0.394463	1.57129	-1.17991	-0.116226	-1.28428	-0.750967	-0.14291	-1.25879	-1.79034	0.295843	-1.71113	-0.321405	-0.275291	0.132661
P4-21-6	ND	IOH21839	0.415338	-1.09419	0.353854	-0.642395	-1.17875	1.8711	-0.486921	-0.937275	-2.03053	-2.03636	-0.978052	-1.46479	0.476388	-0.706544	-0.126452	-0.970466	0.433364	-0.554558	-0.585796	-1.75497	-0.662358	-0.239145	-1.25996	-0.845651	-0.969007	-0.507215	-1.23445	-0.761097	0.290609
P4-23-6	TNNC1	IOH21526	-0.679572	0.249739	1.08956	-0.173265	-0.835386	-1.15298	-0.684984	-1.97052	-0.333714	0.290569	-0.50331	-1.86502	1.91549	-0.382977	0.444797	-0.0473058	4.16291	-0.2067	0.990601	-0.0819431	-1.46263	0.944415	-0.659347	-0.0643998	-1.4033	-1.48829	-0.7559	-0.297877	1.32053
P4-25-6	ND	IOH22588	0.90036	-0.359738	-0.257658	-2.16097	-1.77148	0.644037	-1.17089	-1.3832	-1.59964	-1.63034	-1.04944	-1.36649	-0.318748	-0.941015	-0.830207	-1.18823	-0.618791	-1.37603	-1.0955	-1.12726	-0.0844599	-0.850498	-1.08313	-1.44863	-0.494662	-1.72259	-1.16446	-0.793835	-0.912186
P4-27-6	RPL23	IOH13951	-0.838129	-1.15576	-0.315295	-0.558188	-1.32601	0.817976	-0.47908	-1.74358	-1.28733	-0.982236	0	-2.03872	0.182578	-0.523456	-0.553534	-0.674111	1.62136	-0.580072	-0.115794	-1.02023	-0.423773	-0.461161	0	-0.941433	-0.273364	-0.076531	-0.237664	-0.0305976	0.135108
P4-29-6	--	IOH22861	-0.403408	-0.6563	1.55886	-0.208919	0.304537	-2.08313	-2.26378	-1.56946	0.105246	1.24402	0	-1.26772	0.876709	-0.0588056	0.0914026	-0.698093	4.72586	-0.894052	0.45532	-0.183826	-0.308094	0.603991	0	-0.136433	-0.666955	-1.04977	-0.0761176	0.00130317	1.06667
P4-31-6	CRABP1	IOH10831	0	1.2188	2.34493	0.871211	0.00809862	0	-0.785328	-1.18515	0.975428	1.12298	0	-0.339983	2.58576	0.248291	0.685058	-0.355953	5.2428	0.188647	3.61978	-0.0629864	0.163495	1.91748	0	0.580896	-1.39744	-1.61172	2.43258	1.74736	0.723629
P4-1-7	ZNF277P	IOH12086	-0.670251	-2.21666	-1.70175	-2.42209	-1.49201	-0.132273	-0.569097	-2.29171	-2.18515	-2.4918	-0.544573	-0.794265	-1.22848	-1.53781	-1.36578	-1.55444	-1.9563	-1.20687	-1.97385	-2.22354	-2.40879	-1.2364	-1.2942	-1.63978	-0.609812	-0.267924	-1.15963	-1.3814	-2.3044
P4-3-7	BRF1	IOH11305	-1.36628	-1.80083	-1.37228	-1.10025	-1.28689	0.291169	-0.874688	-2.09361	-1.98574	-1.66795	-0.916181	-1.15969	-0.742251	-1.70761	-0.730161	0.100415	-1.132	-2.00498	-1.3737	-1.50761	-2.36797	-0.155961	-0.371009	-1.38467	-1.2755	-0.284976	-1.43692	-0.974005	-1.97734
P4-5-7	C13orf26	IOH21514	-0.471448	-0.738624	-1.33327	-1.20958	-0.556182	-0.582859	-0.411552	-1.99193	-2.64946	-2.49378	-0.292139	-0.92904	-0.823045	-1.78374	-0.370462	-0.112667	-1.71977	-1.87895	-2.07124	-1.40173	-1.3671	-0.335754	-1.4031	-1.1425	-1.26156	-1.03054	-0.418723	-1.76583	-1.36913
P4-7-7	SPRYD4	IOH12056	-0.629399	-1.54837	-1.00299	-1.34779	-0.117628	-0.436381	-0.512342	-1.71941	-1.96461	-1.30839	-0.0437982	2.47857	-0.0498746	-0.0718124	2.07087	0.538793	-0.414483	-1.32845	-1.6517	-1.19682	-1.05074	13.1042	-0.507591	-1.33549	-1.66451	-1.36776	-0.124847	-0.934017	-2.15435
P4-9-7	C7orf47	IOH13246	-0.957452	-1.72261	-1.33801	-1.476	-1.71662	-0.287143	-0.763169	-1.28803	-1.92793	-2.66823	-0.514852	-0.126792	-0.80526	-1.24137	-0.800731	-0.448401	-2.07947	-2.14269	-0.943869	-1.97476	-0.97181	-1.06197	-1.46881	-1.46837	-0.887282	0.353001	-0.699774	-1.18937	-1.95912
P4-11-7	UBE2E3	IOH4888	2.22651	-1.58095	-1.50413	-2.09635	-1.00181	0.753747	-0.0851059	-1.49742	-1.98274	-1.27771	0.895405	0.770134	-1.30513	-1.6468	-1.00651	-1.66109	-1.8918	-2.24571	-0.572839	-1.97807	-1.6659	-1.49559	0.200757	-1.1609	-0.0702933	-0.939713	-0.287655	-1.1868	-2.05
P4-13-7	NAT14	IOH14646	-1.2874	-1.68926	-1.58959	-1.17035	-1.62376	1.40989	-0.718272	-2.00804	-1.83225	-1.36754	-0.978052	-0.28681	-0.198397	-0.811408	-0.929521	-0.539114	-1.19025	-1.75921	-0.912168	-1.75101	-1.5386	-0.979549	-0.77138	-1.30714	-1.72822	0.971158	-0.871899	-1.36049	-1.84042
P4-15-7	ND	IOH11519	-0.0908986	-1.65247	-0.754879	-1.5523	-0.872066	-1.41333	-1.33869	-1.90819	-1.63882	-1.46306	-0.966915	-1.71005	-0.848919	-1.14683	-0.972392	-0.674934	-2.04517	-1.91823	0.465101	-2.38999	-2.36627	-1.16003	-1.19749	-1.60778	-1.7383	-1.0394	-0.564794	-0.963734	-2.09714
P4-17-7	PDE9A	IOH9807	0.790874	-1.19646	-0.666443	-1.80577	-0.926948	0.388886	-0.588791	-0.852745	-1.76196	-1.31005	-0.241167	0.217182	-0.851187	-1.43135	-1.02833	-0.0913856	-0.813199	-1.21168	0.253611	-1.3557	-1.24316	-0.722144	-0.803946	-1.27865	-1.25064	-1.61915	-0.518493	-0.901935	-1.39144
P4-19-7	RARRES2	IOH4685	0.139555	-1.43015	-0.811125	-1.65914	-0.927576	0.0744067	-1.01707	-1.26126	-2.54763	-2.72758	-1.29217	-1.39486	-0.559722	-0.925719	-0.565435	-0.035691	-0.636389	-1.81147	1.07143	-1.6494	-1.55289	-0.374825	-1.12221	-1.0262	-0.63677	-0.359624	-0.292253	-1.63748	-0.838274
P4-21-7	EYA2	IOH6345	0.276025	-1.05087	-0.603155	-1.35281	-0.619064	-0.866015	-1.5151	-1.3074	-1.30225	-1.15456	-1.09946	-2.22713	0.832505	-0.0135135	1.31495	2.32939	-0.204981	-1.20025	2.07051	-1.30984	-1.52237	0.200006	-1.04994	-1.2258	-1.52964	-0.791366	-0.376522	-0.938516	-0.8266
P4-23-7	CUTC	IOH13646	-1.15428	-0.823543	-0.0650599	-0.906515	-1.15989	-0.109703	-1.80907	-1.68616	-1.7697	-1.71337	-1.09155	-2.16331	0.598462	-1.2983	-1.06334	-1.0366	-0.328727	-1.7471	1.86158	-1.43146	-1.19445	-0.394265	-1.20982	-1.34479	-0.824417	-0.397086	-0.908163	-1.28149	-1.31996
P4-25-7	PVRL4	IOH12836	-0.853668	-1.70075	-0.458055	-1.63527	-1.14733	0.54079	0.0298599	-1.66893	-1.91919	-1.89811	-0.928079	-0.830508	0.256091	-0.292163	-0.879721	0.444154	-0.326284	-2.13722	0.668099	-0.523276	-1.81209	-0.318645	-0.800176	-1.08894	-1.85918	0.101527	-0.993686	-1.3912	-1.55455
P4-27-7	RFESD	IOH12123	-0.619332	-0.890399	1.01631	-0.451746	-0.576088	-0.499517	-0.54158	-1.22029	-1.86147	-1.23216	0	-1.15055	1.17532	-0.0130439	0.872921	0.0404344	4.0498	-1.01836	2.5256	-1.19165	-0.233327	0.581657	0	-0.338091	-1.0718	-0.487518	-0.879739	-0.090628	-0.0923354
P4-29-7	ALDH3A2	IOH4273	-0.188649	-1.30703	-0.0860503	-0.0320086	-0.254346	-0.806643	-1.25713	-1.73258	-2.40561	-2.2509	0	-1.21954	1.06725	-1.02069	-0.0341806	0.28403	0.518422	-1.80873	2.52195	-0.0965252	-1.3077	-0.167715	0	-0.242132	-1.80956	-0.349393	-0.287655	-1.25635	-1.26159
P4-31-7	MGST1	IOH7456	-1.15715	-2.24325	-1.41922	-1.99102	-1.12245	0	-2.10452	-2.5197	-2.46811	-2.30921	0	-1.06529	-0.918272	-1.72405	-1.21505	-0.715724	-0.813256	-2.14533	2.66924	-1.46701	-1.79345	-0.661259	0	0	-1.19245	-0.44665	-0.198725	-1.20472	-2.32541
P4-1-8	LOXHD1	IOH26648	-1.12086	-2.26757	-1.82494	-2.09435	-1.39128	-0.321776	0.317984	-1.67607	-2.08721	-1.76761	-1.41582	-0.829613	-1.3925	-0.994585	-1.10417	-1.27884	-1.98866	-1.993	-1.98474	-1.7799	-1.65492	-1.168	-1.238	-1.70128	-0.488695	-1.41354	-1.5032	-1.15178	-1.95312
P4-3-8	ZNF610	IOH26164	-0.0341337	-2.31671	-1.04195	-2.09097	-0.935243	0.550391	-1.48229	-1.91891	-1.87111	-2.64919	-1.15872	-0.98931	-1.78135	-1.11405	-1.25985	-1.25171	-2.0699	-1.8765	-1.97965	-2.28352	-1.42105	-1.31738	-1.46366	-1.24696	-1.20534	-1.57945	-1.33235	-1.01322	-1.62297
P4-5-8	SEC31A	IOH26992	-1.54795	-1.46509	-1.3575	-1.75772	-1.15758	-0.555715	-1.06586	-1.42584	-2.17426	-1.48491	-1.08159	-1.33732	-1.09174	-1.08475	-0.521991	-0.563868	-1.80954	-1.73414	-1.59033	-1.80515	-0.864598	-0.262985	-0.985625	-1.4596	0.134737	-0.871543	-1.37889	-1.12832	-1.51562
P4-7-8	SERPINA12	IOH26319	-1.61641	-2.25833	-1.07717	-2.05267	-1.67371	-1.05888	-1.82332	-1.2976	-2.32251	-3.3952	-0.0301866	0.280104	-1.13265	-1.16704	-1.13465	-0.749935	-1.91535	-1.46795	-1.91378	-1.61237	-1.63224	-1.26621	-0.740809	-1.77901	-1.25918	-1.28344	-1.41572	-1.14614	-1.87761
P4-9-8	SLC36A4	IOH26542	-1.65372	-1.66194	-0.98462	-1.64662	-1.44602	-1.49931	-0.356198	-2.02004	-2.50694	-2.71962	-0.777589	-0.267128	-0.756481	-0.696787	-0.777912	-0.823178	-1.73923	-1.0544	-1.88399	-2.01775	-0.0808408	-1.15487	-1.35237	-1.32646	-1.44755	-1.18496	-0.60496	-0.791525	-2.07305
P4-11-8	RPL3L	IOH26731	-0.774238	-1.10924	-0.759929	-2.23455	-1.19102	-0.46031	-1.72339	-1.70874	-1.4711	-2.4314	-0.678072	-1.2144	-0.522011	-1.22189	-1.00213	-1.42567	-1.6196	-1.5193	-1.89911	-1.66784	-1.68654	-1.48274	-1.58685	-0.804137	-0.310421	-1.13668	-1.3358	-1.37075	-0.951718
P4-13-8	BMPR1B	IOH26729	-1.54242	-1.5014	-0.345429	-0.72186	-0.451393	-1.15831	-1.25889	-2.13413	-2.38819	-1.99488	-0.903806	-1.18305	-0.00395625	0.0968491	-0.0127142	0.54218	-0.545299	-1.31245	-1.57981	-0.7788	-0.823051	-1.11102	-1.4583	-0.85949	-1.03903	-1.95522	-0.848694	-0.673502	-0.178817
P4-15-8	C14orf54	IOH26650	-0.92405	-1.47645	-1.20975	-1.41932	-0.604388	-1.89556	-0.883197	-1.25902	-1.81074	-0.138665	-0.792438	-0.422104	-1.50346	-1.59849	-1.04594	-1.02592	-0.671894	-2.11721	-0.999551	-0.781264	-1.56254	-1.78961	-1.66724	-0.842073	-1.3295	-1.15699	-1.09574	-0.456193	-1.64209
P4-17-8	ADK	IOH4945	-0.289923	-2.03418	-0.417812	-0.813688	-0.200653	-0.826794	-1.93094	-1.78118	-1.89733	-2.24151	-1.75251	-0.221858	-0.354886	-0.998117	-0.262897	0.127527	0.237952	-1.7271	-0.0344382	-1.96486	-0.824254	-0.0315532	-0.985625	-0.581319	-0.952064	-1.21779	-1.15772	-0.46087	-0.844917
P4-19-8	SLC20A1	IOH11215	-0.437096	-0.877751	-0.96912	-1.65144	0.414093	-0.225298	-1.04631	-1.68635	-1.81921	-2.21826	-0.425971	-1.38778	-0.638859	-1.53049	-0.239344	-0.247613	-0.628619	-1.97298	-0.899401	-1.99915	-0.989025	0.825664	-0.843283	1.63138	-0.185193	-1.38007	-0.673063	-0.799093	-1.37717
P4-21-8	HSD17B7	IOH7352	-1.69031	-1.81227	-0.10215	-1.55201	-1.42365	-0.678331	-0.525649	-1.4469	-2.30595	-1.43724	-0.442629	-1.46378	-0.266477	-0.543202	-0.32554	-0.483348	-0.698181	-1.30148	-0.0283427	-1.87341	-1.33038	-0.9735	-1.60797	-0.583173	-1.13857	-0.872484	-1.1096	-1.06185	-1.61401
P4-23-8	UBE3C	IOH14050	-0.590519	-1.3944	-0.726257	-2.1602	-1.30785	-1.66011	-1.45401	-2.30065	-2.29847	-1.65048	-0.544954	-1.87069	-1.10256	-1.97059	-0.943429	-1.27326	-1.38718	-1.70112	-0.720761	-2.29741	-0.94679	-1.76178	-1.27649	-1.94013	-1.04067	-1.24332	-1.52851	-1.56417	-0.823528
P4-25-8	SLC25A40	IOH10880	-1.57954	-1.69944	-0.751104	-1.41273	-1.22495	-0.707691	-1.05862	-2.11793	-2.89569	-2.10738	-1.03992	-1.19738	-1.12655	-1.5047	-1.07256	-0.606569	-1.14568	-1.65109	0.195588	-2.3738	-1.97471	-1.3565	-0.702345	-1.5708	-1.46538	-1.24713	-1.12945	-1.63325	-1.53875
P4-27-8	ARMCX2	IOH14216	-1.25568	-1.8039	-0.621251	-2.02457	-0.992029	0.683221	-1.72674	-2.13611	-2.60804	-1.2896	0	-2.03556	-0.91419	-1.85141	-1.25812	-1.70896	-1.07726	-1.90656	-0.877097	-1.42789	-1.38713	-1.505	0	-1.6128	-0.908524	-1.37828	-1.38961	-1.31578	-0.114444
P4-29-8	PLAUR	IOH5327	-1.25391	-1.66409	-0.587093	-2.15647	-1.32106	-0.572396	-0.941672	-2.02798	-1.87184	-2.01174	0	-1.86016	-0.6198	-1.89181	-0.399073	-0.523991	0.405986	-0.931012	-0.390795	-1.49978	-1.38004	-0.743767	0	-0.464694	-1.33536	-0.589834	-0.60496	-1.072	0.873815
P4-31-8	RNF12	IOH14364	-0.371038	-1.91357	-0.432681	-2.04827	-1.58032	0	-1.92651	-2.13705	-2.61426	-1.74612	0	-1.95851	-1.37362	-1.66591	-0.927757	-1.30112	-0.141486	-1.97503	1.41268	-1.55036	-2.08235	-0.663191	0	-0.589635	-1.7383	-0.225068	-1.28993	-1.55906	-2.04775
P4-1-9	FTL	IOH27869	-0.769736	-2.17882	-0.819913	-2.08423	-0.756491	0.122345	-1.01537	-1.95866	-1.69229	-1.12678	-0.746035	-1.42928	-2.83651	-2.09067	-0.337348	0.082102	-1.31795	-2.29307	-1.32346	-1.88189	-1.48413	-1.47974	-0.757864	-1.43667	-0.0131896	-1.14032	-0.204259	-1.25769	-1.16436
P4-3-9	RDH11	IOH29356	-1.53094	-2.18102	-1.57348	-2.74094	-1.41037	-1.40913	-1.69037	-2.18876	-1.75571	-1.62926	-1.03992	-1.99272	-2.57078	-2.45178	-1.82966	-0.000823182	-2.42652	-2.34027	-1.30747	-1.39925	-2.48389	-1.68819	-1.80496	-1.47596	-0.794192	-1.3908	-0.444936	-1.38714	-2.80573
P4-5-9	NINJ1	IOH28049	-0.104012	-1.78867	-0.594237	1.34509	-0.966249	-1.14279	-1.55269	-2.13214	-1.6216	-2.0672	-1.15748	-0.471451	-2.33784	-1.6744	-1.48956	7.83011	-1.86886	-2.24926	-1.09917	-1.0366	-1.63385	-1.472	-1.09071	0.413621	-1.60594	-0.353729	-0.83844	-1.31027	-0.341853
P4-7-9	C3orf32	IOH29388	-1.71056	-2.45394	-1.08505	-2.38894	-1.75041	-0.846605	-1.84413	-2.2362	-2.64317	-2.1724	-0.961763	-1.68798	-2.19011	-2.24862	-1.10967	-0.493142	-2.12376	-2.20676	-0.84872	-1.59871	-2.4033	-1.538	-1.08451	-1.66311	-0.994414	-1.68	0.526498	-1.48246	-1.58062
P4-9-9	SART3	IOH28004	-1.26492	-2.71644	-1.57666	-2.16498	-1.49201	-1.39698	-1.60521	-1.98284	-2.14006	-0.410693	-0.955324	-1.75087	-2.52695	-1.93382	-0.642622	-1.0231	-1.45612	-2.0969	-1.12763	-1.36909	-2.09124	-1.94589	-1.1905	-1.77472	-0.372294	-1.56051	-0.247097	-0.999988	-1.7979
P4-11-9	OR10AG1	IOH28302	-0.992114	-1.90631	-1.35008	-2.50123	-1.25138	-1.63322	-1.42794	-2.30896	-2.38448	-2.60873	-0.792438	-1.14103	-1.98188	-3.25914	-1.52857	-1.13665	-2.1016	-2.50205	-1.16575	-2.17898	-1.94461	-2.08654	-1.61184	-1.88865	-0.77135	-1.9107	0.100163	-1.43034	-1.82983
P4-13-9	P2RY13	IOH28761	-1.53813	-1.85094	-1.01374	-1.95706	-1.47878	-1.06381	-1.05862	-1.30525	-1.81796	-2.01397	-0.730567	-1.95113	-1.6047	-2.37803	-1.43135	-0.787739	-1.44309	-2.76806	-0.696075	-1.14075	-2.94754	-1.80916	-1.4828	-1.43147	-1.12036	-1.09125	-0.285172	-1.25683	-1.76079
P4-15-9	CAPS2	IOH29478	-1.18119	-1.54602	-1.2203	-3.27503	-1.45855	-1.69713	-0.817028	-1.9676	-2.1523	-2.27294	-0.544954	-0.805226	-2.00505	-0.999852	-1.24608	-0.747815	-1.59775	-2.96288	-0.541391	-1.66	-2.4423	-1.80557	-1.95044	-1.61255	-1.01673	-2.16042	-0.270465	-2.03051	-1.72473
P4-17-9	FDFT1	IOH27776	-1.15428	-1.80623	-0.876821	-2.58841	-1.49025	-1.49931	-1.54489	-2.40972	-1.22421	-2.12252	-0.760919	-2.22887	-1.16038	-2.04667	-1.2083	-0.68825	-2.2583	-2.13703	-1.09608	-2.22428	-2.56116	-1.98114	-0.80973	-0.582265	-1.1021	-2.45817	0.341239	-1.63476	-0.234882
P4-19-9	NPM1	IOH27884	-1.75468	-1.69289	-0.903911	-2.22445	-1.20374	-2.19687	-1.74998	-1.55798	-1.3766	-2.61757	-0.588264	-2.1524	-1.72525	-1.14988	-1.0455	-0.827092	-1.09249	-1.97109	-0.61071	-1.77388	-2.08597	-1.44654	-1.47654	-1.46526	-0.830704	-2.35752	-0.689196	-0.941724	-1.78853
P4-21-9	CSNK1G2	IOH27760	-1.15428	-1.85999	-0.908297	-2.84114	-1.29701	-1.54897	-2.62145	-1.85269	-2.99362	0	-1.1708	-1.62128	-1.45471	-0.847913	-0.949588	-1.23046	-1.44121	-2.40244	-1.02712	-2.8388	-1.74089	-1.75735	-1.82029	-1.66012	-1.93978	-2.59262	-0.362565	-1.27465	-2.00665
P4-23-9	RPS2	IOH27947	-1.13278	-2.29465	-1.19441	-3.21888	-1.59686	-2.20187	-1.45401	-1.49519	-2.30563	-2.22156	-1.28741	-1.68131	-1.53291	-1.38167	-1.4039	-1.02224	-0.992525	-1.45003	-1.02451	-2.29218	-2.28129	-2.22553	-1.623	-1.46329	-1.20065	-2.43242	-1.01988	-1.66594	-2.26411
P4-25-9	CCNE1	IOH27850	-1.76422	-1.97732	-0.754896	-2.3406	-1.19344	-2.21672	-0.881658	-2.40878	-2.02967	-1.57193	-0.916181	-0.644767	-1.68623	-1.28832	-1.2006	-1.40407	-1.56531	-2.50633	-1.1606	-2.60732	-1.07112	-2.2622	-1.37781	-1.19995	-1.13037	-2.54256	0.0914916	-1.00166	-3.07283
P4-27-9	CNOT8	IOH27767	-1.59412	-2.15636	-0.122743	-2.30225	-1.79311	-1.91491	-1.05862	-2.5743	-1.6706	-1.29545	0	-2.04033	-1.37376	-1.61982	-0.710477	-1.04284	-1.41736	-2.24294	-0.708754	-1.3942	-1.57228	-0.644611	0	-0.462521	-1.33887	-2.56621	0.248617	-1.16787	-2.13383
P4-29-9	TMEM43	IOH27841	-0.432568	-2.25825	-0.754046	-2.3083	-0.948132	-2.21672	-1.28907	-1.42506	-1.48344	-2.05193	0	-0.540713	-0.0106616	-1.37985	-0.429711	-1.25212	-1.19643	-1.17105	-1.15441	-1.78625	-1.91211	-1.70708	0	0.333253	-0.697429	-1.84152	-0.430849	-1.41329	-0.687395
P4-31-9	RPL6	IOH27930	-1.45276	-2.44641	-1.06148	-2.4758	-0.995263	0	-2.40145	-2.39338	-2.18748	-1.81417	0	-1.73245	-1.50068	-2.04922	-0.801075	-1.42562	-1.35426	-2.55626	0.306162	-2.18978	-2.48517	-1.88826	0	-0.198936	-1.13506	-1.36326	0.140928	-1.09152	-2.34348
P4-1-10	GPR175	IOH27066	-1.04272	-2.22046	-1.02376	-1.78247	-1.25242	-0.977773	-1.05167	-1.67909	-2.33722	-2.32834	-0.421212	-1.74509	-1.64902	-1.91065	-1.5587	-1.47347	-2.12621	-2.23728	-0.78302	-1.50901	-2.48653	-1.37266	-1.3487	-1.73884	-0.871501	-2.27132	-1.28387	-1.17155	-2.62015
P4-3-10	EML1	IOH27605	-0.366958	-2.49861	-1.62935	-3.05232	-1.29654	0.197094	0.612162	-2.13705	-2.44032	-2.77696	-0.465103	-1.54337	-1.22678	-2.16678	-1.90981	-1.55358	-2.56716	-1.98857	-1.1635	-1.93823	-1.00939	-1.33981	0.555805	-1.53894	-0.501896	-1.41228	-1.86741	-1.51103	-1.8904
P4-5-10	C18orf54	IOH27217	-0.65292	-2.05087	-1.16744	-2.15027	-1.65666	-0.806643	-1.03606	-2.05932	-2.89722	-2.3791	-0.924509	-1.3127	-1.53565	-1.38688	-1.59477	-0.894561	-2.28828	-2.44071	-1.02301	-2.704	-2.24754	-1.50035	-0.876054	-2.03264	-1.3295	-1.19874	-2.06192	-1.44367	-2.25824
P4-7-10	TBL3	IOH27446	-0.835951	-1.82715	-1.14204	-1.91156	-1.52611	-2.03776	-1.91146	-2.17654	-2.65686	-2.44984	-0.916181	-1.82085	-1.39572	-1.93683	-1.39503	-1.58906	-1.91321	-2.08709	-1.21962	-2.27986	-1.47361	-2.00906	-1.3755	-1.52992	-1.14091	-1.98635	-0.864283	-1.78782	-1.49847
P4-9-10	MBOAT1	IOH25894	-1.1082	-2.13616	-1.67566	-2.1993	-1.60919	-1.5711	-1.73521	-2.24991	-2.99362	-3.23232	-0.903806	-1.49602	-1.51658	-1.46591	-1.50632	-1.46718	-2.50294	-1.90848	-1.00706	-2.38683	-1.89163	-1.79437	-2.01757	-2.13251	-2.07105	-2.29145	-1.49507	-1.64258	-2.6937
P4-11-10	VPS35	IOH27799	-1.28855	-2.26302	-0.753264	-2.43159	-1.93512	-0.825292	-0.304602	-2.46256	-2.25861	-2.22608	-0.359341	-1.30111	-0.85307	-2.47948	-1.23577	-1.71621	-2.86291	-1.37074	-0.701361	-2.43218	-2.23779	-2.15214	-1.2942	-1.69918	-1.45931	-2.12603	-1.473	-1.17566	-2.11303
P4-13-10	CABLES1	IOH27348	-1.04163	-2.21449	-1.42607	-2.37814	-1.58033	-0.88443	-0.393854	-2.42019	-3.09162	-1.91126	0.275457	-0.914908	-0.378749	-1.63257	-1.49811	-1.50942	-2.41107	-2.64981	-1.0783	-2.10347	-2.09182	-2.00424	-2.01757	-1.57343	-1.40665	-1.51718	-1.15238	-1.40945	-2.786
P4-15-10	ND	IOH27157	-2.55505	-1.32	-1.01393	-1.92922	-1.58929	-1.48713	-1.67759	-2.46426	-1.92094	-1.92731	-0.550903	-1.58563	-0.637223	-1.56776	-0.809213	-1.13298	-1.67118	-2.92398	-0.895824	-1.63984	-2.03747	-1.58116	-1.82029	-1.57446	-1.25064	-1.78552	-0.97199	-1.25363	-2.22812
P4-17-10	DPF2	IOH10017	-1.97771	-2.22136	-1.72426	-3.0418	-2.09555	-1.33987	-1.5018	-2.46341	-1.75615	-2.54107	-0.854309	-1.62413	-0.837513	-1.84782	-1.20488	-1.43842	-2.11889	-1.17062	-0.990889	-1.95674	-2.09887	-1.63712	-2.08085	-1.74065	-1.05532	-2.21328	-1.83665	-1.49821	-2.41408
P4-19-10	MAGEE1	IOH26980	-0.973545	-1.51365	-0.966799	-2.62955	-1.42599	-1.84564	-1.43976	-2.34722	-2.17025	-2.78009	-1.26988	-2.16906	-1.08967	-2.00501	-1.49468	-1.46085	-1.69832	-2.02395	-1.05375	-2.14503	-1.94555	-1.93161	-1.81408	-1.99777	-1.3295	-1.47311	-1.47432	-1.40258	-2.52923
P4-21-10	SPATA16	IOH22308	-1.72048	-2.09246	-1.1251	-2.4698	-1.39306	-1.24946	-1.07438	-2.12317	-2.94697	-3.12777	-0.787298	-2.4007	-1.34309	-1.80623	-1.57226	-1.67326	-1.9125	-1.8596	-1.18074	-2.43318	-1.88802	-1.48448	-1.57612	-1.40007	-1.48467	-2.2113	-1.32848	-1.50528	-2.78104
P4-23-10	NHN1	IOH26690	-1.98448	-1.83486	-1.1306	-2.15583	-0.769664	-0.891023	-0.615443	-2.6825	-1.72336	-1.88768	-0.981621	-2.4103	-0.83328	-2.09048	-1.44206	-1.20068	-1.54788	-1.0852	-0.461817	-2.40473	-2.03143	-1.51179	-2.09237	-0.999791	-1.4581	-1.62485	-1.16948	-1.23737	-2.59861
P4-25-10	MT1E	IOH9878	-0.884826	-2.15797	-0.195615	-2.30082	-1.21585	-1.96009	-2.18684	-1.57806	-1.7196	-1.96178	-1.53489	-1.66031	-0.703479	-2.09015	-0.670613	-1.28637	-1.667	-1.33015	-0.959409	-2.31946	-2.60326	-1.31032	-1.43042	-1.45453	-0.641622	-2.20758	-1.2969	-1.11877	-2.22591
P4-27-10	NPHP4	IOH27511	-2.22592	-2.35058	-0.68902	-1.97705	-1.22828	-1.72443	-1.96526	-2.46127	-1.89533	-2.44138	0	-0.675725	-0.949446	-1.25356	-1.70857	-1.56221	-1.74639	-1.45003	-0.959952	-1.93278	-1.51274	-1.68198	0	-1.24736	-1.33067	-1.10772	-0.632535	-1.0349	-1.92736
P4-29-10	ANGPTL2	IOH10555	-2.21342	-1.7937	-0.802247	-2.14681	-1.37327	-2.75106	-0.963215	-2.00688	-2.30761	-1.98962	0	-1.71612	-0.639881	-1.90901	-1.06492	-1.71686	-1.99083	-1.60861	-1.5921	-2.31883	-2.11661	-1.84439	0	-0.835209	-1.7383	-1.34603	-1.56161	-1.57013	-2.26418
P4-31-10	ANKHD1	IOH27425	-2.02984	-2.01109	-0.800209	-1.69621	-1.6167	0	-2.20542	-1.83104	-2.26249	-2.09867	0	-1.85286	-0.813516	-1.89906	-1.40638	-1.59212	-1.72429	-1.61392	-1.33755	-1.88326	-1.70353	-2.07445	0	-1.127	-1.93978	-2.12474	-1.025	-0.718098	-2.67556
P4-1-11	KCTD17	IOH22544	-0.635681	-1.56157	-2.0672	-2.28683	-1.34994	-1.37492	0.363605	-1.95137	-2.32308	-2.55032	-0.767534	-0.371275	-1.66938	-1.34281	-1.48081	-1.54576	-1.8791	-2.03423	-1.19747	-1.38973	-1.30025	-1.16989	-0.822169	-1.42145	-0.0893696	-1.48922	-1.28557	-1.35622	-2.06163
P4-3-11	DTWD1	IOH21971	-1.29315	-2.37442	-1.24944	-2.00108	-1.88104	-0.990919	-0.244707	-2.39406	-2.59497	-2.95252	-0.820455	-1.26081	-1.95459	-1.80419	-1.76804	-1.82431	-2.45565	-1.46735	-1.42872	-1.73223	-1.7543	-1.93815	-1.36576	-1.72767	-1.04561	-1.70048	-1.05027	-1.32947	-1.64594
P4-5-11	C1QTNF5	IOH22540	-0.0389054	-1.39886	-1.69136	-1.55406	-0.758296	-0.506052	0.0880524	-2.2362	-2.16578	-2.62227	-0.442629	-0.448357	-1.7434	-1.34093	-1.1892	-1.09487	-2.33744	-1.42697	-1.29319	-1.94417	-1.21056	-1.21508	-1.70755	-1.88545	-1.05034	-1.1424	-0.783507	-0.762223	-2.14689
P4-7-11	NOP5/NOP58	IOH21968	-0.567434	-1.86585	-1.69997	-2.4509	-1.03983	0.438732	0.187733	-1.2626	-2.3414	-1.25473	-0.118147	-1.28944	-1.02609	-1.85204	-1.85292	-1.60853	-2.55308	-2.44588	-1.24191	-2.26802	-1.79834	-2.46119	-1.0993	-1.76949	-0.414182	-1.39724	-1.35541	-1.73298	-2.39893
P4-9-11	PPM1D	IOH22475	-0.357585	-1.85748	-1.31066	-1.90662	-0.795292	-1.18446	-0.0338325	-1.20124	-2.26493	-1.75693	-0.92332	-1.50398	-1.54209	-1.09152	-1.18206	-1.38244	-2.05052	-1.25685	-1.44691	-1.62001	-1.78272	-2.01862	-0.591149	-1.65366	-1.26391	-0.818143	-1.06329	-1.3214	-1.85172
P4-11-11	TRAPPC1	IOH21962	-0.685467	-2.53904	-0.520557	-1.72657	-1.4086	-1.82615	-0.09993	-1.66102	-2.85136	-2.06041	-0.916181	-1.92334	-1.03234	-1.80859	-1.51218	-1.56515	-1.59844	-2.08888	-1.37564	-1.93034	-0.788396	-1.6996	-0.912781	-1.79803	0.0883875	-1.25123	-1.80445	-1.22078	-1.71623
P4-13-11	INHBB	IOH22450	-0.366958	-2.23422	-1.45519	-1.28027	-1.80875	-0.345705	-0.516959	-2.05225	-2.40146	-1.97186	0.126109	-0.659024	-0.796272	-1.19203	-1.47046	-1.86914	-2.3435	-1.88613	-1.66358	-2.50755	-1.90542	-1.96982	0.0346777	-1.30231	-0.359618	-0.503449	-2.48977	-1.16769	-2.141
P4-15-11	C10orf88	IOH21959	-0.939977	-1.00474	-0.462858	-2.33627	-1.30455	0.0987714	-0.685483	-1.90819	-1.97981	-1.43573	-0.999997	-1.87641	-0.376552	-1.12615	-1.37221	-1.20735	-1.29186	-1.61591	-0.685753	-2.21386	-0.841478	-1.45961	-0.874336	-1.27844	-0.989808	-1.9243	-0.832144	-1.25594	-2.14831
P4-17-11	STK10	IOH13994	-1.08867	-2.11735	-1.32968	-2.36257	-1.81923	-0.359677	-0.519421	-1.18658	-2.0964	-2.24882	-1.17947	-1.80995	-1.20249	-1.41154	-1.79882	-1.71805	-2.08906	-0.947857	-1.34307	-2.80346	-1.56845	-1.87333	-0.842237	-1.68391	-0.835733	-1.6645	-1.25971	-1.86544	-2.10559
P4-19-11	SLC41A3	IOH26055	-0.170833	-1.35111	-0.711331	-1.83348	-0.842072	0.855758	-1.00101	-1.84057	-2.01361	-0.810843	-0.937069	-1.3983	-0.662873	-1.56994	-1.10365	-1.26439	-1.21659	-2.04547	-0.964461	-2.35125	-1.93904	-1.63438	-1.38588	-1.45298	0.0858729	-1.57889	-1.05409	-1.41279	-1.7271
P4-21-11	DSCR8	IOH13220	-0.569928	-2.25629	-1.07991	-1.8105	-1.08696	-0.964068	-0.274195	-1.16236	-1.95547	-2.03636	-0.611584	-1.04723	-0.540808	-2.13495	-1.08648	-1.22993	-1.56152	-1.0693	-1.31933	-2.50743	-1.69268	-1.75969	-1.23202	-1.35642	-1.06477	-1.7263	-0.945098	-0.772661	-2.21544
P4-23-11	MTAC2D1	IOH27272	-0.87918	-2.35218	-1.25008	-2.13299	-2.05915	-0.339408	-0.467717	-2.39835	-1.87843	-1.64657	-1.46121	-2.56125	-1.19897	-1.54365	-2.02305	-1.70721	-2.4274	-1.80873	-0.98434	-2.32302	-1.77471	-2.15649	-0.984964	-1.41302	-0.972779	-1.68263	-2.05741	-1.49338	-2.24522
P4-25-11	FXYD7	IOH12523	-1.2376	-2.34472	-1.04892	-1.52839	-1.29654	-1.08371	0.0965974	-2.51775	-1.26932	-1.4927	-0.701383	-1.38946	-0.28237	-0.382309	-0.55734	6.42257	-1.10641	-1.1396	-0.259842	-1.69906	-1.08439	-1.17902	-0.937378	-0.522054	-1.32456	-1.17015	-1.39978	-0.825063	-0.886504
P4-27-11	GPR37L1	IOH26317	-0.166238	-2.00971	-0.581602	-1.91169	-1.89343	-1.87061	-0.324973	-2.17968	-1.29145	-2.08675	0	-0.72421	-0.444857	-1.70317	-1.01177	-2.02664	-1.85403	-1.17105	-0.707333	-2.0239	-2.22069	-1.76678	0	-1.20637	-0.99865	-1.2165	-1.76886	-1.00519	-0.365179
P4-29-11	S100Z	IOH12358	-0.779088	-1.82333	-1.14725	-1.8635	-1.19093	-0.279722	-0.219968	-2.24407	-2.60794	-1.84519	0	-0.169896	-0.555803	-1.71771	-1.61077	-1.70754	-1.60524	-2.34489	-1.20173	-1.26892	-1.47866	-1.90034	0	-0.335309	-1.05892	-1.67781	-1.78513	-1.57025	-1.36554
P4-31-11	C9orf138	IOH27370	-1.06136	-1.89233	1.30136	-1.4743	0.489634	0	-2.03952	-2.08627	-0.22467	0.658574	0	-0.569374	0.111031	-2.02391	2.13557	-1.55712	2.68209	-0.509478	0.617543	-0.908436	-1.07047	-1.60215	0	1.26348	-0.847656	-1.44637	-1.18727	-0.729463	5.20326
P4-1-12		IOH5846	0.8435	-0.652487	-1.42328	-1.77263	-0.69372	-0.522285	3.89328	-0.893721	-1.30023	-0.49022	-0.109828	3.46465	-1.34776	-2.08965	-1.00001	-1.54547	-1.83002	-0.121394	-1.08918	-0.384473	-0.908602	-1.65469	0.726607	-0.951764	1.06475	1.04734	-0.959917	-0.36824	-2.33544
P4-3-12	METT5D1	IOH23173	1.82903	-0.524144	-1.29992	-0.669361	0.147031	1.10764	1.33199	-0.853525	0.060316	-0.255639	0.0325169	3.39952	-1.18287	-1.84853	-0.300823	-1.26342	-0.939029	0.298925	-0.439684	-0.499421	-0.467595	-0.981431	0.916579	-0.142048	0.397078	-0.132118	-0.70818	-0.54383	-0.553341
P4-5-12	RET	IOH5435	3.29109	0.992253	-1.17764	-0.776353	1.21616	3.90349	6.47646	1.00359	1.62047	1.26659	0.710315	4.96527	-1.2997	0.342099	-0.592068	-1.10417	-1.34053	3.77776	0.324209	2.40921	1.85555	-0.7512	1.09791	0.763857	3.27752	0.726099	0.23867	0.0656319	-1.04986
P4-7-12	C16orf75	IOH23171	2.59242	1.99528	-0.836686	0.77453	1.4775	1.65673	4.77681	1.494	2.14838	1.97757	0.7759	3.75417	-1.11057	0.186566	0.141821	-0.75395	-1.47648	2.30398	0.0700323	0.747184	2.08835	-0.900273	0.78386	1.47178	0.504843	1.4352	1.14429	-0.460205	-0.797912
P4-9-12	ZBTB5	IOH12976	2.93631	11.1019	0.902436	17.6275	21.8473	0.897619	7.15348	25.5824	8.8656	14.5321	3.53616	5.35093	-0.607989	19.0881	3.51725	2.45821	0.96433	40.7659	3.6935	19.8696	20.4027	1.89719	1.91953	18.5384	2.56758	0.0723006	9.06305	2.72545	8.48211
P4-11-12	IGKV1-5	IOH23168	84.7767	161.256	13.733	210.914	131.571	22.8644	45.0222	230.882	113.422	156.236	45.3282	77.9368	5.16506	111.146	54.2419	36.2228	82.7967	114.238	33.3612	148.035	121.134	34.4325	72.1048	165.606	43.8945	34.982	100.501	35.9865	85.3362
P4-13-12	NLGN4X	IOH23058	-1.80979	-1.87749	-1.19375	-2.1212	-1.02495	-0.809024	-1.44123	-2.35519	-1.42995	-2.20062	-0.523169	-1.42642	-0.472398	-1.97419	-1.70631	-1.62626	-2.11248	-1.7115	-1.10903	-2.40469	-1.85051	-1.71743	-1.367	-2.05212	-0.974037	-1.04971	-1.47552	-1.47266	-2.25418
P4-15-12	CACNG6	IOH23110	-0.80953	-1.18631	-1.46724	-1.62784	-1.43549	-0.372746	-0.485444	-2.00804	-1.82774	-1.48792	-0.685354	-1.7374	-1.27183	-1.27698	-0.91711	-0.863315	-1.49394	-0.571225	-0.546984	-1.20449	-0.922452	-1.67785	-1.36833	-0.959212	-0.852425	-1.57907	-0.759325	-0.894493	-1.87986
P4-17-12	PDSS2	IOH26178	-1.80868	-2.30526	-1.33259	-2.25939	-0.791129	-0.374053	-1.4065	-1.74167	-1.55848	-1.60169	-1.12077	-0.332985	-1.07707	-1.10084	-1.31798	-0.991769	-1.32292	-1.1421	-0.854219	-2.1576	-1.93773	-1.22818	-0.801329	-1.21724	-0.752751	-1.43863	-1.26052	-1.21406	-1.29786
P4-19-12	PFKFB2	IOH34755	-1.92807	-2.11743	-1.05204	-2.69396	-1.25972	-1.18755	-1.90469	-2.34401	-1.67944	-2.23535	-1.59223	-2.0455	-1.24305	-2.51795	-1.45577	-1.69083	-1.44453	-1.73848	-1.05025	-2.71418	-2.20414	-1.60258	-1.77097	-1.60192	-1.45931	-1.45873	-1.29761	-1.26409	-1.83952
P4-21-12	TMEM146	IOH25871	-1.57163	-2.54481	-0.714857	-2.06738	-0.803469	-2.01248	-1.60521	-2.17542	-1.70464	-2.08161	-0.876387	-1.6693	-0.818938	-2.04961	-0.926094	-1.23471	-1.98729	-1.3986	-0.733853	-0.416024	-1.72745	-1.07359	-1.09345	-1.39058	-1.10857	-1.14955	-0.982285	-1.12206	-2.11556
P4-23-12	TNFSF18	IOH34742	-1.58355	-1.57399	-1.35812	-2.95499	-1.05336	-2.88234	-1.36611	-2.05932	-2.55494	-2.11279	-0.864088	-1.01113	-1.12708	-1.75888	-1.42495	-1.70276	-1.98876	-2.4491	-1.28441	-1.57489	-2.06479	-2.20813	-0.743681	-1.42756	-0.904885	-1.26238	-1.46681	-1.21852	-2.25077
P4-25-12	ND	IOH27691	0.780032	-1.7909	-0.999038	-2.04381	-0.84662	-1.83119	-2.13036	-1.93442	-2.50674	-2.06511	-0.939528	-1.15487	-0.96157	-0.893141	-0.859662	-1.15346	-1.76141	-2.13722	-1.03893	-1.9588	-1.96415	-1.45252	-1.96458	-1.33383	0.141194	-1.02082	-1.0379	-1.66654	-1.24303
P4-27-12	XCL1	IOH34717	-1.71715	-1.30995	-1.40324	-2.05751	-1.26417	-3.13626	-2.2177	-2.40576	-2.16337	-2.15806	0	-2.42459	-0.874303	-1.62578	-1.05898	-1.55282	-2.06185	-1.43529	-1.37469	-2.04482	-1.85943	-2.11229	0	-1.62206	-0.835967	-1.18366	-1.67067	-1.76429	-2.38445
P4-29-12	MCFD2	IOH25779	-1.72644	-2.49455	-1.0387	-2.30467	-1.05545	-1.63784	-1.36747	-2.67685	-2.50835	-2.90255	0	-1.30123	-0.751322	-1.63629	-1.34242	-1.50823	-2.30755	-2.25351	-1.35526	-2.48411	-1.8127	-1.75767	0	-1.81831	-0.824764	-1.66322	-1.75499	-1.13866	-2.40206
P4-31-12	BDNF	IOH34694	-1.53759	-2.15789	-1.07144	-1.72483	-0.793598	0	-1.18651	-2.68532	-1.87644	-1.82191	0	-0.0572762	-0.365054	-2.21042	-1.37468	-1.6576	-1.20839	-1.87292	-1.1477	-2.1333	-1.54135	-1.80331	0	-0.188339	-1.05775	-1.63117	-0.732504	-1.48246	-2.26584
P4-1-13	ND	IOH40097	0.444676	-5.56144	-1.45314	-4.05387	-3.74917	-1.96218	-1.66796	-8.43935	-8.00024	-6.7694	-2.00433	-1.83662	-2.34541	-3.18847	-2.93845	-1.50529	-2.61124	-6.39641	-3.21622	-5.53082	-5.18694	-2.11098	-2.49519	-1.76271	-1.41977	-1.04682	-1.33405	-2.47754	-3.41444
P4-3-13	TCTA	IOH40573	-2.1805	-6.3015	-1.69076	-3.18286	-3.69731	-1.72722	-2.08799	-7.28586	-8.07344	-6.35914	-2.22581	-2.31572	-2.27548	-3.82274	-2.21776	-1.37571	-3.12283	-6.56733	-3.05723	-5.93563	-4.73655	-2.02567	-3.12611	-2.94036	-3.42821	-0.450937	-0.874473	-2.68568	-3.53865
P4-5-13	EFCBP1	IOH40093	-0.993788	-6.30395	-1.85884	-4.17915	-3.38983	-2.70373	-3.71278	-7.39918	-6.92343	-5.44767	1.09631	-0.78615	-1.80493	-5.19893	-1.96668	-1.76557	-2.43871	-7.03218	-3.26692	-5.6881	-5.9401	-2.05651	-2.63435	-2.41854	-2.59791	-0.0785103	-0.639932	-2.5608	-3.51068
P4-7-13	MRPL28	IOH40570	-0.366282	-6.16394	-1.68897	-2.93282	-3.57032	-0.661201	-0.376892	-7.84255	-8.63365	-6.32425	-1.88181	-0.459422	-1.60368	-4.89606	-2.09128	-1.71749	-3.39483	-6.3736	-3.51215	-5.81834	-5.05477	-1.86591	-2.84563	-2.1413	-2.76556	-1.10647	-1.38023	-2.71997	-3.20964
P4-9-13	C8orf76	IOH40091	-0.33843	-5.65697	-1.96784	-3.42598	-3.09898	-2.21671	-0.827942	-8.29553	-6.81442	-5.76376	0.421753	-1.12816	-0.958629	-4.18788	-2.26986	-1.48715	-3.12912	-6.03554	-2.05621	-5.5696	-5.00322	-1.93969	-2.80345	-1.8337	-1.2244	-1.79167	-1.07729	-2.49415	-3.40033
P4-11-13	VASN	IOH40553	-1.2985	-5.76979	-1.62363	-4.24534	-2.98745	-1.95977	-3.30186	-7.8426	-8.31576	-5.77656	-2.87508	-2.50978	-1.24673	-5.37143	-2.16598	-1.80324	-3.69119	-6.44662	-2.63473	-6.32496	-4.51074	-1.52804	-2.4303	-2.51548	-2.07187	-1.79167	-0.757485	-2.3159	-3.26459
P4-13-13	SPTLC1	IOH40089	-0.771902	-6.57123	-1.59823	-3.78204	-3.7946	-0.626392	-1.67053	-7.12204	-8.67358	-6.03176	-0.576528	-0.0941633	-0.671214	-4.71129	-1.76697	-1.58723	-3.04659	-4.92284	-2.88411	-5.49681	-5.33072	-2.59101	-1.54859	-2.21409	-2.60273	-0.576063	-2.08384	-2.30309	-2.99341
[truncated: 17,801 more rows]
